# Supplementary material for: Internal states as a source of subject-dependent movement variability are represented by large-scale brain networks
Source: Nat Commun. 2023 Nov 29;14:7837. doi: 10.1038/s41467-023-43257-4 (PMC10687170; doi:10.1038/s41467-023-43257-4)
Supplement: Supplementary file 4 — Source Data [file 41467_2023_43257_MOESM4_ESM.zip]

Archive with 36 entries (35 files):
- Source Data/
- __MACOSX/._Source Data
- Source Data/SuppFigure 8.xlsx
- __MACOSX/Source Data/._SuppFigure 8.xlsx
- Source Data/SuppFigure 4.xlsx
- __MACOSX/Source Data/._SuppFigure 4.xlsx
- Source Data/SuppFigure 5.xlsx
- __MACOSX/Source Data/._SuppFigure 5.xlsx
- Source Data/.DS_Store
- __MACOSX/Source Data/._.DS_Store
- Source Data/SuppFigure 9.xlsx
- __MACOSX/Source Data/._SuppFigure 9.xlsx
- Source Data/Figure 1.xlsx
- __MACOSX/Source Data/._Figure 1.xlsx
- Source Data/SuppFigure 2.xlsx
- __MACOSX/Source Data/._SuppFigure 2.xlsx
- Source Data/Figure 6.xlsx
- __MACOSX/Source Data/._Figure 6.xlsx
- Source Data/SuppFigure 3.xlsx
- __MACOSX/Source Data/._SuppFigure 3.xlsx
- Source Data/Figure 4.xlsx
- __MACOSX/Source Data/._Figure 4.xlsx
- Source Data/Figure 5.xlsx
- __MACOSX/Source Data/._Figure 5.xlsx
- Source Data/SuppFigure 10.xlsx
- __MACOSX/Source Data/._SuppFigure 10.xlsx
- Source Data/SuppFigure 1.xlsx
- __MACOSX/Source Data/._SuppFigure 1.xlsx
- Source Data/Figure 2.xlsx
- __MACOSX/Source Data/._Figure 2.xlsx
- Source Data/SuppFigure 6.xlsx
- __MACOSX/Source Data/._SuppFigure 6.xlsx
- Source Data/SuppFigure 7.xlsx
- __MACOSX/Source Data/._SuppFigure 7.xlsx
- Source Data/Figure 3.xlsx
- __MACOSX/Source Data/._Figure 3.xlsx
