# Supplementary material for: Internal states as a source of subject-dependent movement variability are represented by large-scale brain networks
Source: Nat Commun. 2023 Nov 29;14:7837. doi: 10.1038/s41467-023-43257-4 (PMC10687170; doi:10.1038/s41467-023-43257-4)
Supplement: Supplementary file 4 — Source Data [file 41467_2023_43257_MOESM4_ESM.zip › Source Data/SuppFigure 8.xlsx]

## Sheet: SuppFigure 8c
Supplementary Figure 8c
Data to plot absolute value of cluster statistic for default and dorsal attention networks in error state
x data	y data
network	absolute value of cluster statistic
Default	832.743
Default	NaN
Default	NaN
Default	NaN
Default	696.297
Default	NaN
Default	169.652
Default	856.231
Default	NaN
Default	NaN
Default	NaN
Default	897.812
Default	NaN
Default	138.343
Default	1320.42
Default	NaN
Default	NaN
Default	NaN
Default	1231.09
Default	NaN
Default	188.023
Default	685.499
Default	15.0321
Default	NaN
Default	NaN
Default	716.001
Default	NaN
Default	127.484
Default	537.697
Default	16.6491
Default	NaN
Default	39.1561
Default	371.623
Default	NaN
Default	77.1273
Default	365.771
Default	10.0395
Default	NaN
Default	31.6217
Default	274.765
Default	NaN
Default	54.2589
Default	121.789
Default	NaN
Default	7.96521
Default	NaN
Default	NaN
Default	NaN
Default	NaN
Default	1076.46
Default	38.2243
Default	NaN
Default	NaN
Default	1024.62
Default	61.3134
Default	242.564
Default	549.526
Default	NaN
Default	NaN
Default	NaN
Default	472.214
Default	NaN
Default	24.3256
Default	11.7218
Dorsal_attention	832.743
Dorsal_attention	NaN
Dorsal_attention	NaN
Dorsal_attention	NaN
Dorsal_attention	696.297
Dorsal_attention	NaN
Dorsal_attention	169.652
Dorsal_attention	856.231
Dorsal_attention	NaN
Dorsal_attention	NaN
Dorsal_attention	NaN
Dorsal_attention	897.812
Dorsal_attention	NaN
Dorsal_attention	138.343
Dorsal_attention	1320.42
Dorsal_attention	NaN
Dorsal_attention	NaN
Dorsal_attention	NaN
Dorsal_attention	1231.09
Dorsal_attention	NaN
Dorsal_attention	188.023
Dorsal_attention	685.499
Dorsal_attention	15.0321
Dorsal_attention	NaN
Dorsal_attention	NaN
Dorsal_attention	716.001
Dorsal_attention	NaN
Dorsal_attention	127.484
Dorsal_attention	537.697
Dorsal_attention	16.6491
Dorsal_attention	NaN
Dorsal_attention	39.1561
Dorsal_attention	371.623
Dorsal_attention	NaN
Dorsal_attention	77.1273
Dorsal_attention	365.771
Dorsal_attention	10.0395
Dorsal_attention	NaN
Dorsal_attention	31.6217
Dorsal_attention	274.765
Dorsal_attention	NaN
Dorsal_attention	54.2589
Dorsal_attention	121.789
Dorsal_attention	NaN
Dorsal_attention	7.96521
Dorsal_attention	NaN
Dorsal_attention	NaN
Dorsal_attention	NaN
Dorsal_attention	NaN
Dorsal_attention	1076.46
Dorsal_attention	38.2243
Dorsal_attention	NaN
Dorsal_attention	NaN
Dorsal_attention	1024.62
Dorsal_attention	61.3134
Dorsal_attention	242.564
Dorsal_attention	549.526
Dorsal_attention	NaN
Dorsal_attention	NaN
Dorsal_attention	NaN
Dorsal_attention	472.214
Dorsal_attention	NaN
Dorsal_attention	24.3256
Dorsal_attention	11.7218

## Sheet: SuppFigure 8d
Supplementary Figure 8d
Data to plot absolute value of cluster statistic for default and dorsal attention networks in perturbed state
x data	y data
network	absolute value of cluster statistic
Default	244.407
Default	NaN
Default	NaN
Default	NaN
Default	NaN
Default	NaN
Default	NaN
Default	221.753
Default	NaN
Default	NaN
Default	211.785
Default	35.9641
Default	NaN
Default	10.04
Default	NaN
Default	27.4539
Default	48.5759
Default	104.439
Default	NaN
Default	NaN
Default	78.3221
Default	52.0161
Default	NaN
Default	NaN
Default	NaN
Default	NaN
Default	NaN
Default	33.0436
Default	NaN
Default	NaN
Default	NaN
Default	38.6044
Default	NaN
Default	NaN
Default	NaN
Default	NaN
Default	NaN
Default	NaN
Default	NaN
Default	NaN
Default	NaN
Default	NaN
Default	NaN
Default	NaN
Default	NaN
Default	NaN
Default	NaN
Default	NaN
Default	NaN
Default	NaN
Default	NaN
Default	NaN
Default	NaN
Default	15.2508
Default	NaN
Default	18.9
Default	NaN
Default	NaN
Default	NaN
Default	NaN
Default	NaN
Default	NaN
Default	NaN
Default	22.8627
Default	NaN
Default	6.73461
Default	NaN
Default	NaN
Default	NaN
Default	NaN
Default	NaN
Default	NaN
Default	NaN
Default	NaN
Default	NaN
Default	11.7547
Default	NaN
Default	NaN
Default	NaN
Default	20.7706
Default	NaN
Default	NaN
Default	NaN
Default	NaN
Default	NaN
Default	NaN
Default	NaN
Default	NaN
Default	NaN
Default	NaN
Default	14.1099
Dorsal_attention	64.8937
Dorsal_attention	16.4957
Dorsal_attention	207.375
Dorsal_attention	NaN
Dorsal_attention	NaN
Dorsal_attention	23.8062
Dorsal_attention	NaN
Dorsal_attention	NaN
Dorsal_attention	NaN
Dorsal_attention	NaN
Dorsal_attention	NaN
Dorsal_attention	NaN
Dorsal_attention	38.7089
Dorsal_attention	NaN
Dorsal_attention	NaN
Dorsal_attention	NaN
Dorsal_attention	NaN
Dorsal_attention	NaN
Dorsal_attention	NaN
Dorsal_attention	NaN
Dorsal_attention	NaN
Dorsal_attention	NaN
Dorsal_attention	NaN
Dorsal_attention	NaN
Dorsal_attention	NaN
Dorsal_attention	NaN
Dorsal_attention	NaN
Dorsal_attention	NaN
