# Supplementary material for: Internal states as a source of subject-dependent movement variability are represented by large-scale brain networks
Source: Nat Commun. 2023 Nov 29;14:7837. doi: 10.1038/s41467-023-43257-4 (PMC10687170; doi:10.1038/s41467-023-43257-4)
Supplement: Supplementary file 4 — Source Data [file 41467_2023_43257_MOESM4_ESM.zip › Source Data/SuppFigure 4.xlsx]

## Sheet: SuppFigure 4
Supplementary Figure 4
Plots cumulation of conditions and states from speed error model for each subject
		x data	y data
subject	sex	trials	conditions	states
1	F	1	-0.388376	0.0732529
1	F	2	-0.38672	0.0518942
1	F	3	-0.0935227	0.0246013
1	F	4	-0.127517	0.0331703
1	F	5	-0.435641	0.0722495
1	F	6	-0.396654	0.0667024
1	F	7	-0.427816	0.00703622
1	F	8	-0.388672	-0.00534633
1	F	9	-0.0579851	-0.0411935
1	F	10	-0.366466	-0.0299007
1	F	11	-0.407061	0.00938572
1	F	12	-0.408244	-0.0160306
1	F	13	-0.439662	-0.0289037
1	F	14	-0.0810956	0.0102845
1	F	15	-0.393816	0.0377565
1	F	16	-0.414867	-0.0129087
1	F	17	-0.442363	-0.0292073
1	F	18	-0.0569798	-0.0474399
1	F	19	-0.0387675	-0.0431397
1	F	20	-0.374421	-0.0451495
1	F	21	-0.396536	-0.0690287
1	F	22	-0.430655	-0.0619192
1	F	23	-0.0515398	-0.0778387
1	F	24	-0.0620651	-0.0514765
1	F	25	-0.403041	-0.0367008
1	F	26	-0.0572755	-0.0641843
1	F	27	-0.391274	-0.0435259
1	F	28	-0.0503572	-0.0550724
1	F	29	-0.421253	-0.0395732
1	F	30	-0.207054	-0.0357674
1	F	31	-0.0636025	-0.0386997
1	F	32	-0.419538	-0.0109963
1	F	33	-0.102451	-0.0176178
1	F	34	-0.408382	-0.000604963
1	F	35	-0.0682738	0.0332555
1	F	36	-0.387903	0.0257383
1	F	37	-0.496763	-0.0105988
1	F	38	-0.389086	-0.0281214
1	F	39	-0.418552	-0.0375874
1	F	40	-0.0917488	-0.00239154
1	F	41	-0.350383	-0.00724733
1	F	42	-0.139461	0.0237262
1	F	43	-0.399907	0.0531291
1	F	44	-0.0572164	0.0126222
1	F	45	-0.067446	0.0265936
1	F	46	-0.0728269	0.0359315
1	F	47	-0.066559	0.0317419
1	F	48	-0.0912166	0.0255549
1	F	49	-0.495541	0.0245597
1	F	50	-0.410018	0.0446069
1	F	51	-0.0770252	0.00793937
1	F	52	-0.0790852	0.0172797
1	F	53	-0.393166	0.0876553
1	F	54	-0.356769	0.0413707
1	F	55	-0.441357	0.0592615
1	F	56	-0.107773	0.00858521
1	F	57	-0.0813418	0.0120839
1	F	58	-0.0560929	0.0172059
1	F	59	-0.0699295	0.0170548
1	F	60	-0.424919	0.0210121
1	F	61	-0.0844166	0.00604633
1	F	62	-0.391451	0.00549828
1	F	63	-0.0640164	-0.00955667
1	F	64	-0.103043	0.00315113
1	F	65	-0.0481693	-0.00756843
1	F	66	-0.0573938	0.0141588
1	F	67	-0.0772026	0.0221324
1	F	68	-0.0538459	0.0470324
1	F	69	-0.125034	0.0484318
1	F	70	-0.392752	0.105629
1	F	71	-0.396004	0.0516788
1	F	72	-0.401207	0.0295582
1	F	73	-0.0506528	0.000666743
1	F	74	-0.063366	0.0154121
1	F	75	-0.420602	0.0278512
1	F	76	-0.38678	-0.00205243
1	F	77	-0.424465	-0.0105196
1	F	78	-0.247736	0.0253021
1	F	79	-0.385597	-0.00874658
1	F	80	-0.390327	-0.0249879
1	F	81	-0.415281	-0.0366502
1	F	82	-0.118647	-0.0472715
1	F	83	-0.0618781	-0.0016399
1	F	84	-0.405347	0.0210937
1	F	85	-0.137871	-0.0231865
1	F	86	-0.409545	-0.036894
1	F	87	-0.346184	-0.0615616
1	F	88	-0.0605181	-0.0261023
1	F	89	-0.418001	0.00975882
1	F	90	-0.0625973	-0.027295
1	F	91	-0.401227	-0.013703
1	F	92	-0.0756061	-0.0031504
1	F	93	-0.0453311	-0.02213
1	F	94	-0.436686	-0.0146259
1	F	95	-0.403336	-0.0348888
1	F	96	-0.43913	-0.045941
2	F	1	-0.118114	0.0869374
2	F	2	-0.0660087	0.0848835
2	F	3	-0.437445	0.0865685
2	F	4	-0.422409	0.0854975
2	F	5	-0.436019	0.0846101
2	F	6	0.0377707	0.0826279
2	F	7	-0.413984	0.0766819
2	F	8	-0.42215	0.0757337
2	F	9	-0.427335	0.0727866
2	F	10	-0.425779	0.0709986
2	F	11	-0.0762484	0.0697249
2	F	12	-0.412558	0.0707265
2	F	13	-0.0995793	0.0683804
2	F	14	-0.407763	0.0675153
2	F	15	-0.395321	0.0636359
2	F	16	-0.412299	0.0607422
2	F	17	-0.107097	0.0584314
2	F	18	-0.439259	0.0581963
2	F	19	-0.441463	0.0559081
2	F	20	-0.42202	0.0548259
2	F	21	-0.179735	0.0529338
2	F	22	-0.0862289	0.0491486
2	F	23	-0.0965982	0.0493892
2	F	24	-0.437574	0.0496401
2	F	25	-0.0989313	0.0484154
2	F	26	-0.0613426	0.048672
2	F	27	-0.109689	0.0481267
2	F	28	-0.424742	0.0483823
2	F	29	-0.0610833	0.0468921
2	F	30	0.073804	0.046359
2	F	31	-0.106838	0.0427351
2	F	32	-0.423317	0.0427116
2	F	33	0.0557873	0.0409971
2	F	34	-0.407374	0.0389365
2	F	35	-0.0897285	0.0380745
2	F	36	-0.43239	0.0393109
2	F	37	-0.103468	0.0372935
2	F	38	-0.428631	0.0385315
2	F	39	-0.126653	0.036063
2	F	40	-0.428501	0.0304697
2	F	41	-0.41878	0.0289335
2	F	42	-0.4355	0.0274236
2	F	43	-0.105023	0.0245934
2	F	44	-0.111245	0.0243824
2	F	45	-0.379248	0.0249471
2	F	46	-0.435889	0.0181462
2	F	47	-0.120577	0.0159547
2	F	48	-0.101653	0.0166178
2	F	49	-0.109301	0.01692
2	F	50	-0.178828	0.0178929
2	F	51	-0.105542	0.0133123
2	F	52	-0.115376	0.0132228
2	F	53	-0.0964685	0.0110096
2	F	54	0.0631754	0.0117772
2	F	55	-0.105931	0.00940174
2	F	56	-0.171699	0.0098298
2	F	57	-0.430705	0.00721712
2	F	58	-0.152447	0.00661313
2	F	59	-0.0803961	0.00360083
2	F	60	-0.447296	0.00271415
2	F	61	-0.441074	-0.00022425
2	F	62	-0.417484	-0.00169411
2	F	63	0.186959	-0.002788
2	F	64	-0.398301	-0.00471626
2	F	65	-0.101135	-0.00613811
2	F	66	-0.446777	-0.00591687
2	F	67	-0.0232354	-0.0077792
2	F	68	-0.108134	-0.00755479
2	F	69	-0.4425	-0.00834912
2	F	70	-0.302644	-0.0111957
2	F	71	-0.424613	-0.0113727
2	F	72	-0.112022	-0.0113456
2	F	73	-0.436537	-0.00940378
2	F	74	-0.363565	-0.00923072
2	F	75	-0.104116	-0.0145876
2	F	76	-0.0818219	-0.01329
2	F	77	-0.432779	-0.0114172
2	F	78	-0.107988	-0.0132729
2	F	79	-0.447555	-0.0159438
2	F	80	-0.188808	-0.0186952
2	F	81	-0.123169	-0.0233069
2	F	82	-0.425779	-0.0224414
2	F	83	-0.428372	-0.0220679
2	F	84	-0.439907	-0.0242349
2	F	85	-0.444962	-0.0250697
2	F	86	-0.328567	-0.027731
2	F	87	-0.430057	-0.0298863
2	F	88	-0.43239	-0.0303718
2	F	89	-0.441592	-0.0315362
2	F	90	0.0827475	-0.0341582
2	F	91	-0.429538	-0.0348462
2	F	92	-0.424094	-0.0374076
2	F	93	-0.120431	-0.0366013
2	F	94	-0.384951	-0.0416303
2	F	95	-0.425131	-0.0462405
2	F	96	0.0563058	-0.0471898
2	F	97	-0.424353	-0.0475451
2	F	98	-0.140522	-0.0484227
2	F	99	-0.427335	-0.0513602
2	F	100	-0.0938762	-0.0514417
2	F	101	-0.432908	-0.0516918
2	F	102	-0.421243	-0.0518612
2	F	103	-0.1128	-0.0513221
2	F	104	-0.10734	-0.0498144
2	F	105	-0.441204	-0.0538756
2	F	106	-0.43239	-0.054872
2	F	107	-0.121873	-0.0561204
2	F	108	-0.101912	-0.0548784
2	F	109	-0.455332	-0.0532917
2	F	110	-0.445351	-0.0551
2	F	111	-0.137022	-0.0574087
2	F	112	-0.101653	-0.0596312
2	F	113	-0.434464	-0.0575068
2	F	114	-0.39545	-0.0588068
2	F	115	-0.43213	-0.0650052
2	F	116	-0.439907	-0.0671749
2	F	117	-0.182846	-0.0693312
2	F	118	-0.114096	-0.0733554
2	F	119	-0.106708	-0.073373
2	F	120	-0.440944	-0.0716153
2	F	121	-0.120448	-0.0737213
2	F	122	-0.42889	-0.0737606
2	F	123	-0.120318	-0.0758616
2	F	124	-0.446388	-0.0758957
2	F	125	-0.112022	-0.0774804
2	F	126	-0.421372	-0.0760509
2	F	127	-0.115263	-0.0757935
3	F	1	-0.187238	-0.00574607
3	F	2	0.117815	-0.0351625
3	F	3	0.112985	-0.0265608
3	F	4	-0.21372	-0.0158881
3	F	5	-0.168584	-0.0279454
3	F	6	0.146046	-0.045829
3	F	7	0.132971	-0.034668
3	F	8	0.142132	-0.0258509
3	F	9	-0.226461	-0.00977861
3	F	10	0.179274	-0.0385301
3	F	11	-0.215469	-0.0488954
3	F	12	-0.223713	-0.0563023
3	F	13	0.157372	-0.07137
3	F	14	0.138301	-0.0411101
3	F	15	0.465346	-0.0217239
3	F	16	0.121812	0.0112395
3	F	17	0.0271067	0.0244202
3	F	18	0.284765	0.0291186
3	F	19	0.143298	0.0521321
3	F	20	0.221828	0.0346617
3	F	21	0.0309374	0.0383655
3	F	22	0.334232	0.027726
3	F	23	0.148378	0.0215632
3	F	24	0.223577	0.0395591
3	F	25	0.189267	0.0639343
3	F	26	-0.196731	0.0777578
3	F	27	0.143964	0.050341
3	F	28	-0.0144488	0.0645778
3	F	29	0.053006	0.0519571
3	F	30	-0.036434	0.0390649
3	F	31	0.14055	0.0279337
3	F	32	-0.0216083	0.0461041
3	F	33	0.189683	0.0313465
3	F	34	0.023609	0.0559827
3	F	35	-0.203477	0.0319879
3	F	36	0.153208	0.0105352
3	F	37	-0.167251	0.0194669
3	F	38	-0.188071	0.00251488
3	F	39	-0.19898	-0.0130198
3	F	40	0.130057	-0.0366416
3	F	41	-0.219383	-0.0206881
3	F	42	0.12023	-0.0338917
3	F	43	0.130057	-0.0136438
3	F	44	-0.196565	-6.16567e-05
3	F	45	-0.200979	-0.0114559
3	F	46	-0.178827	-0.0202289
3	F	47	0.13014	-0.025412
3	F	48	0.151376	-0.00486732
3	F	49	0.146379	0.00692651
3	F	50	-0.142934	0.0210216
3	F	51	-0.229793	0.00132215
3	F	52	-0.201478	-0.01237
3	F	53	-0.194983	-0.0228338
3	F	54	-0.199063	-0.0359285
3	F	55	0.42579	-0.046385
3	F	56	-0.207141	-0.00891671
3	F	57	-0.214553	-0.0244483
3	F	58	-0.0903028	-0.0367832
3	F	59	0.140966	-0.0556353
3	F	60	0.125393	-0.0357412
3	F	61	0.136136	-0.00764318
3	F	62	0.171862	0.00706479
3	F	63	-0.149013	0.0163865
3	F	64	0.448941	-0.00240885
3	F	65	-0.201062	0.0245389
3	F	66	-0.158923	-0.00351751
3	F	67	0.208338	-0.00312549
3	F	68	-0.190652	0.0223364
3	F	69	-0.161755	0.0190059
3	F	70	0.195013	0.0135465
3	F	71	-0.167668	0.0341657
3	F	72	0.184603	0.0157458
3	F	73	0.149044	0.0313736
3	F	74	0.218997	0.0400013
3	F	75	0.142798	0.0628672
3	F	76	-0.146432	0.0471238
3	F	77	0.16062	0.0346052
3	F	78	-0.173913	0.0654914
3	F	79	-0.146765	0.0439538
3	F	80	0.260031	0.0307815
3	F	81	0.171279	0.0484258
3	F	82	0.148877	0.0491724
3	F	83	0.151126	0.0542369
3	F	84	0.156872	0.0559401
3	F	85	0.0502578	0.0615192
3	F	86	-0.171498	0.0477708
3	F	87	0.161869	0.0285405
3	F	88	-0.0331029	0.054013
3	F	89	-0.194566	0.0300618
3	F	90	-0.148264	0.0129449
3	F	91	-0.226128	-0.00504812
3	F	92	0.478837	-0.0216416
3	F	93	-0.191069	0.011023
3	F	94	0.236152	-0.021507
3	F	95	-0.194733	0.00670955
3	F	96	-0.187321	0.000498143
3	F	97	-0.192734	-0.00889067
3	F	98	0.175443	-0.0304992
3	F	99	0.140466	-0.00502615
3	F	100	0.156123	0.0150727
3	F	101	0.118731	0.035244
3	F	102	0.120979	0.0410206
3	F	103	0.156872	0.0302457
3	F	104	0.152542	0.0163767
3	F	105	-0.168584	0.0236011
3	F	106	0.144047	0.000875563
3	F	107	-0.205725	-0.0112385
3	F	108	-0.208557	-0.0322028
3	F	109	0.151459	-0.0490452
3	F	110	0.116233	-0.0256083
3	F	111	0.424957	-0.00301974
3	F	112	-0.212721	0.0164748
3	F	113	-0.165169	-0.0270837
3	F	114	0.147712	-0.0344345
3	F	115	0.136552	-0.0292418
3	F	116	0.110153	-0.0251771
3	F	117	0.128474	-0.0216341
3	F	118	0.14055	-0.0351824
3	F	119	0.435616	-0.0533805
3	F	120	-0.20356	-0.0122625
3	F	121	0.128225	-0.0327216
3	F	122	-0.213054	-0.0239277
3	F	123	0.122645	-0.0390666
3	F	124	-0.0141156	-0.0154591
3	F	125	-0.143267	-0.0190257
3	F	126	0.0674962	-0.0299813
3	F	127	0.252891	-0.0271294
3	F	128	-0.192401	-0.000596744
3	F	129	-0.126362	-0.0309209
3	F	130	0.119897	-0.0419417
3	F	131	-0.211305	-0.0353055
3	F	132	0.126393	-0.0481945
3	F	133	0.538964	-0.0208283
3	F	134	-0.1934	0.0124447
3	F	135	-0.189403	-0.0133034
3	F	136	-0.0207755	-0.0408764
3	F	137	0.205006	-0.0336139
3	F	138	0.266548	-0.0210432
3	F	139	0.0563371	0.000819424
3	F	140	0.179107	-0.00798666
3	F	141	0.00204017	0.00727476
3	F	142	-0.0490066	-0.0233291
3	F	143	0.132638	-0.0506126
3	F	144	0.173611	-0.0160357
3	F	145	-0.159007	0.00311432
3	F	146	-0.199313	-0.0178588
3	F	147	0.156123	-0.0250348
3	F	148	-0.195815	-0.00880038
3	F	149	0.444027	-0.0305341
3	F	150	-0.196565	0.00196353
3	F	151	0.149627	-0.0156476
3	F	152	0.144547	0.0031896
3	F	153	0.178191	0.0147586
3	F	154	-0.17966	0.0290274
4	F	1	-0.0645805	-0.0204137
4	F	2	0.119735	-0.019679
4	F	3	-0.113361	-0.0427671
4	F	4	-0.0761989	-0.00217575
4	F	5	0.0867588	0.0225522
4	F	6	-0.0759426	0.00504952
4	F	7	-0.0655202	-0.00879777
4	F	8	0.0685623	-0.0143818
4	F	9	0.0255474	-0.0184555
4	F	10	-0.0974708	-0.0238629
4	F	11	0.110439	-0.0329
4	F	12	0.059934	-0.0569195
4	F	13	-0.10533	-0.0545791
4	F	14	-0.0806412	-0.0324831
4	F	15	-0.0998628	-0.0383761
4	F	16	0.0223372	-0.0423176
4	F	17	0.104016	-0.0407671
4	F	18	-0.0868776	-0.0296304
4	F	19	-0.0182778	-0.0351646
4	F	20	-0.0436503	-0.0431814
4	F	21	0.112473	-0.0236904
4	F	22	0.0729192	-0.00745267
4	F	23	-0.0354491	-0.0180888
4	F	24	0.100769	-0.0191873
4	F	25	0.0457527	-0.00870956
4	F	26	0.0849648	-0.00650921
4	F	27	-0.0526204	-0.0358331
4	F	28	0.0779596	-0.0358374
4	F	29	-0.0763698	-0.0194783
4	F	30	0.156811	-0.00542749
4	F	31	0.09496	-0.0395169
4	F	32	0.0724921	-0.0563989
4	F	33	0.0467778	-0.0337128
4	F	34	0.0549712	-0.0115531
4	F	35	0.079241	-0.00912112
4	F	36	0.0900051	0.00147687
4	F	37	0.134514	-0.0117161
4	F	38	-0.0822644	-0.0323147
4	F	39	-0.0693646	-0.0153894
4	F	40	0.0725775	0.0039317
4	F	41	0.0865879	-0.0210543
4	F	42	-0.0871339	-0.0192421
4	F	43	0.0944474	-0.0140638
4	F	44	0.0812913	-0.0432704
4	F	45	-0.0322028	-0.058248
4	F	46	0.074457	-0.0579887
4	F	47	0.070562	-0.0857184
4	F	48	-0.116692	-0.0673694
4	F	49	0.0993169	-0.0499961
4	F	50	0.0760801	-0.0515532
4	F	51	0.119735	-0.0563429
4	F	52	-0.0896113	-0.0691522
4	F	53	-0.0556959	-0.0369812
4	F	54	-0.0949934	-0.00513191
4	F	55	-0.0982397	0.0350831
4	F	56	0.0886382	0.0513344
4	F	57	-0.0894405	0.0517536
4	F	58	0.0829066	0.0483487
4	F	59	0.0802662	0.0538349
4	F	60	0.0627531	0.0160864
4	F	61	0.0751571	0.0266546
4	F	62	0.14374	0.0474998
4	F	63	-0.100803	0.0159418
4	F	64	0.0241312	0.040355
4	F	65	0.156059	0.0505128
4	F	66	0.065914	0.0713116
4	F	67	0.0303676	0.0455971
4	F	68	-0.0729526	0.0656223
4	F	69	0.110252	0.0654966
4	F	70	0.15271	0.0664433
4	F	71	0.0530996	0.0407231
4	F	72	0.0865373	0.0419175
4	F	73	0.0254981	0.0464462
4	F	74	-0.0686811	0.0579059
4	F	75	0.210068	0.0666269
4	F	76	0.131524	0.0733023
4	F	77	0.0675372	0.067131
4	F	78	0.0805224	0.053184
4	F	79	0.0940551	0.0373306
4	F	80	-0.0684248	0.0541089
4	F	81	-0.0817518	0.0819934
4	F	82	0.117086	0.108994
4	F	83	-0.018107	0.105997
4	F	84	0.107108	0.0970638
4	F	85	-0.0447609	0.0750986
4	F	86	0.0717399	0.069359
4	F	87	0.0613357	0.0466193
4	F	88	0.0830853	0.0355417
4	F	89	0.0810698	0.0329801
4	F	90	0.0900905	0.0498019
4	F	91	-0.0769678	0.0550578
4	F	92	-0.0973854	0.0448522
4	F	93	-0.0897822	0.0311448
4	F	94	0.0829999	0.0167574
4	F	95	-0.0271625	0.0221516
4	F	96	0.0894925	0.00779714
4	F	97	0.104459	-0.0129965
4	F	98	-0.0720983	0.0186842
4	F	99	0.0634366	0.0210807
4	F	100	0.0114022	-0.00748433
4	F	101	0.111277	0.0143768
4	F	102	0.156725	0.0254109
4	F	103	-0.0562939	0.0120765
4	F	104	-0.027675	-0.00102064
4	F	105	0.0944474	-0.00834278
4	F	106	-0.036218	-0.0103164
4	F	107	-0.497391	-0.0138702
4	F	108	0.161424	0.0474404
4	F	109	0.101453	0.0142339
4	F	110	-0.0713294	0.00865338
4	F	111	0.154419	0.00995731
4	F	112	-0.0797015	-0.0230061
4	F	113	0.0922263	-0.0201927
4	F	114	0.102819	-0.0372679
4	F	115	-0.0424543	-0.0476059
4	F	116	-0.0481781	-0.0572578
4	F	117	0.129901	-0.0440845
4	F	118	-0.0517661	-0.0276429
4	F	119	-0.0643242	-0.0238527
4	F	120	0.111448	-0.00671844
4	F	121	-0.0957622	-0.0241709
4	F	122	0.098412	0.0117025
4	F	123	0.136257	0.00821663
4	F	124	-0.0751738	0.00290014
4	F	125	0.0779944	0.0219303
4	F	126	0.0927388	0.0165453
4	F	127	0.0935244	-0.0287889
4	F	128	0.125458	-0.00719714
4	F	129	-0.0813247	-0.0100662
4	F	130	0.0718502	-0.0278491
4	F	131	0.0863316	-0.0226395
4	F	132	-0.0818372	-0.0485234
4	F	133	-0.0249413	-0.0402682
4	F	134	0.129644	-0.0350435
4	F	135	0.125544	-0.0724443
4	F	136	0.115634	-0.065966
4	F	137	0.132805	-0.0356326
4	F	138	0.180858	-0.0462025
4	F	139	0.136222	-0.0486278
5	F	1	-0.0150441	-0.00264954
5	F	2	-0.0123363	0.00528166
5	F	3	-0.0116179	0.00562706
5	F	4	-0.00349438	0.00406831
5	F	5	0.20935	0.00482598
5	F	6	0.0470451	-0.00358567
5	F	7	0.0124763	0.00735707
5	F	8	0.0140789	0.0103275
5	F	9	0.515512	0.00999808
5	F	10	0.211837	0.0110125
5	F	11	-0.00454435	0.00686332
5	F	12	0.216755	0.00913535
5	F	13	0.20946	0.00658324
5	F	14	0.0109289	-0.00130326
5	F	15	-0.00653378	0.00105044
5	F	16	-0.00128391	-0.000106638
5	F	17	0.00551329	-0.000331674
5	F	18	0.070863	0.00141831
5	F	19	-0.00962843	0.00935655
5	F	20	0.204818	0.00903688
5	F	21	0.227199	0.00671312
5	F	22	-0.00321807	-0.000763538
5	F	23	0.207195	-0.0014831
5	F	24	0.0193287	-0.00697172
5	F	25	0.199126	-0.00763921
5	F	26	0.21156	-0.0115813
5	F	27	0.0578765	-0.0149482
5	F	28	0.206034	-0.00343127
5	F	29	-0.00874425	-0.00692764
5	F	30	0.196419	-0.00642882
5	F	31	0.191832	-0.00541561
5	F	32	0.309454	-0.00829813
5	F	33	0.290223	-0.00639698
5	F	34	-0.00261019	-0.00142694
5	F	35	0.214545	-0.000596419
5	F	36	0.00125813	-0.00462948
5	F	37	0.29807	-0.00378483
5	F	38	0.194595	0.00907303
5	F	39	0.205813	0.00410317
5	F	40	0.00623169	0.00182875
5	F	41	0.198077	0.00107325
5	F	42	-0.00824689	-0.00187416
5	F	43	0.215594	-0.00208153
5	F	44	-0.00283124	-0.00923185
5	F	45	-0.00990474	-0.00830528
5	F	46	-0.011231	-0.0101491
5	F	47	0.204542	-0.0128218
5	F	48	-0.00410226	-0.0140812
5	F	49	-0.0120047	-0.0108964
5	F	50	0.204708	-0.00841869
5	F	51	0.21576	-0.0112431
5	F	52	-0.00819163	-0.0146613
5	F	53	0.207858	-0.0144398
5	F	54	0.135603	-0.0191432
5	F	55	0.235489	-0.0124209
5	F	56	0.0202682	-0.0157794
5	F	57	0.0253523	-0.0158477
5	F	58	0.189731	-0.017018
5	F	59	0.241125	-0.0101355
5	F	60	-0.00156022	-0.0103852
5	F	61	-0.00725218	-0.0107876
5	F	62	0.0187208	-0.0114169
5	F	63	0.0248549	-0.0129581
5	F	64	0.0499188	-0.0145649
5	F	65	0.0593685	-0.00505788
5	F	66	0.028668	0.00551505
5	F	67	0.21576	0.00522147
5	F	68	-0.004047	-0.000334192
5	F	69	0.0284469	0.00355892
5	F	70	0.0344704	0.0028062
5	F	71	0.0325363	0.00204092
5	F	72	0.299286	0.000676731
5	F	73	0.302988	0.0104275
5	F	74	0.00805533	0.0129061
5	F	75	-0.001726	0.0125509
5	F	76	0.205205	0.0119302
5	F	77	0.519601	0.00884632
5	F	78	0.201669	0.0104659
5	F	79	0.00429753	0.00632223
5	F	80	-0.000233935	0.00576381
5	F	81	0.206753	0.00475014
5	F	82	0.000373944	0.000663619
5	F	83	0.194761	-0.000299045
5	F	84	0.000263421	-0.00459125
5	F	85	0.201613	-0.00604781
5	F	86	0.205205	-0.00889591
5	F	87	0.207305	-0.0110403
5	F	88	0.00269494	-0.0131966
5	F	89	-0.000731291	-0.0122484
5	F	90	0.00170023	-0.0128631
5	F	91	0.00645274	-0.0132297
5	F	92	0.00567907	-0.0122631
5	F	93	0.205647	-0.0117267
5	F	94	0.215318	-0.012997
5	F	95	-0.00614694	-0.0151004
5	F	96	-0.00122865	-0.0151755
5	F	97	-1.28881e-05	-0.0149626
5	F	98	0.0579317	-0.0161493
5	F	99	0.0712498	-0.00721551
5	F	100	0.0508582	0.000263507
5	F	101	0.190671	0.00871407
5	F	102	0.206255	0.00458791
5	F	103	0.206255	0.000503002
5	F	104	0.300999	-0.00173541
5	F	105	0.0238602	0.00435144
5	F	106	0.509322	0.00316136
5	F	107	0.128806	0.00575345
5	F	108	0.202497	0.0144682
5	F	109	-0.00598116	0.0107928
5	F	110	0.20841	0.00953832
5	F	111	0.19979	0.00393949
5	F	112	0.00335808	0.000963412
5	F	113	0.234273	-0.000382477
5	F	114	0.293649	-0.00639321
5	F	115	0.00750271	-0.000787675
5	F	116	0.213163	-0.000704901
5	F	117	0.219408	-0.00473688
5	F	118	0.00755797	-0.0091685
5	F	119	0.291715	-0.0100328
5	F	120	0.298401	-0.00746995
5	F	121	0.217031	-0.00279017
5	F	122	0.0106526	-0.00306291
5	F	123	0.199458	-0.0037695
5	F	124	0.16113	-0.00511937
5	F	125	0.00512646	-0.0052819
5	F	126	0.0110947	-0.00656533
5	F	127	0.00225284	-0.00699488
5	F	128	0.0432873	-0.00683614
5	F	129	0.204432	0.00200449
5	F	130	0.213992	-0.000248937
5	F	131	-0.00493118	-0.00247983
5	F	132	0.067271	-0.00295023
5	F	133	0.0110947	0.00696169
5	F	134	0.29177	0.00615486
5	F	135	0.0684314	0.0110133
5	F	136	0.210787	0.0196754
5	F	137	0.206366	0.0139752
5	F	138	0.215263	0.0116356
5	F	139	0.00656326	0.0122802
5	F	140	0.199348	0.011919
5	F	141	0.00761323	0.0114487
5	F	142	0.0256286	0.00999799
5	F	143	0.201337	0.00940281
5	F	144	0.0578212	0.00710892
5	F	145	0.204266	0.0161903
5	F	146	0.129469	0.013795
5	F	147	0.148811	0.0212935
5	F	148	0.300446	0.0295337
5	F	149	-0.00222336	0.0327333
5	F	150	0.214489	0.0307506
5	F	151	0.21996	0.0275065
5	F	152	0.0189419	0.0237007
5	F	153	0.00440805	0.0229685
6	F	1	0.0269641	0.104562
6	F	2	0.0895381	0.0656825
6	F	3	-0.0181509	0.0574567
6	F	4	-0.0517106	0.0590107
6	F	5	0.00680715	0.0580045
6	F	6	0.0899943	0.0578524
6	F	7	-0.0176947	0.0488778
6	F	8	0.0694023	0.0507478
6	F	9	-0.00835509	0.0476295
6	F	10	0.252621	0.00811655
6	F	11	0.0145989	-0.0288877
6	F	12	0.0126439	-0.0151519
6	F	13	0.0580636	-0.00391693
6	F	14	-0.0389384	0.00268934
6	F	15	0.0937738	0.0111656
6	F	16	0.0686203	0.0155289
6	F	17	-0.0198452	0.0171103
6	F	18	-0.352599	0.0198722
6	F	19	0.0886258	0.0104972
6	F	20	-0.0521668	0.00508704
6	F	21	-0.0568586	0.0104081
6	F	22	0.021201	0.0179658
6	F	23	0.0775478	-0.00931533
6	F	24	-0.0404372	-0.00821137
6	F	25	0.0561292	-0.00364495
6	F	26	-0.0568586	-0.0296702
6	F	27	-0.0589439	-0.0200162
6	F	28	0.0838688	-0.00905515
6	F	29	0.0411209	-0.0123609
6	F	30	0.0456172	-0.00465263
6	F	31	0.0836081	-0.00158894
6	F	32	0.0596276	-0.00336281
6	F	33	-0.0166521	-0.00361389
6	F	34	-0.0154791	0.00325602
6	F	35	-0.0292289	0.00816753
6	F	36	-0.019824	0.0132533
6	F	37	-0.0659817	-0.0050257
6	F	38	-0.0406978	-0.000980296
6	F	39	-0.0330736	0.00365854
6	F	40	-0.0236899	0.00931211
6	F	41	0.0466598	0.0140311
6	F	42	0.0117316	0.0194941
6	F	43	-0.320995	0.0264858
6	F	44	-0.0231034	0.00167238
6	F	45	-0.0457807	0.00642226
6	F	46	0.0420983	0.00974985
6	F	47	0.0452262	0.017539
6	F	48	0.0260959	0.0271467
6	F	49	-0.0309672	0.0348115
6	F	50	-0.0589439	0.0165975
6	F	51	0.0460082	0.0235902
6	F	52	-0.00529235	0.0290807
6	F	53	0.0471365	-0.0052588
6	F	54	-0.0854007	-0.027751
6	F	55	0.0464643	-0.0223885
6	F	56	-0.354424	-0.0144618
6	F	57	0.00749594	-0.0316458
6	F	58	-0.0633099	-0.0191733
6	F	59	0.0319978	-0.010931
6	F	60	0.0169448	-0.00736731
6	F	61	-0.0161383	0.00937364
6	F	62	0.0160325	-0.0200257
6	F	63	0.0217223	-0.0123156
6	F	64	-0.0756912	-0.0348365
6	F	65	-0.0264919	-0.0241173
6	F	66	0.0149527	-0.0107126
6	F	67	0.00178948	-0.00284073
6	F	68	0.0258723	0.014557
6	F	69	-0.0291637	0.0203581
6	F	70	0.0774175	0.0255034
6	F	71	-0.0482569	0.0304998
6	F	72	0.0573022	0.0359975
6	F	73	0.0333011	0.00452792
6	F	74	-0.0543172	0.0211665
6	F	75	-0.0156095	0.027762
6	F	76	-0.0351588	0.0360137
6	F	77	0.128963	0.0433372
6	F	78	0.0412512	0.0408849
6	F	79	0.0221419	0.0445547
6	F	80	-0.293821	0.0271079
6	F	81	0.079177	0.00838072
6	F	82	0.130331	0.00538805
6	F	83	0.0391008	0.00613987
6	F	84	0.121273	0.0102249
6	F	85	-0.0421966	0.0218601
6	F	86	-0.0893757	0.0250734
6	F	87	-0.0765383	0.0322354
6	F	88	0.00752396	0.0357914
6	F	89	0.0542841	0.042777
6	F	90	0.0508304	0.0412157
6	F	91	-0.0438909	0.0409691
6	F	92	0.0840643	0.0446869
6	F	93	0.0789163	0.0431652
6	F	94	0.0622547	0.0392526
6	F	95	-0.0588787	0.00821636
6	F	96	0.0640588	0.0146635
6	F	97	0.048289	0.0174249
6	F	98	-0.0492344	0.0147323
6	F	99	0.0789163	0.0212368
6	F	100	0.281619	0.0199946
6	F	101	-0.0670032	-0.0149222
6	F	102	-0.061355	-0.0458156
6	F	103	0.28201	-0.0378094
6	F	104	0.0329101	-0.0703264
6	F	105	-0.0187449	-0.0639683
6	F	106	0.0417073	-0.0888382
6	F	107	-0.00232339	-0.0772695
6	F	108	-0.0207364	-0.0972164
6	F	109	-0.0902881	-0.109019
6	F	110	0.0321281	-0.0921433
6	F	111	0.0387749	-0.0875409
6	F	112	-0.056598	-0.0811072
6	F	113	-0.0496254	-0.0699927
6	F	114	0.027306	-0.0596758
6	F	115	-0.0678063	-0.0507662
6	F	116	-0.0420452	-0.0434113
6	F	117	-0.101953	-0.076916
6	F	118	0.0351909	-0.059902
6	F	119	-0.066112	-0.0450744
6	F	120	-0.0846187	-0.0296935
6	F	121	0.0483541	-0.0255363
6	F	122	0.0195719	-0.0232547
6	F	123	0.0303035	-0.0482971
6	F	124	-0.0349633	-0.0304462
6	F	125	-0.0327477	-0.0174789
6	F	126	-0.0448032	-0.00700732
6	F	127	-0.0554902	0.00106736
6	F	128	-0.0365924	0.0100996
6	F	129	-0.0580316	0.0171228
6	F	130	0.347696	0.0279487
6	F	131	0.0439229	-0.00948959
6	F	132	0.0475721	0.00235293
7	M	1	-0.118792	-0.0329606
7	M	2	-0.0897379	0.0128874
7	M	3	-0.123238	0.00235145
7	M	4	-0.106194	0.00761616
7	M	5	-0.112659	-0.0321082
7	M	6	-0.0482656	-0.0224341
7	M	7	-0.0749089	-0.0139175
7	M	8	-0.0700113	-0.00304426
7	M	9	-0.0566896	0.000218377
7	M	10	-0.271572	0.00809606
7	M	11	-0.0719104	-0.00491237
7	M	12	-0.0833329	-0.0193123
7	M	13	-0.0913651	-0.0157732
7	M	14	-0.111875	-0.00637054
7	M	15	-0.113051	-0.00998864
7	M	16	-0.0686721	-0.00627596
7	M	17	-0.0562978	0.0208478
7	M	18	-0.087583	0.0361344
7	M	19	-0.0889543	0.0189672
7	M	20	-0.0655054	0.0345875
7	M	21	-0.104327	0.0331112
7	M	22	-0.0975742	-0.00753098
7	M	23	0.0602116	0.0141159
7	M	24	-0.0700113	-0.00237185
7	M	25	-0.106978	-0.0102891
7	M	26	-0.257271	0.00578776
7	M	27	0.406798	0.0389306
7	M	28	-0.0704031	-0.00270642
7	M	29	-0.0971824	-0.00324846
7	M	30	-0.103255	0.0138453
7	M	31	-0.0956151	0.00435076
7	M	32	0.0982175	0.0202776
7	M	33	-0.0584528	0.00178074
7	M	34	-0.0694236	0.0247653
7	M	35	-0.0977701	0.0196227
7	M	36	0.364874	0.0424066
7	M	37	-0.0429762	-0.00591978
7	M	38	-0.109389	-0.00359096
7	M	39	-0.107565	-0.00688965
7	M	40	-0.0578051	0.0145622
7	M	41	-0.0913052	0.00943356
7	M	42	-0.0521838	0.0295059
7	M	43	-0.0883666	0.0336158
7	M	44	-0.0950274	0.0500276
7	M	45	-0.0609996	0.0293842
7	M	46	-0.0768081	0.0295289
7	M	47	-0.0410171	0.021324
7	M	48	-0.085428	0.0333408
7	M	49	0.375257	0.0407422
7	M	50	-0.0588446	-0.0128993
7	M	51	0.0939075	-0.00930582
7	M	52	-0.104627	-0.0201217
7	M	53	-0.093852	-0.0191939
7	M	54	-0.0586487	-0.0229644
7	M	55	0.0674601	-0.0245992
7	M	56	-0.0705391	-0.0289221
7	M	57	0.0645215	-0.023109
7	M	58	-0.0660931	-0.0301299
7	M	59	-0.0615873	-0.0260742
7	M	60	0.376041	-0.0228603
7	M	61	-0.066485	-0.0566694
7	M	62	-0.0642701	-0.0344571
7	M	63	-0.112947	-0.0310509
7	M	64	-0.0490493	0.00202196
7	M	65	0.082545	-0.00265002
7	M	66	0.0915567	-0.00482686
7	M	67	0.0870508	-0.00202405
7	M	68	-0.0729499	-0.00398095
7	M	69	-0.0529674	-0.000249089
7	M	70	-0.0891502	-0.0050204
7	M	71	0.0982175	-0.00471338
7	M	72	-0.0625668	-0.0112333
7	M	73	-0.0495771	-0.0115963
7	M	74	-0.0653095	-0.00628171
7	M	75	-0.0594323	0.00111127
7	M	76	-0.0709908	0.0132445
7	M	77	-0.0680522	0.0145591
7	M	78	-0.0255405	0.0203642
7	M	79	-0.0557101	0.0110311
7	M	80	-0.243362	-0.00128997
7	M	81	-0.0860157	0.0383128
7	M	82	-0.0441516	0.0473795
7	M	83	-0.0241691	0.0436862
7	M	84	-0.0423884	0.0343603
7	M	85	-0.0508124	0.0172391
7	M	86	-0.0736736	0.00772305
7	M	87	0.0901853	0.0153819
7	M	88	-0.0237773	0.00581099
7	M	89	0.359193	-0.0025337
7	M	90	-0.00712523	-0.0405016
7	M	91	-0.051596	-0.0456895
7	M	92	-0.0926765	-0.0423676
7	M	93	-0.0985537	-0.0369659
7	M	94	-0.0558461	-0.00924961
7	M	95	-0.0476779	0.000663525
7	M	96	-0.0314177	0.0127319
7	M	97	-0.0677964	0.0208782
7	M	98	-0.0911093	0.0126204
7	M	99	-0.0836648	-0.00615829
7	M	100	-0.0302422	0.0178376
7	M	101	0.105466	0.0147008
7	M	102	-0.0120229	0.0027235
7	M	103	-0.0388621	0.00554357
7	M	104	-0.0696195	0.00778284
7	M	105	-0.0418007	0.0187299
7	M	106	0.395632	0.0111377
7	M	107	-0.085428	-0.0139559
7	M	108	-0.0258724	-0.0131989
7	M	109	-0.0532993	-0.00267079
7	M	110	0.110364	0.006752
7	M	111	-0.238072	-0.00293213
7	M	112	-0.0701473	0.0142502
7	M	113	0.379959	-0.00875362
7	M	114	-0.0485975	-0.0426051
7	M	115	-0.02221	-0.0311828
7	M	116	0.386032	-0.0359161
7	M	117	-0.0848403	-0.0610341
7	M	118	-0.20849	-0.035739
7	M	119	-0.0133942	-0.00420426
7	M	120	0.100372	-0.0169131
7	M	121	-0.081118	-0.0253422
7	M	122	-0.0730859	0.0042053
7	M	123	0.387599	0.0273884
7	M	124	-0.0604118	0.00144432
8	M	1	-0.00967818	0.00228872
8	M	2	0.0346389	-0.000127177
8	M	3	0.0462028	-0.00290094
8	M	4	-0.0140687	-0.00469555
8	M	5	0.142559	-0.0037514
8	M	6	0.185092	-0.0348772
8	M	7	0.0172139	-0.0183491
8	M	8	-0.000172368	0.0143514
8	M	9	-0.041781	0.0239901
8	M	10	-0.114914	-0.029696
8	M	11	-0.0611299	-0.011513
8	M	12	0.154046	0.00607823
8	M	13	0.0193107	0.0216076
8	M	14	0.0231524	0.00826649
8	M	15	0.0549839	-0.0040328
8	M	16	0.0495942	-0.0133977
8	M	17	0.152849	0.010852
8	M	18	0.102418	-0.0173358
8	M	19	0.0759761	0.00817169
8	M	20	0.0549839	0.0216121
8	M	21	0.025998	0.0198949
8	M	22	0.0826992	-0.0171069
8	M	23	-0.0758108	0.00877911
8	M	24	0.127938	-0.0186274
8	M	25	0.0889719	-0.0113552
8	M	26	0.0400286	-0.00245041
8	M	27	0.0708996	-0.0129751
8	M	28	-0.0301217	0.0105417
8	M	29	0.0170767	0.0137202
8	M	30	-0.0253195	0.0226987
8	M	31	-0.0702086	0.0062294
8	M	32	0.045478	-0.0192595
8	M	33	0.0341288	0.0089442
8	M	34	0.0534746	0.00359688
8	M	35	0.211221	0.00886395
8	M	36	0.0262694	0.00947435
8	M	37	0.0548466	0.0109702
8	M	38	0.0193107	0.0140728
8	M	39	-0.0585462	0.00826408
8	M	40	0.0368729	-0.0332296
8	M	41	0.0254849	-0.0122064
8	M	42	0.13813	-0.0165385
8	M	43	-0.0926869	0.00769816
8	M	44	0.0505933	0.0110144
8	M	45	0.0781714	0.00715762
8	M	46	0.0754273	0.0241103
8	M	47	0.117138	0.0122791
8	M	48	0.176448	0.0251043
8	M	49	0.0451051	-0.00378333
8	M	50	0.0411262	0.00782152
8	M	51	0.0340309	0.00301466
8	M	52	0.0509662	-0.0319154
8	M	53	0.0134109	0.00216643
8	M	54	0.0348148	0.00841919
8	M	55	-0.105607	0.0162553
8	M	56	0.155242	-0.0435457
8	M	57	-0.118344	0.0076945
8	M	58	0.074294	-0.0114873
8	M	59	0.225705	-0.0245178
8	M	60	0.040303	-0.0170508
8	M	61	-0.0144803	0.00881334
8	M	62	0.0467516	-0.00884931
8	M	63	0.11065	-0.0070736
8	M	64	0.164709	-0.001428
8	M	65	-0.0419212	0.0104517
8	M	66	0.102731	-0.00211262
8	M	67	0.11649	0.0202894
8	M	68	0.0420866	-0.00915253
8	M	69	0.0291894	0.00582683
8	M	70	0.0125877	-0.00487996
8	M	71	0.0193107	0.00547322
8	M	72	0.0730948	0.00482424
8	M	73	-0.0424701	0.00710107
8	M	74	0.0944001	0.00730809
8	M	75	-0.0107758	-0.0226529
8	M	76	0.0335799	0.0109893
8	M	77	0.0662346	-0.00281496
8	M	78	-0.0633251	0.00404667
8	M	79	-0.105721	0.000652276
8	M	80	-0.0183221	0.00859868
8	M	81	0.00143539	-0.0014553
8	M	82	0.108046	8.28797e-05
8	M	83	-0.0121092	-0.0261833
8	M	84	0.0262103	0.00503166
8	M	85	0.00384594	-0.02493
8	M	86	0.0441447	-0.0286684
8	M	87	0.0527886	0.00895531
8	M	88	0.114119	-0.00807249
8	M	89	0.0176285	0.0148919
8	M	90	0.0681555	-0.0263783
8	M	91	0.0435572	0.015205
8	M	92	0.0286406	0.0151882
8	M	93	-0.0726551	0.0287666
8	M	94	0.00559022	0.0128771
9	F	1	0.0607794	0.122907
9	F	2	0.416624	0.0949741
9	F	3	-0.0223829	0.0557127
9	F	4	0.138062	0.0639487
9	F	5	0.00645144	0.0530532
9	F	6	0.112745	0.0361171
9	F	7	0.230781	0.0363674
9	F	8	0.201118	0.0160067
9	F	9	-0.266096	0.00376873
9	F	10	0.160771	0.011694
9	F	11	-0.0632375	0.0233051
9	F	12	0.117417	0.0334449
9	F	13	-0.215027	0.0325027
9	F	14	0.197424	0.0209783
9	F	15	0.274026	0.00228298
9	F	16	-0.0176021	-0.00986007
9	F	17	0.0471165	0.00124419
9	F	18	-0.0341178	0.00987264
9	F	19	0.0274901	0.0171907
9	F	20	0.0237958	0.0258122
9	F	21	0.235345	0.0290814
9	F	22	0.224914	-0.00967773
9	F	23	0.133063	-0.026193
9	F	24	0.113614	-0.0119792
9	F	25	0.0916655	-0.000264559
9	F	26	-0.0500902	0.0094944
9	F	27	0.00478106	0.0158251
9	F	28	-0.0332485	0.0178973
9	F	29	0.26968	0.022086
9	F	30	0.085798	-0.0162207
9	F	31	0.0893837	-0.00945401
9	F	32	0.118503	-0.00406164
9	F	33	-0.0877938	-0.00241514
9	F	34	-0.0312927	0.0126925
9	F	35	0.0898183	0.0156693
9	F	36	0.116222	0.0128152
9	F	37	-0.0221656	0.00957687
9	F	38	-0.0336831	0.0127807
9	F	39	-0.0890976	0.0216238
9	F	40	0.232411	0.0341019
9	F	41	-0.0128212	0.00308848
9	F	42	-0.0438968	0.00870299
9	F	43	0.0543687	0.0138204
9	F	44	-0.048243	-0.0119732
9	F	45	0.0244883	-0.00353869
9	F	46	0.114918	-0.0178231
9	F	47	-0.0668232	-0.00853637
9	F	48	0.0914482	0.0050196
9	F	49	-0.0424843	0.00843737
9	F	50	-0.0695396	0.0146873
9	F	51	-0.0422669	0.024372
9	F	52	0.00710337	0.0297219
9	F	53	0.116439	0.00818726
9	F	54	0.0170592	0.00791306
9	F	55	0.015212	0.016705
9	F	56	0.172397	0.022416
9	F	57	-0.0377034	0.0226737
9	F	58	0.149688	0.0225166
9	F	59	0.220531	0.0126559
9	F	60	0.105573	0.00601629
9	F	61	-0.0492209	0.00246743
9	F	62	0.151535	0.0178441
9	F	63	0.0317683	0.0119576
9	F	64	0.00688606	-0.0147439
9	F	65	0.1172	-0.0275531
9	F	66	-0.0746464	-0.0186414
9	F	67	0.111767	-0.010494
9	F	68	-0.0475911	-0.0115676
9	F	69	0.204813	-0.00335012
9	F	70	0.0713468	-0.0267139
9	F	71	-0.0209704	-0.0217155
9	F	72	-0.0155376	-0.0172102
9	F	73	0.118938	-0.0128158
9	F	74	0.104704	-0.0172322
9	F	75	0.0485291	-0.0248343
9	F	76	-0.0101048	-0.019455
9	F	77	0.0916655	-0.0111215
9	F	78	0.0361423	-0.00652888
9	F	79	0.110463	-0.0193658
9	F	80	0.0713468	-0.0307436
9	F	81	-0.01858	-0.0264558
9	F	82	-0.0958343	-0.021677
9	F	83	0.0779748	-0.00900007
9	F	84	-0.0345524	-0.0110788
9	F	85	0.0715641	-0.00664814
9	F	86	0.214483	-0.00886007
9	F	87	0.093078	-0.0369877
9	F	88	0.0970983	-0.0285079
9	F	89	0.0765623	-0.0213035
9	F	90	-0.00423738	-0.0181125
9	F	91	0.0285086	-0.0153232
9	F	92	-0.0471565	-0.041385
9	F	93	-0.045418	-0.0371895
9	F	94	-0.0407458	-0.0269386
9	F	95	-0.0361822	-0.0200017
9	F	96	-0.00119501	-0.0148437
9	F	97	-0.0297715	-0.0111745
9	F	98	-0.0476997	-0.0100217
9	F	99	0.227522	-0.00730074
9	F	100	0.0751498	-0.0327321
9	F	101	0.0990541	-0.0293171
9	F	102	-0.028359	-0.0215465
9	F	103	0.00510703	-0.0187094
9	F	104	-0.035313	-0.00786235
9	F	105	0.0209305	-0.0075072
9	F	106	0.0272047	-0.0123026
9	F	107	-0.0639981	-0.0210373
9	F	108	-0.0669318	-0.0139484
9	F	109	0.106551	-0.00734301
9	F	110	0.0229671	-0.00642959
9	F	111	0.052332	-0.0325344
9	F	112	-0.0808398	-0.0280803
9	F	113	-0.0868159	-0.01451
9	F	114	0.0901443	-0.000842172
9	F	115	0.211332	0.0055733
9	F	116	-0.0324879	-0.0349383
9	F	117	-0.0662799	-0.0287299
9	F	118	-0.0847514	-0.0202661
9	F	119	-0.0475911	-0.0148409
9	F	120	0.0955771	-0.00855691
9	F	121	0.0736286	-0.00594254
9	F	122	0.111441	-0.00388721
9	F	123	0.0208218	-0.00482339
9	F	124	0.0136227	-0.00627458
9	F	125	0.0853634	-0.024182
9	F	126	-0.0356389	-0.0249928
9	F	127	-0.0521546	-0.014052
9	F	128	0.0788441	-0.0113627
9	F	129	0.0937299	-0.00156134
9	F	130	-0.0459612	-0.00415172
9	F	131	-0.0780147	0.00550508
9	F	132	-0.0102135	0.0212022
9	F	133	0.0492619	0.0218394
9	F	134	0.109594	-0.00301537
9	F	135	-0.0556316	-0.000148629
9	F	136	-0.0611731	0.00795046
9	F	137	-0.0302061	0.0162406
9	F	138	-0.0456353	0.0163413
9	F	139	-0.00619319	0.0300966
9	F	140	0.10522	0.0334131
9	F	141	0.275439	0.0115803
9	F	142	-0.0418323	-0.0219356
9	F	143	0.217417	-0.0165138
10	M	1	-0.00584712	0.00486294
10	M	2	-0.000189761	-0.0048661
10	M	3	-0.0011608	-0.00742547
10	M	4	0.106767	0.0040181
10	M	5	0.100519	-0.00451596
10	M	6	0.10757	-0.0304153
10	M	7	-0.0020474	-0.0382607
10	M	8	0.100688	-0.0262004
10	M	9	0.00707192	-0.0586266
10	M	10	-0.00546715	-0.0417063
10	M	11	0.109174	-0.0295771
10	M	12	0.00859181	-0.057656
10	M	13	0.0406012	-0.052199
10	M	14	0.0438521	-0.0234518
10	M	15	0.00255448	-0.00745417
10	M	16	0.102841	-0.00268206
10	M	17	0.0148402	-0.0251281
10	M	18	0.00888734	-0.0268886
10	M	19	0.106598	-0.0217373
10	M	20	0.0993368	-0.0214951
10	M	21	0.102377	-0.0350821
10	M	22	0.0534406	-0.0422446
10	M	23	-0.00221628	-0.0335166
10	M	24	0.0106183	-0.00297666
10	M	25	0.00854959	0.0139634
10	M	26	0.00952063	0.00684983
10	M	27	0.0131937	0.00276218
10	M	28	0.00415881	0.014439
10	M	29	0.0349439	0.00499604
10	M	30	0.0985346	0.0153176
10	M	31	0.108414	0.00127511
10	M	32	0.0157691	-0.0407215
10	M	33	0.012476	-0.0318565
10	M	34	0.0935528	-0.036574
10	M	35	0.102799	-0.0662457
10	M	36	-0.000358637	-0.0833635
10	M	37	0.0970992	-0.0736681
10	M	38	0.104825	-0.0729038
10	M	39	0.0660082	-0.0473022
10	M	40	0.00500319	-0.0306619
10	M	41	0.104614	-0.0277366
10	M	42	0.00217451	-0.0172227
10	M	43	0.0506963	-0.0118992
10	M	44	0.0969303	-0.00340715
10	M	45	0.0120116	-0.0109705
10	M	46	-0.00483386	-0.00230802
10	M	47	0.0104494	0.0206728
10	M	48	0.0983657	0.0226802
10	M	49	0.0123915	0.0221376
10	M	50	0.00698748	0.0164305
10	M	51	0.100983	0.0211798
10	M	52	0.0526247	0.0133579
10	M	53	0.0566914	0.021435
10	M	54	0.00859181	0.0472342
10	M	55	0.0972258	0.0465889
10	M	56	0.10719	0.0323887
10	M	57	0.0408123	-0.00677715
10	M	58	0.00398993	0.00432094
10	M	59	0.0987879	0.0167108
10	M	60	0.0406857	0.0268232
10	M	61	0.0580002	0.0428127
10	M	62	0.0982391	0.0584235
10	M	63	0.107992	0.0578301
10	M	64	0.117955	0.0442494
10	M	65	0.101406	0.0085742
10	M	66	0.0150513	0.00893459
10	M	67	0.0101539	0.0117756
10	M	68	0.0572403	0.010266
10	M	69	0.00816962	0.0190151
10	M	70	0.051147	0.00957603
10	M	71	0.109765	0.0260454
10	M	72	0.100477	0.0187165
10	M	73	0.011125	0.0190926
10	M	74	0.041319	0.0144021
10	M	75	0.106641	0.0258285
10	M	76	0.0564666	0.0261744
10	M	77	0.102757	0.0425353
10	M	78	0.00445434	0.0422979
10	M	79	0.103516	0.0389082
10	M	80	0.106894	0.0315062
10	M	81	0.0184711	0.024234
10	M	82	0.111411	0.0196211
10	M	83	0.0180067	0.0201254
10	M	84	0.103812	0.0100091
10	M	85	0.0172889	0.00814135
10	M	86	0.0609978	0.00704462
10	M	87	0.0153046	0.0161949
10	M	88	0.0170778	0.015144
10	M	89	0.106387	0.00939139
10	M	90	0.00428546	-0.0248182
10	M	91	0.0400524	-0.028512
10	M	92	0.0552982	-0.0145184
10	M	93	0.0251839	-0.0105906
10	M	94	0.0490028	-0.015599
10	M	95	0.102123	-0.00778273
10	M	96	0.04229	0.00382932
10	M	97	0.0174578	0.0294274
10	M	98	0.102503	0.0304641
10	M	99	0.0124337	0.0236745
10	M	100	0.105543	0.00667174
10	M	101	0.0017101	-0.00555408
10	M	102	0.0559178	-0.0137705
10	M	103	0.052887	-0.00372572
10	M	104	0.0504852	0.0140394
10	M	105	0.106556	0.0177117
10	M	106	0.00622754	0.0194536
10	M	107	0.00272336	0.0120471
10	M	108	0.0106183	0.00706967
10	M	109	0.10377	-0.00120925
10	M	110	0.101406	0.00119338
10	M	111	0.0132705	-0.00481608
10	M	112	0.0381947	0.0130919
10	M	113	0.00800074	0.0208744
10	M	114	0.0523851	0.0172492
10	M	115	0.00960507	0.0454282
10	M	116	0.0617155	0.0388454
10	M	117	0.104065	0.0487353
10	M	118	0.107696	0.0490613
10	M	119	0.0875154	0.036655
10	M	120	0.0970992	-0.0063117
10	M	121	0.105416	-0.0176682
10	M	122	0.0109139	-0.00624683
10	M	123	0.0535535	-0.00926229
10	M	124	0.00935175	0.00126205
10	M	125	0.0153469	0.00345207
10	M	126	-0.000316418	-0.00530519
10	M	127	0.0109561	-0.00676225
10	M	128	0.104783	-0.00220329
10	M	129	0.0546649	-0.0137071
10	M	130	0.0964237	-0.00281339
10	M	131	0.00884512	-0.00833299
10	M	132	0.0463008	-0.00970935
10	M	133	0.113945	0.00668802
10	M	134	0.0996745	0.00105331
10	M	135	0.101026	-0.0110342
10	M	136	0.00534094	-0.00879832
10	M	137	0.00778965	-0.0101494
10	M	138	0.0192732	-0.00968593
10	M	139	0.0380607	-0.0135672
10	M	140	0.107992	-0.0164376
10	M	141	0.104445	-0.0237479
10	M	142	0.0364638	-0.029002
10	M	143	0.0971414	-0.0194065
10	M	144	0.10529	-0.0170664
10	M	145	0.00854959	-0.00464546
10	M	146	0.109892	-0.000154986
10	M	147	0.106767	0.0118719
10	M	148	0.0396651	0.0134749
