# Supplementary material for: Internal states as a source of subject-dependent movement variability are represented by large-scale brain networks
Source: Nat Commun. 2023 Nov 29;14:7837. doi: 10.1038/s41467-023-43257-4 (PMC10687170; doi:10.1038/s41467-023-43257-4)
Supplement: Supplementary file 4 — Source Data [file 41467_2023_43257_MOESM4_ESM.zip › Source Data/SuppFigure 5.xlsx]

## Sheet: SuppFigure 5
Supplementary Figure 5
Plots error and perturbed state for each subject
		x data	y data
subject	sex	trials	error state	perturbed state
1	F	1	0	0
1	F	2	-0.287818	0
1	F	3	-0.655603	0
1	F	4	-0.540131	0
1	F	5	-0.619735	1
1	F	6	-0.924846	1.38
1	F	7	-1.2102	0.5244
1	F	8	-1.17996	0.199272
1	F	9	-1.58812	0.0757234
1	F	10	-1.40749	0.0287749
1	F	11	-1.47348	1.01093
1	F	12	-1.43602	0.384155
1	F	13	-1.4651	0.145979
1	F	14	-1.48837	1.05547
1	F	15	-1.32768	1.40108
1	F	16	-1.48382	0.53241
1	F	17	-1.50334	0.202316
1	F	18	-1.673	0.07688
1	F	19	-1.58615	0.0292144
1	F	20	-1.60226	0.0111015
1	F	21	-1.91987	0.00421856
1	F	22	-1.82248	0.00160305
1	F	23	-2.0364	0.00060916
1	F	24	-1.68093	0.000231481
1	F	25	-1.48173	8.79627e-05
1	F	26	-1.85205	3.34258e-05
1	F	27	-1.57366	1.27018e-05
1	F	28	-1.72925	4.82669e-06
1	F	29	-1.52039	1.83414e-06
1	F	30	-1.4691	6.96974e-07
1	F	31	-1.50861	2.6485e-07
1	F	32	-1.1353	1.00643e-07
1	F	33	-1.22453	3.82444e-08
1	F	34	-0.995269	1.45329e-08
1	F	35	-1.1452	1
1	F	36	-0.870643	0.38
1	F	37	-1.21748	0.1444
1	F	38	-1.39933	0.054872
1	F	39	-1.50627	0.0208514
1	F	40	-1.63036	1.00792
1	F	41	-1.31696	0.383011
1	F	42	-1.36184	1.14554
1	F	43	-1.14128	1.43531
1	F	44	-1.14767	0.545417
1	F	45	-0.754398	0.207258
1	F	46	-0.550667	0.0787582
1	F	47	-0.577522	0.0299281
1	F	48	-0.649647	0.0113727
1	F	49	-0.658783	0.00432162
1	F	50	-0.993227	1.00164
1	F	51	-1.11087	0.380624
1	F	52	-0.841946	0.144637
1	F	53	-0.445453	1.05496
1	F	54	-0.67265	0.400886
1	F	55	-0.887102	1.15234
1	F	56	-1.13688	0.437888
1	F	57	-0.925153	0.166397
1	F	58	-0.79359	0.063231
1	F	59	-0.771861	0.0240278
1	F	60	-0.709504	0.00913056
1	F	61	-0.907743	0.00346961
1	F	62	-0.913824	0.00131845
1	F	63	-1.1162	0.000501012
1	F	64	-0.944769	0.000190385
1	F	65	-1.08915	7.23461e-05
1	F	66	-0.796338	2.74915e-05
1	F	67	-0.688879	1.04468e-05
1	F	68	-0.353336	3.96978e-06
1	F	69	-0.334477	1.50852e-06
1	F	70	-0.169926	1
1	F	71	-0.521083	0.38
1	F	72	-0.676343	0.1444
1	F	73	-1.0114	0.054872
1	F	74	-0.792072	0.0208514
1	F	75	-0.616612	0.00792352
1	F	76	-1.0166	0.00301094
1	F	77	-1.12957	0.00114416
1	F	78	-1.25264	1.00043
1	F	79	-1.33544	0.380165
1	F	80	-1.41142	0.144463
1	F	81	-1.51427	0.0548959
1	F	82	-1.63677	0.0208604
1	F	83	-1.62023	1.00793
1	F	84	-1.54127	1.38301
1	F	85	-1.61816	0.525545
1	F	86	-1.60535	0.199707
1	F	87	-1.86269	0.0758886
1	F	88	-1.96255	1.02884
1	F	89	-1.69883	1.39096
1	F	90	-1.67535	0.528564
1	F	91	-1.29353	0.200854
1	F	92	-1.68205	1.07632
1	F	93	-1.53327	0.409003
1	F	94	-1.27843	0.155421
1	F	95	-1.49306	0.0590601
1	F	96	-1.6198	0.0224428
2	F	1	0	0
2	F	2	-0.333333	0
2	F	3	-0.0598701	0
2	F	4	-0.233699	0
2	F	5	-0.37771	0
2	F	6	-0.699403	0
2	F	7	-1.02574	1
2	F	8	-1.1924	0.98
2	F	9	-1.68322	0.9604
2	F	10	-1.98566	0.941192
2	F	11	-2.2044	0.922368
2	F	12	-2.05362	0.903921
2	F	13	-2.44592	0.885842
2	F	14	-2.59764	0.868126
2	F	15	-3.23833	0.850763
2	F	16	-3.08017	1.83375
2	F	17	-3.47861	1.79707
2	F	18	-3.53973	1.76113
2	F	19	-3.93357	1.72591
2	F	20	-4.13126	1.69139
2	F	21	-4.45993	1.65756
2	F	22	-4.45676	2.62441
2	F	23	-4.45123	2.57192
2	F	24	-4.44337	2.52048
2	F	25	-4.67432	2.47008
2	F	26	-4.66423	2.42067
2	F	27	-4.78365	2.37226
2	F	28	-4.77246	2.32481
2	F	29	-5.04401	2.27832
2	F	30	-5.15963	2.23275
2	F	31	-5.13763	3.1881
2	F	32	-5.18216	3.12434
2	F	33	-5.50032	3.06185
2	F	34	-5.23519	4.00061
2	F	35	-5.42618	3.9206
2	F	36	-5.27562	3.84219
2	F	37	-5.6521	3.76534
2	F	38	-5.49927	3.69004
2	F	39	-5.94702	3.61624
2	F	40	-6.26231	4.54391
2	F	41	-6.56967	4.45303
2	F	42	-6.87159	4.36397
2	F	43	-7.38664	4.27669
2	F	44	-7.47552	4.19116
2	F	45	-7.43742	4.10734
2	F	46	-7.95496	5.02519
2	F	47	-8.37481	4.92469
2	F	48	-8.33009	4.82619
2	F	49	-8.34269	4.72967
2	F	50	-8.24521	4.63507
2	F	51	-8.40917	5.54237
2	F	52	-8.49448	5.43153
2	F	53	-8.28438	6.3229
2	F	54	-8.24058	6.19644
2	F	55	-8.06659	7.07251
2	F	56	-8.08746	6.93106
2	F	57	-7.96135	7.79244
2	F	58	-8.15891	7.63659
2	F	59	-8.10667	8.48386
2	F	60	-8.35894	8.31418
2	F	61	-8.94202	8.1479
2	F	62	-9.28464	7.98494
2	F	63	-9.56416	7.82524
2	F	64	-9.3384	8.66873
2	F	65	-9.67988	8.49536
2	F	66	-9.75249	8.32545
2	F	67	-10.1611	8.15894
2	F	68	-10.2289	7.99576
2	F	69	-10.4599	7.83585
2	F	70	-11.022	7.67913
2	F	71	-11.1488	7.52555
2	F	72	-11.2405	7.37504
2	F	73	-11.0196	7.22754
2	F	74	-11.0838	7.08299
2	F	75	-11.405	7.94133
2	F	76	-11.2958	7.7825
2	F	77	-11.0913	7.62685
2	F	78	-11.4899	7.47431
2	F	79	-11.3802	8.32483
2	F	80	-11.933	8.15833
2	F	81	-12.147	8.99516
2	F	82	-12.1215	8.81526
2	F	83	-12.1735	8.63896
2	F	84	-12.6355	8.46618
2	F	85	-12.8791	8.29685
2	F	86	-13.417	8.13092
2	F	87	-13.8707	7.9683
2	F	88	-14.0512	7.80893
2	F	89	-14.3399	7.65275
2	F	90	-14.8632	7.4997
2	F	91	-14.432	8.3497
2	F	92	-14.9544	8.18271
2	F	93	-14.928	8.01906
2	F	94	-15.208	8.85867
2	F	95	-15.4307	9.6815
2	F	96	-15.7084	9.48787
2	F	97	-15.2486	10.2981
2	F	98	-15.5226	10.0922
2	F	99	-15.4896	10.8903
2	F	100	-15.6419	10.6725
2	F	101	-15.8188	10.4591
2	F	102	-15.9799	10.2499
2	F	103	-16.0233	10.0449
2	F	104	-15.9069	9.84398
2	F	105	-16.0531	10.6471
2	F	106	-16.3508	10.4342
2	F	107	-16.6867	10.2255
2	F	108	-16.6157	10.021
2	F	109	-16.4862	9.82054
2	F	110	-16.9051	9.62413
2	F	111	-17.4028	9.43165
2	F	112	-17.2453	10.243
2	F	113	-17.0313	10.0382
2	F	114	-17.3705	9.83739
2	F	115	-17.8635	10.6406
2	F	116	-18.3515	10.4278
2	F	117	-18.8347	10.2193
2	F	118	-18.9797	11.0149
2	F	119	-19.1232	10.7946
2	F	120	-18.9758	10.5787
2	F	121	-19.4527	10.3671
2	F	122	-19.5915	10.1598
2	F	123	-20.0623	9.95659
2	F	124	-20.195	9.75746
2	F	125	-20.5768	9.56231
2	F	126	-20.4669	9.37106
2	F	127	-20.5449	9.18364
3	F	1	0	0
3	F	2	-0.344923	0
3	F	3	-0.244063	0
3	F	4	-0.11892	0
3	F	5	-0.260299	0
3	F	6	-0.469992	0
3	F	7	-0.339125	0
3	F	8	-0.235739	0
3	F	9	-0.0472836	0
3	F	10	-0.384409	0
3	F	11	-0.505947	0
3	F	12	-0.592797	0
3	F	13	-0.769474	0
3	F	14	-0.414661	0
3	F	15	-0.187348	0
3	F	16	0.304228	1
3	F	17	0.433564	0.76
3	F	18	0.574555	1.5776
3	F	19	0.909684	2.19898
3	F	20	0.649386	1.67122
3	F	21	0.650675	1.27013
3	F	22	0.598959	1.9653
3	F	23	0.582206	2.49363
3	F	24	0.730339	1.89516
3	F	25	0.968363	1.44032
3	F	26	1.09413	1.09464
3	F	27	0.745054	0.831928
3	F	28	0.891011	0.632265
3	F	29	0.832148	1.48052
3	F	30	0.748713	2.1252
3	F	31	0.669671	2.61515
3	F	32	0.816786	1.98751
3	F	33	0.698693	2.51051
3	F	34	0.924262	1.90799
3	F	35	0.699864	2.45007
3	F	36	0.386541	1.86205
3	F	37	0.444318	1.41516
3	F	38	0.209863	1.07552
3	F	39	0.000591054	0.817397
3	F	40	-0.296998	0.621222
3	F	41	-0.1256	0.472128
3	F	42	-0.292323	0.358818
3	F	43	-0.0639532	0.272701
3	F	44	0.0884274	0.207253
3	F	45	-0.0504015	0.157512
3	F	46	-0.157241	0.119709
3	F	47	-0.221034	0.0909791
3	F	48	0.0175683	0.0691441
3	F	49	0.154113	0.0525495
3	F	50	0.318061	0.0399376
3	F	51	0.0860674	0.0303526
3	F	52	-0.0752453	0.023068
3	F	53	-0.19852	0.0175317
3	F	54	-0.352504	0.0133241
3	F	55	-0.475448	0.0101263
3	F	56	0.0686953	1.0077
3	F	57	-0.13883	0.765849
3	F	58	-0.302774	0.582045
3	F	59	-0.538501	0.442354
3	F	60	-0.316387	0.336189
3	F	61	0.00459973	0.255504
3	F	62	0.170615	0.194183
3	F	63	0.275021	0.147579
3	F	64	0.0509145	0.11216
3	F	65	0.469127	1.08524
3	F	66	0.112786	0.824784
3	F	67	0.0965855	0.626836
3	F	68	0.379333	0.476395
3	F	69	0.328269	0.36206
3	F	70	0.255125	0.275166
3	F	71	0.489957	0.209126
3	F	72	0.268701	0.158936
3	F	73	0.447937	0.120791
3	F	74	0.546055	0.0918013
3	F	75	0.811855	0.069769
3	F	76	0.625497	0.0530244
3	F	77	0.477373	0.0402986
3	F	78	0.838513	0.0306269
3	F	79	0.585201	0.0232765
3	F	80	0.430163	0.0176901
3	F	81	0.741669	1.01344
3	F	82	0.724869	0.770218
3	F	83	0.764831	0.585366
3	F	84	0.770042	0.444878
3	F	85	0.824242	0.338107
3	F	86	0.759574	1.25696
3	F	87	0.502394	0.955291
3	F	88	0.776983	0.726021
3	F	89	0.582902	1.55178
3	F	90	0.343068	1.17935
3	F	91	0.102353	0.896306
3	F	92	-0.114814	0.681192
3	F	93	0.356082	1.51771
3	F	94	-0.0636179	1.15346
3	F	95	0.23815	0.876627
3	F	96	0.143214	0.666237
3	F	97	0.016326	0.50634
3	F	98	-0.249812	0.384818
3	F	99	0.0391687	0.292462
3	F	100	0.267464	0.222271
3	F	101	0.498378	0.168926
3	F	102	0.561851	0.128384
3	F	103	0.432273	0.0975716
3	F	104	0.267191	0.0741545
3	F	105	0.350031	0.0563574
3	F	106	0.082142	0.0428316
3	F	107	-0.0609819	0.032552
3	F	108	-0.307619	0.0247395
3	F	109	-0.505729	0.018802
3	F	110	-0.231393	0.0142896
3	F	111	0.0331086	0.0108601
3	F	112	0.366482	1.00825
3	F	113	-0.169687	0.766273
3	F	114	-0.275201	0.582367
3	F	115	-0.228998	0.442599
3	F	116	-0.192498	0.336375
3	F	117	-0.159436	0.255645
3	F	118	-0.324743	0.19429
3	F	119	-0.543024	0.147661
3	F	120	0.0404458	1.11222
3	F	121	-0.227492	0.845289
3	F	122	-0.145694	0.64242
3	F	123	-0.339403	0.488239
3	F	124	-0.0749052	0.371062
3	F	125	-0.0210173	1.28201
3	F	126	-0.181804	0.974325
3	F	127	-0.0678676	1.74049
3	F	128	0.199354	1.32277
3	F	129	-0.189566	1.00531
3	F	130	-0.34414	0.764032
3	F	131	-0.285593	0.580664
3	F	132	-0.451364	0.441305
3	F	133	-0.141609	0.335392
3	F	134	0.34514	1.2549
3	F	135	0.0115887	0.953722
3	F	136	-0.335767	0.724829
3	F	137	-0.163824	1.55087
3	F	138	-0.0555314	1.17866
3	F	139	0.171098	0.895783
3	F	140	0.150319	1.68079
3	F	141	0.286885	1.2774
3	F	142	0.000893376	1.97083
3	F	143	-0.263651	2.49783
3	F	144	0.0787974	1.89835
3	F	145	0.255473	1.44275
3	F	146	-0.0268263	1.09649
3	F	147	-0.138617	0.83333
3	F	148	0.030727	0.633331
3	F	149	-0.240082	0.481331
3	F	150	0.233897	1.36581
3	F	151	-0.0070427	1.03802
3	F	152	0.18766	0.788893
3	F	153	0.30342	0.599559
3	F	154	0.455611	0.455665
4	F	1	0	0
4	F	2	-0.00819672	0
4	F	3	0.249387	0
4	F	4	-0.203473	0
4	F	5	-0.479352	0
4	F	6	-0.284082	0
4	F	7	-0.129594	0
4	F	8	-0.0672959	0
4	F	9	-0.0218468	0
4	F	10	0.0384809	0
4	F	11	0.139303	0
4	F	12	0.580763	1
4	F	13	0.552917	0.99
4	F	14	0.304684	0.9801
4	F	15	0.36873	0.970299
4	F	16	0.41102	0.960596
4	F	17	0.56554	1.95099
4	F	18	0.437907	1.93148
4	F	19	0.496299	1.91217
4	F	20	0.582421	1.89304
4	F	21	0.361685	1.87411
4	F	22	0.177277	1.85537
4	F	23	0.29272	1.83682
4	F	24	0.30179	1.81845
4	F	25	0.181739	1.80027
4	F	26	0.154068	1.78226
4	F	27	0.47813	1.76444
4	F	28	0.475117	1.7468
4	F	29	0.289575	1.72933
4	F	30	0.129816	1.71203
4	F	31	0.507166	1.69491
4	F	32	0.692571	1.67797
4	F	33	0.436561	1.66119
4	F	34	0.186453	1.64457
4	F	35	0.329952	2.62813
4	F	36	0.207156	2.60185
4	F	37	0.34983	2.57583
4	F	38	0.57517	2.55007
4	F	39	0.381918	2.52457
4	F	40	0.161982	2.49932
4	F	41	0.436404	2.47433
4	F	42	0.411893	2.44959
4	F	43	0.349871	2.42509
4	F	44	0.671509	2.40084
4	F	45	0.834443	2.37683
4	F	46	0.827427	2.35306
4	F	47	1.13271	2.32953
4	F	48	1.09744	3.30624
4	F	49	0.897882	3.27318
4	F	50	0.909575	3.24044
4	F	51	0.957389	3.20804
4	F	52	1.09473	3.17596
4	F	53	0.730305	3.1442
4	F	54	0.369522	3.11276
4	F	55	-0.0845393	3.08163
4	F	56	-0.271194	3.05081
4	F	57	-0.281163	3.02031
4	F	58	-0.248416	2.9901
4	F	59	-0.141327	3.9602
4	F	60	0.272946	3.9206
4	F	61	0.14824	3.88139
4	F	62	0.0824296	4.84258
4	F	63	0.426107	4.79415
4	F	64	0.145423	4.74621
4	F	65	0.197347	5.69875
4	F	66	0.128902	6.64176
4	F	67	0.404265	6.57534
4	F	68	0.34293	7.50959
4	F	69	0.331304	7.4345
4	F	70	0.307845	7.36015
4	F	71	0.582025	7.28655
4	F	72	0.556058	7.21368
4	F	73	0.666503	8.14155
4	F	74	0.698012	9.06013
4	F	75	0.584998	8.96953
4	F	76	0.668448	9.87983
4	F	77	0.720157	9.78104
4	F	78	0.858789	9.68323
4	F	79	1.01886	9.58639
4	F	80	0.988525	10.4905
4	F	81	0.659231	10.3856
4	F	82	0.339977	10.2818
4	F	83	0.355576	10.179
4	F	84	0.437583	10.0772
4	F	85	0.838641	10.9764
4	F	86	0.883633	10.8666
4	F	87	1.29196	11.758
4	F	88	1.56864	12.6404
4	F	89	1.57529	12.514
4	F	90	1.53939	13.3888
4	F	91	1.45752	13.2549
4	F	92	1.54839	13.1224
4	F	93	1.67855	12.9912
4	F	94	1.81652	12.8613
4	F	95	1.73403	12.7326
4	F	96	1.87209	12.6053
4	F	97	2.08221	12.4793
4	F	98	1.88059	13.3545
4	F	99	1.83069	13.2209
4	F	100	2.12644	13.0887
4	F	101	2.03332	13.9578
4	F	102	1.886	13.8183
4	F	103	2.0108	13.6801
4	F	104	2.13318	13.5433
4	F	105	2.19138	13.4078
4	F	106	2.19014	13.2738
4	F	107	2.20676	13.141
4	F	108	1.67343	14.0096
4	F	109	2.01959	13.8695
4	F	110	2.05779	13.7308
4	F	111	2.01942	13.5935
4	F	112	2.3636	13.4576
4	F	113	2.30886	13.323
4	F	114	2.47625	13.1898
4	F	115	2.56871	13.0579
4	F	116	2.65373	12.9273
4	F	117	2.48434	12.798
4	F	118	2.27871	12.67
4	F	119	2.21444	12.5433
4	F	120	2.00152	12.4179
4	F	121	2.17469	12.2937
4	F	122	1.75313	12.1708
4	F	123	1.94439	13.0491
4	F	124	2.15455	13.9186
4	F	125	1.9181	13.7794
4	F	126	2.12775	14.6416
4	F	127	2.60813	14.4952
4	F	128	2.51557	15.3502
4	F	129	2.52095	15.1967
4	F	130	2.69298	15.0448
4	F	131	2.60876	14.8943
4	F	132	2.8717	14.7454
4	F	133	2.75402	14.5979
4	F	134	2.6704	14.452
4	F	135	3.0626	14.3074
4	F	136	2.9655	14.1644
4	F	137	2.60251	14.0227
4	F	138	2.69611	13.8825
4	F	139	2.69908	13.7437
5	F	1	0	0
5	F	2	-0.500959	0
5	F	3	-0.522775	0
5	F	4	-0.42432	0
5	F	5	-0.472177	0
5	F	6	0.0591287	0
5	F	7	0.00643747	1
5	F	8	-0.187566	0.99
5	F	9	-0.173083	0.9801
5	F	10	0.395073	1.9703
5	F	11	0.644566	1.9506
5	F	12	0.488603	1.93109
5	F	13	0.637472	1.91178
5	F	14	1.1234	1.89266
5	F	15	0.96265	1.87373
5	F	16	1.02377	1.855
5	F	17	1.02614	1.83645
5	F	18	0.903881	1.81808
5	F	19	1.02936	2.7999
5	F	20	1.03167	2.7719
5	F	21	1.16075	2.74418
5	F	22	1.61547	2.71674
5	F	23	1.64358	2.68957
5	F	24	1.97308	2.66268
5	F	25	1.99824	2.63605
5	F	26	2.23041	2.60969
5	F	27	2.42641	2.58359
5	F	28	2.32095	3.55776
5	F	29	2.51908	3.52218
5	F	30	2.46508	3.48696
5	F	31	2.37882	3.45209
5	F	32	2.53885	3.41757
5	F	33	3.03543	4.38339
5	F	34	3.33201	5.33956
5	F	35	3.24546	5.28616
5	F	36	3.46645	5.2333
5	F	37	3.37968	5.18097
5	F	38	3.17294	6.12916
5	F	39	3.44772	6.06787
5	F	40	3.55264	6.00719
5	F	41	3.562	5.94712
5	F	42	3.7102	5.88765
5	F	43	3.68571	5.82877
5	F	44	4.10013	5.77048
5	F	45	4.00476	5.71278
5	F	46	4.08475	5.65565
5	F	47	4.21745	5.59909
5	F	48	4.26125	5.5431
5	F	49	4.0247	5.48767
5	F	50	3.83316	5.43279
5	F	51	3.97687	5.37847
5	F	52	4.15843	5.32468
5	F	53	4.11044	5.27143
5	F	54	4.37387	5.21872
5	F	55	4.55443	6.16653
5	F	56	4.72719	6.10487
5	F	57	4.69253	6.04382
5	F	58	4.72785	5.98338
5	F	59	4.89342	6.92355
5	F	60	4.86498	6.85431
5	F	61	4.84664	6.78577
5	F	62	4.84306	6.71791
5	F	63	4.89751	6.65073
5	F	64	4.95654	6.58422
5	F	65	4.95249	7.51838
5	F	66	4.87516	8.4432
5	F	67	4.83979	8.35877
5	F	68	5.13734	8.27518
5	F	69	4.8386	8.19243
5	F	70	4.83384	8.1105
5	F	71	4.83039	8.0294
5	F	72	4.86529	7.9491
5	F	73	4.83713	8.86961
5	F	74	5.26243	9.78092
5	F	75	5.22241	9.68311
5	F	76	5.1998	9.58628
5	F	77	5.33338	9.49041
5	F	78	5.80897	10.3955
5	F	79	6.00432	10.2916
5	F	80	5.97388	10.1886
5	F	81	5.97286	10.0868
5	F	82	6.16657	9.98588
5	F	83	6.16362	9.88603
5	F	84	6.37161	9.78717
5	F	85	6.40112	9.68929
5	F	86	6.51915	9.5924
5	F	87	6.59335	9.49648
5	F	88	6.66891	9.40151
5	F	89	6.54899	9.3075
5	F	90	6.52839	9.21442
5	F	91	6.49271	9.12228
5	F	92	6.37342	9.03106
5	F	93	6.28187	8.94074
5	F	94	6.30502	8.85134
5	F	95	6.38137	8.76282
5	F	96	6.33016	8.6752
5	F	97	6.26133	8.58844
5	F	98	6.28144	8.50256
5	F	99	6.30136	9.41753
5	F	100	6.40732	10.3234
5	F	101	6.44612	11.2201
5	F	102	6.63511	11.1079
5	F	103	6.8222	10.9968
5	F	104	6.89337	10.8869
5	F	105	7.07788	11.778
5	F	106	7.07785	11.6602
5	F	107	7.47816	12.5436
5	F	108	7.48611	13.4182
5	F	109	7.63258	13.284
5	F	110	7.627	13.1512
5	F	111	7.89667	13.0197
5	F	112	8.00152	12.8895
5	F	113	8.00424	12.7606
5	F	114	8.30242	12.633
5	F	115	8.50618	13.5066
5	F	116	8.41472	13.3716
5	F	117	8.58401	13.2378
5	F	118	8.77941	13.1055
5	F	119	8.75032	12.9744
5	F	120	9.14409	13.8447
5	F	121	9.39859	14.7062
5	F	122	9.32192	14.5592
5	F	123	9.27359	14.4136
5	F	124	9.26682	14.2694
5	F	125	9.18598	14.1267
5	F	126	9.17685	13.9855
5	F	127	9.11469	13.8456
5	F	128	9.01626	13.7072
5	F	129	9.00882	14.5701
5	F	130	9.05813	14.4244
5	F	131	9.10694	14.2801
5	F	132	9.04548	14.1373
5	F	133	8.96763	14.996
5	F	134	8.92285	14.846
5	F	135	9.15967	15.6975
5	F	136	9.1508	16.5406
5	F	137	9.40523	16.3752
5	F	138	9.44846	16.2114
5	F	139	9.30424	16.0493
5	F	140	9.22458	15.8888
5	F	141	9.15283	15.7299
5	F	142	9.14403	15.5726
5	F	143	9.0822	15.4169
5	F	144	9.12865	15.2627
5	F	145	9.09608	16.1101
5	F	146	9.14451	15.949
5	F	147	9.20754	16.7895
5	F	148	9.21835	17.6216
5	F	149	9.54223	18.4454
5	F	150	9.54969	18.2609
5	F	151	9.63801	18.0783
5	F	152	9.76296	17.8976
5	F	153	9.69494	17.7186
6	F	1	0	0
6	F	2	0.243124	1
6	F	3	0.592756	0.94
6	F	4	0.601081	0.8836
6	F	5	0.694004	0.830584
6	F	6	0.753971	0.780749
6	F	7	1.11499	0.733904
6	F	8	1.09884	0.68987
6	F	9	1.25186	0.648478
6	F	10	1.55953	1.60957
6	F	11	1.844	2.51299
6	F	12	1.53574	2.36222
6	F	13	1.30382	2.22048
6	F	14	1.22223	2.08725
6	F	15	1.06735	1.96202
6	F	16	1.0461	1.8443
6	F	17	1.11306	1.73364
6	F	18	1.132	1.62962
6	F	19	0.46471	2.53184
6	F	20	0.818139	2.37993
6	F	21	0.791385	2.23714
6	F	22	0.678069	2.10291
6	F	23	0.659633	2.97673
6	F	24	0.817668	2.79813
6	F	25	0.844498	2.63024
6	F	26	0.81748	3.47243
6	F	27	0.713238	3.26408
6	F	28	0.550183	3.06824
6	F	29	0.86636	2.88414
6	F	30	0.790478	2.71109
6	F	31	0.863411	2.54843
6	F	32	1.0925	2.39552
6	F	33	1.25898	2.25179
6	F	34	1.17036	2.11668
6	F	35	1.14039	1.98968
6	F	36	1.09604	1.8703
6	F	37	0.75175	2.75808
6	F	38	0.793915	2.5926
6	F	39	0.804705	2.43704
6	F	40	0.770244	2.29082
6	F	41	0.758387	2.15337
6	F	42	0.711811	2.02417
6	F	43	0.60399	1.90272
6	F	44	0.487239	2.78856
6	F	45	0.50711	2.62124
6	F	46	0.56502	2.46397
6	F	47	0.458667	2.31613
6	F	48	0.279837	2.17716
6	F	49	0.158878	2.04653
6	F	50	-0.176044	2.92374
6	F	51	-0.224635	2.74832
6	F	52	-0.232965	2.58342
6	F	53	0.0237371	3.42841
6	F	54	-0.0725673	4.22271
6	F	55	0.0206585	3.96934
6	F	56	0.00873816	3.73118
6	F	57	-0.250727	4.50731
6	F	58	-0.384011	4.23687
6	F	59	-0.389193	3.98266
6	F	60	-0.249734	3.7437
6	F	61	-0.58057	3.51908
6	F	62	-0.432638	4.30794
6	F	63	-0.414778	4.04946
6	F	64	-0.469177	4.80649
6	F	65	-0.522272	4.5181
6	F	66	-0.687003	4.24702
6	F	67	-0.678738	3.99219
6	F	68	-1.01586	3.75266
6	F	69	-0.968732	3.5275
6	F	70	-0.913817	3.31585
6	F	71	-0.86771	3.1169
6	F	72	-0.852002	2.92989
6	F	73	-0.671475	3.75409
6	F	74	-0.998093	3.52885
6	F	75	-0.993116	3.31712
6	F	76	-1.05922	3.11809
6	F	77	-1.10641	2.93101
6	F	78	-0.828719	2.75515
6	F	79	-0.773791	2.58984
6	F	80	-1.09939	3.43445
6	F	81	-1.32517	4.22838
6	F	82	-0.943355	3.97468
6	F	83	-0.707425	3.7362
6	F	84	-0.602186	3.51202
6	F	85	-0.772162	3.3013
6	F	86	-0.665507	3.10322
6	F	87	-0.708113	2.91703
6	F	88	-0.638595	2.74201
6	F	89	-0.698912	2.57749
6	F	90	-0.475241	2.42284
6	F	91	-0.307109	2.27747
6	F	92	-0.285308	2.14082
6	F	93	-0.0917746	2.01237
6	F	94	0.175774	1.89163
6	F	95	0.27295	2.77813
6	F	96	0.233584	2.61144
6	F	97	0.31038	2.45476
6	F	98	0.564991	2.30747
6	F	99	0.492638	2.16902
6	F	100	0.678392	2.03888
6	F	101	0.91913	2.91655
6	F	102	1.0789	3.74156
6	F	103	1.04923	3.51706
6	F	104	1.30458	4.30604
6	F	105	1.36895	4.04768
6	F	106	1.39547	4.80482
6	F	107	1.31296	4.51653
6	F	108	1.20054	5.24554
6	F	109	0.855199	5.9308
6	F	110	0.663822	5.57496
6	F	111	0.872355	5.24046
6	F	112	0.995681	4.92603
6	F	113	0.936826	4.63047
6	F	114	0.886012	4.35264
6	F	115	0.865439	4.09148
6	F	116	0.881291	3.84599
6	F	117	1.19238	4.61523
6	F	118	0.909541	4.33832
6	F	119	0.683882	4.07802
6	F	120	0.421985	3.83334
6	F	121	0.531134	3.60334
6	F	122	0.689828	3.38714
6	F	123	0.678775	4.18391
6	F	124	0.338654	3.93288
6	F	125	0.150454	3.6969
6	F	126	0.0327989	3.47509
6	F	127	-0.0167894	3.26658
6	F	128	-0.113146	3.07059
6	F	129	-0.153112	2.88635
6	F	130	-0.336394	2.71317
6	F	131	0.0357498	3.55038
6	F	132	-0.13885	3.33736
7	M	1	0	0
7	M	2	-0.52423	0
7	M	3	-0.403761	0
7	M	4	-0.463959	0
7	M	5	-0.00974639	0
7	M	6	-0.120361	0
7	M	7	-0.217741	0
7	M	8	-0.342066	0
7	M	9	-0.379372	0
7	M	10	-0.469446	0
7	M	11	-0.300788	1
7	M	12	-0.136337	0.99
7	M	13	-0.177	0.9801
7	M	14	-0.284707	0.970299
7	M	15	-0.24353	0.960596
7	M	16	-0.286173	0.95099
7	M	17	-0.57658	1.94148
7	M	18	-0.751755	1.92207
7	M	19	-0.555846	1.90284
7	M	20	-0.73483	1.88382
7	M	21	-0.718325	1.86498
7	M	22	-0.234071	2.84633
7	M	23	-0.482151	2.81787
7	M	24	-0.274271	3.78969
7	M	25	-0.184499	3.75179
7	M	26	-0.369071	3.71427
7	M	27	-0.728851	4.67713
7	M	28	-0.233783	5.63036
7	M	29	-0.228707	5.57405
7	M	30	-0.425269	5.51831
7	M	31	-0.317806	5.46313
7	M	32	-0.501003	5.4085
7	M	33	-0.270668	6.35441
7	M	34	-0.534741	6.29087
7	M	35	-0.477193	6.22796
7	M	36	-0.738948	6.16568
7	M	37	-0.167688	7.10402
7	M	38	-0.195731	7.03298
7	M	39	-0.159414	6.96265
7	M	40	-0.406084	6.89303
7	M	41	-0.348816	6.8241
7	M	42	-0.579684	6.75586
7	M	43	-0.628022	6.6883
7	M	44	-0.81701	6.62142
7	M	45	-0.582289	6.5552
7	M	46	-0.585249	6.48965
7	M	47	-0.492727	6.42475
7	M	48	-0.631408	6.36051
7	M	49	-0.717303	6.2969
7	M	50	-0.0852958	7.23393
7	M	51	-0.127825	7.16159
7	M	52	0.0143361	8.08998
7	M	53	0.00211692	8.00908
7	M	54	0.0436337	7.92899
7	M	55	0.0607462	7.8497
7	M	56	0.128529	8.7712
7	M	57	0.0603145	8.68349
7	M	58	0.158782	9.59665
7	M	59	0.110497	9.50069
7	M	60	0.071856	9.40568
7	M	61	0.476477	10.3116
7	M	62	0.220446	10.2085
7	M	63	0.179466	10.1064
7	M	64	-0.180788	11.0054
7	M	65	-0.12956	10.8953
7	M	66	-0.0869216	11.7863
7	M	67	-0.101399	12.6685
7	M	68	-0.0616284	13.5418
7	M	69	-0.106996	13.4064
7	M	70	-0.0551109	13.2723
7	M	71	-0.061265	13.1396
7	M	72	0.0305857	14.0082
7	M	73	0.031946	13.8681
7	M	74	-0.0315839	13.7294
7	M	75	-0.118851	13.5921
7	M	76	-0.26029	13.4562
7	M	77	-0.278002	13.3217
7	M	78	-0.347032	13.1884
7	M	79	-0.242943	13.0566
7	M	80	-0.104663	12.926
7	M	81	-0.540142	13.7967
7	M	82	-0.64656	13.6588
7	M	83	-0.607051	13.5222
7	M	84	-0.503111	13.387
7	M	85	-0.310012	13.2531
7	M	86	-0.203844	13.1206
7	M	87	-0.294029	12.9893
7	M	88	-0.167263	13.8595
7	M	89	-0.0746099	13.7209
7	M	90	0.376705	14.5837
7	M	91	0.433118	14.4378
7	M	92	0.39226	14.2934
7	M	93	0.327649	14.1505
7	M	94	0.00791973	14.009
7	M	95	-0.108218	13.8689
7	M	96	-0.248972	13.7302
7	M	97	-0.344853	13.5929
7	M	98	-0.253139	13.457
7	M	99	-0.0411022	13.3224
7	M	100	-0.318128	13.1892
7	M	101	-0.284888	13.0573
7	M	102	-0.130621	13.9267
7	M	103	-0.16564	13.7875
7	M	104	-0.19399	13.6496
7	M	105	-0.321878	13.5131
7	M	106	-0.23776	13.378
7	M	107	0.0664159	14.2442
7	M	108	0.054924	14.1017
7	M	109	-0.0682649	13.9607
7	M	110	-0.178787	13.8211
7	M	111	-0.0508921	14.6829
7	M	112	-0.230363	15.5361
7	M	113	0.0295705	15.3807
7	M	114	0.433487	16.2269
7	M	115	0.299651	16.0646
7	M	116	0.350572	15.904
7	M	117	0.654524	16.745
7	M	118	0.361962	16.5775
7	M	119	0.0180067	17.4117
7	M	120	0.159853	17.2376
7	M	121	0.272716	18.0652
7	M	122	-0.0687308	17.8846
7	M	123	-0.337371	17.7057
7	M	124	-0.0243322	18.5287
8	M	1	0	0
8	M	2	-0.0365628	0
8	M	3	-0.0785416	0
8	M	4	-0.105702	0
8	M	5	-0.0914128	0
8	M	6	-0.063047	1
8	M	7	0.192087	1.01
8	M	8	0.187604	0.0101
8	M	9	0.328485	0.000101
8	M	10	0.0153668	1
8	M	11	-0.203885	0.01
8	M	12	0.0574015	0.0001
8	M	13	0.292377	1e-06
8	M	14	0.0904692	1e-08
8	M	15	-0.0956715	1e-10
8	M	16	-0.237403	1e-12
8	M	17	0.129599	1e-14
8	M	18	0.202429	1
8	M	19	0.0940288	0.01
8	M	20	0.292495	0.0001
8	M	21	0.266458	1e-06
8	M	22	0.205893	1
8	M	23	0.103222	0.01
8	M	24	-0.3165	0.0001
8	M	25	-0.20649	1e-06
8	M	26	-0.0717232	1e-08
8	M	27	-0.231007	1e-10
8	M	28	0.124904	1e-12
8	M	29	0.173007	1e-14
8	M	30	0.30889	1e-16
8	M	31	0.0596394	1e-18
8	M	32	0.173315	1
8	M	33	0.10572	0.01
8	M	34	0.0198479	0.0001
8	M	35	0.0995118	1e-06
8	M	36	0.108749	1e-08
8	M	37	0.131388	1e-10
8	M	38	0.178344	1e-12
8	M	39	0.0904326	1e-14
8	M	40	-0.0381121	1
8	M	41	-0.214379	0.01
8	M	42	-0.284886	0.0001
8	M	43	0.0818684	1e-06
8	M	44	0.132057	1e-08
8	M	45	0.0736873	1e-10
8	M	46	0.330254	1e-12
8	M	47	0.151197	1e-14
8	M	48	0.345298	1e-16
8	M	49	0.407536	1
8	M	50	0.0887292	0.01
8	M	51	0.0110366	0.0001
8	M	52	-0.0182214	1
8	M	53	0.00314365	0.01
8	M	54	0.0928301	0.0001
8	M	55	0.211374	1e-06
8	M	56	-0.194238	1
8	M	57	0.0868069	0.01
8	M	58	-0.208441	0.0001
8	M	59	0.0937353	1
8	M	60	0.211737	1.01
8	M	61	0.10379	0.0101
8	M	62	-0.168515	0.000101
8	M	63	-0.141691	1.01e-06
8	M	64	-0.0562497	1.01e-08
8	M	65	0.123541	1.01e-10
8	M	66	-0.066611	1.01e-12
8	M	67	0.272427	1.01e-14
8	M	68	0.326277	1
8	M	69	0.0585411	0.01
8	M	70	-0.108443	0.0001
8	M	71	0.0481956	1e-06
8	M	72	0.0383733	1e-08
8	M	73	0.0728314	1e-10
8	M	74	0.0759645	1e-12
8	M	75	0.121958	1
8	M	76	0.136672	0.01
8	M	77	-0.0771905	0.0001
8	M	78	0.0266058	1e-06
8	M	79	-0.0247664	1e-08
8	M	80	0.0954966	1e-10
8	M	81	-0.056663	1e-12
8	M	82	-0.0333838	1e-14
8	M	83	0.0685292	1
8	M	84	0.0465067	0.01
8	M	85	0.0875472	1.0001
8	M	86	0.0359139	1.01
8	M	87	0.105938	0.0101
8	M	88	-0.156759	0.000101
8	M	89	0.19074	1.01e-06
8	M	90	0.0655774	1
8	M	91	0.200473	0.01
8	M	92	0.195274	0.0001
8	M	93	0.400724	1e-06
8	M	94	0.160247	1e-08
9	F	1	0	0
9	F	2	0.137303	1
9	F	3	0.647528	1.78
9	F	4	0.656105	1.3884
9	F	5	1.06236	1.08295
9	F	6	1.06679	1.8447
9	F	7	1.26682	1.43887
9	F	8	1.38996	2.12232
9	F	9	1.40196	2.65541
9	F	10	1.00826	3.07122
9	F	11	1.08303	2.39555
9	F	12	1.11636	1.86853
9	F	13	1.34655	1.45745
9	F	14	1.26792	2.13681
9	F	15	1.4305	2.66671
9	F	16	1.50105	3.08004
9	F	17	1.58849	2.40243
9	F	18	1.65745	1.87389
9	F	19	1.69768	1.46164
9	F	20	1.66185	1.14008
9	F	21	1.71362	0.88926
9	F	22	2.1999	1.69362
9	F	23	2.26275	2.32103
9	F	24	2.19378	1.8104
9	F	25	2.12549	1.41211
9	F	26	2.05789	1.10145
9	F	27	2.03472	0.859129
9	F	28	2.08277	0.670121
9	F	29	2.06089	0.522694
9	F	30	2.49584	1.4077
9	F	31	2.49678	1.09801
9	F	32	2.49488	0.856446
9	F	33	2.55244	0.668028
9	F	34	2.27843	0.521061
9	F	35	2.26789	0.406428
9	F	36	2.37907	0.317014
9	F	37	2.48915	0.247271
9	F	38	2.44282	0.192871
9	F	39	2.26033	0.15044
9	F	40	1.98924	0.117343
9	F	41	2.21071	1.09153
9	F	42	2.20296	0.851391
9	F	43	2.17988	0.664085
9	F	44	2.34192	1.51799
9	F	45	2.31669	1.18403
9	F	46	2.27122	1.92354
9	F	47	2.27157	1.50036
9	F	48	2.12622	1.17028
9	F	49	2.17793	0.912821
9	F	50	2.13558	0.712001
9	F	51	1.99159	0.55536
9	F	52	1.93012	0.433181
9	F	53	1.96815	1.33788
9	F	54	2.12374	1.04355
9	F	55	2.03733	0.813967
9	F	56	1.99638	0.634894
9	F	57	2.06127	0.495218
9	F	58	2.12014	0.38627
9	F	59	2.39072	0.30129
9	F	60	2.57751	0.235006
9	F	61	2.6856	0.183305
9	F	62	2.35131	0.142978
9	F	63	2.50306	0.111523
9	F	64	2.62441	1.08699
9	F	65	2.53408	1.84785
9	F	66	2.53464	1.44132
9	F	67	2.50747	1.12423
9	F	68	2.65767	0.876901
9	F	69	2.56592	0.683983
9	F	70	2.67412	1.53351
9	F	71	2.72989	1.19614
9	F	72	2.7594	0.932985
9	F	73	2.76211	0.727729
9	F	74	2.94518	0.567628
9	F	75	3.18389	0.44275
9	F	76	3.10919	0.345345
9	F	77	2.95546	0.269369
9	F	78	2.87956	0.210108
9	F	79	3.19915	0.163884
9	F	80	3.47992	0.12783
9	F	81	3.39526	0.0997071
9	F	82	3.29614	0.0777716
9	F	83	3.01235	0.0606618
9	F	84	3.06708	0.0473162
9	F	85	2.97014	0.0369067
9	F	86	3.02529	0.0287872
9	F	87	3.1703	1.02245
9	F	88	3.08874	0.797514
9	F	89	3.01151	0.622061
9	F	90	3.00729	0.485208
9	F	91	2.99707	0.378462
9	F	92	3.13344	1.2952
9	F	93	3.18114	1.01026
9	F	94	3.05736	0.788
9	F	95	2.98524	0.61464
9	F	96	2.93481	0.479419
9	F	97	2.90365	0.373947
9	F	98	2.91877	0.291679
9	F	99	2.88854	0.227509
9	F	100	2.99352	1.17746
9	F	101	3.0461	0.918417
9	F	102	2.96929	0.716365
9	F	103	2.98376	0.558765
9	F	104	2.79585	0.435836
9	F	105	2.83628	0.339952
9	F	106	2.98484	0.265163
9	F	107	2.70882	1.20683
9	F	108	2.67992	0.941325
9	F	109	2.63255	0.734234
9	F	110	2.69339	0.572702
9	F	111	2.85242	1.44671
9	F	112	2.91106	1.12843
9	F	113	2.72389	0.880177
9	F	114	2.50676	0.686538
9	F	115	2.43535	0.5355
9	F	116	2.92259	1.41769
9	F	117	2.93753	1.1058
9	F	118	2.86563	0.862522
9	F	119	2.8367	0.672768
9	F	120	2.76678	0.524759
9	F	121	2.76501	0.409312
9	F	122	2.76326	0.319263
9	F	123	2.82048	0.249025
9	F	124	2.88174	0.19424
9	F	125	2.80943	1.15151
9	F	126	2.9566	0.898175
9	F	127	2.8044	0.700577
9	F	128	2.82051	0.54645
9	F	129	2.65536	0.426231
9	F	130	2.76267	0.33246
9	F	131	2.57698	0.259319
9	F	132	2.24377	0.202269
9	F	133	2.25164	0.15777
9	F	134	2.33553	1.12306
9	F	135	2.39469	0.875987
9	F	136	2.30557	0.68327
9	F	137	2.19054	0.532951
9	F	138	2.24768	0.415701
9	F	139	1.97672	0.324247
9	F	140	1.93638	0.252913
9	F	141	1.96118	1.19727
9	F	142	2.36086	1.93387
9	F	143	2.45153	1.50842
10	M	1	0	0
10	M	2	0.107053	0
10	M	3	0.135215	0
10	M	4	0.00929621	0
10	M	5	0.1032	0
10	M	6	0.388183	0
10	M	7	0.474509	0
10	M	8	0.341804	0
10	M	9	0.698605	0
10	M	10	0.512423	0
10	M	11	0.37896	0
10	M	12	0.687924	0
10	M	13	0.627879	0
10	M	14	0.488048	1
10	M	15	0.486742	1.99
10	M	16	0.43072	1.9701
10	M	17	0.674227	1.9504
10	M	18	0.690157	1.9309
10	M	19	0.630067	1.91159
10	M	20	0.624028	1.89247
10	M	21	0.770192	1.87355
10	M	22	0.845698	1.85481
10	M	23	0.922874	2.83626
10	M	24	0.581823	2.8079
10	M	25	0.390469	2.77982
10	M	26	0.463836	2.75202
10	M	27	0.503958	2.7245
10	M	28	0.370664	2.69726
10	M	29	0.469808	2.67028
10	M	30	0.528011	3.64358
10	M	31	0.676096	3.60715
10	M	32	1.13184	3.57107
10	M	33	1.02799	3.53536
10	M	34	1.07366	3.50001
10	M	35	1.39397	3.46501
10	M	36	1.57621	3.43036
10	M	37	1.46348	3.39606
10	M	38	1.44907	3.3621
10	M	39	1.16143	3.32847
10	M	40	1.14895	4.29519
10	M	41	1.10918	4.25224
10	M	42	0.985983	4.20972
10	M	43	0.919976	4.16762
10	M	44	0.995667	5.12594
10	M	45	1.06984	5.07468
10	M	46	0.96557	5.02394
10	M	47	0.703834	4.9737
10	M	48	0.672968	4.92396
10	M	49	0.670249	4.87472
10	M	50	0.724443	4.82597
10	M	51	0.663667	4.77771
10	M	52	0.741303	4.72994
10	M	53	0.820567	5.68264
10	M	54	0.703145	6.62581
10	M	55	0.698552	6.55955
10	M	56	0.843226	6.49396
10	M	57	1.26273	6.42902
10	M	58	1.30575	7.36473
10	M	59	1.15642	7.29108
10	M	60	1.03228	7.21817
10	M	61	1.02009	8.14599
10	M	62	1.01043	9.06453
10	M	63	1.00096	8.97388
10	M	64	1.13456	8.88414
10	M	65	1.51143	8.7953
10	M	66	1.49194	8.70735
10	M	67	1.44531	8.62028
10	M	68	1.44671	8.53407
10	M	69	1.51186	9.44873
10	M	70	1.59905	9.35424
10	M	71	1.57781	10.2607
10	M	72	1.64034	10.1581
10	M	73	1.61828	10.0565
10	M	74	1.65214	9.95595
10	M	75	1.68533	10.8564
10	M	76	1.66236	10.7478
10	M	77	1.63986	11.6403
10	M	78	1.62192	11.5239
10	M	79	1.63888	11.4087
10	M	80	1.7002	11.2946
10	M	81	1.76028	11.1817
10	M	82	1.79131	11.0699
10	M	83	1.76622	10.9592
10	M	84	1.85819	10.8496
10	M	85	1.8596	10.7411
10	M	86	1.85271	10.6337
10	M	87	1.90974	11.5273
10	M	88	1.90096	11.412
10	M	89	1.94412	11.2979
10	M	90	2.3006	11.1849
10	M	91	2.32151	11.0731
10	M	92	2.32448	11.9624
10	M	93	2.43663	12.8427
10	M	94	2.46908	12.7143
10	M	95	2.53712	13.5872
10	M	96	2.38537	13.4513
10	M	97	2.25645	14.3168
10	M	98	2.21977	14.1736
10	M	99	2.26947	14.0319
10	M	100	2.43179	13.8916
10	M	101	2.5418	13.7527
10	M	102	2.60794	13.6151
10	M	103	2.64987	14.479
10	M	104	2.60533	15.3342
10	M	105	2.71434	16.1808
10	M	106	2.66662	16.019
10	M	107	2.71984	15.8588
10	M	108	2.74662	15.7003
10	M	109	2.81001	15.5433
10	M	110	2.75614	15.3878
10	M	111	2.79511	15.2339
10	M	112	2.74766	16.0816
10	M	113	2.81013	16.9208
10	M	114	2.82016	16.7516
10	M	115	2.65702	17.5841
10	M	116	2.69842	17.4082
10	M	117	2.73536	18.2341
10	M	118	2.69959	18.0518
10	M	119	2.80424	17.8713
10	M	120	3.24549	17.6926
10	M	121	3.33922	17.5156
10	M	122	3.18263	17.3405
10	M	123	3.18521	17.1671
10	M	124	3.2156	17.9954
10	M	125	3.15974	17.8155
10	M	126	3.22466	17.6373
10	M	127	3.20956	17.4609
10	M	128	3.12858	17.2863
10	M	129	3.22465	17.1135
10	M	130	3.25107	17.9423
10	M	131	3.28014	17.7629
10	M	132	3.26393	17.5853
10	M	133	3.22896	18.4094
10	M	134	3.25847	18.2253
10	M	135	3.35931	18.0431
10	M	136	3.30286	17.8626
10	M	137	3.2862	17.684
10	M	138	3.24989	17.5072
10	M	139	3.2617	17.3321
10	M	140	3.2627	17.1588
10	M	141	3.31285	16.9872
10	M	142	3.34069	16.8173
10	M	143	3.38191	17.6491
10	M	144	3.32501	17.4727
10	M	145	3.1575	17.2979
10	M	146	3.07756	17.1249
10	M	147	2.915	16.9537
10	M	148	2.86744	16.7842
