# Supplementary material for: Internal states as a source of subject-dependent movement variability are represented by large-scale brain networks
Source: Nat Commun. 2023 Nov 29;14:7837. doi: 10.1038/s41467-023-43257-4 (PMC10687170; doi:10.1038/s41467-023-43257-4)
Supplement: Supplementary file 4 — Source Data [file 41467_2023_43257_MOESM4_ESM.zip › Source Data/SuppFigure 9.xlsx]

## Sheet: SuppFigure 9a
Supplementary Figure 9a
Data for heat map of performance connectivity strength for error state
	AG R	IPS R	SPL L	STS R	SMG R	TTS L	POS R	Cu R	dPCC R	MTG R	SFG L	Cu R	MTG R	SPL L	ITG R
AG R	-0.314604	0.95236	NaN	0.336312	0.232834	NaN	-0.663459	0.996012	0.379641	0.446513	NaN	0.878533	0.0318545	NaN	-0.0910849
IPS R	0.95236	0.633075	NaN	0.808396	0.715545	NaN	NaN	NaN	NaN	0.999479	NaN	NaN	0.963523	NaN	NaN
SPL L	NaN	NaN	0.508566	NaN	NaN	NaN	NaN	NaN	NaN	NaN	NaN	NaN	NaN	0.949854	NaN
STS R	0.336312	0.808396	NaN	0.323684	0.658784	NaN	-0.860249	NaN	0.280458	-0.411639	NaN	NaN	0.542023	NaN	0.0544603
SMG R	0.232834	0.715545	NaN	0.658784	NaN	NaN	NaN	0.930326	0.526877	0.974502	NaN	0.948458	0.10798	NaN	0.0320243
TTS L	NaN	NaN	NaN	NaN	NaN	NaN	NaN	NaN	NaN	NaN	NaN	NaN	NaN	NaN	NaN
POS R	-0.663459	NaN	NaN	-0.860249	NaN	NaN	NaN	NaN	NaN	0.278995	NaN	NaN	-0.250258	NaN	NaN
Cu R	0.996012	NaN	NaN	NaN	0.930326	NaN	NaN	NaN	NaN	0.876649	NaN	-0.993116	-0.388948	NaN	0.712439
dPCC R	0.379641	NaN	NaN	0.280458	0.526877	NaN	NaN	NaN	NaN	NaN	NaN	NaN	NaN	NaN	NaN
MTG R	0.446513	0.999479	NaN	-0.411639	0.974502	NaN	0.278995	0.876649	NaN	0.203058	NaN	0.964994	-0.104391	NaN	0.497596
SFG L	NaN	NaN	NaN	NaN	NaN	NaN	NaN	NaN	NaN	NaN	NaN	NaN	NaN	NaN	NaN
Cu R	0.878533	NaN	NaN	NaN	0.948458	NaN	NaN	-0.993116	NaN	0.964994	NaN	NaN	0.970585	NaN	0.982821
MTG R	0.0318545	0.963523	NaN	0.542023	0.10798	NaN	-0.250258	-0.388948	NaN	-0.104391	NaN	0.970585	-0.705	NaN	-0.0732561
SPL L	NaN	NaN	0.949854	NaN	NaN	NaN	NaN	NaN	NaN	NaN	NaN	NaN	NaN	0.052605	NaN
ITG R	-0.0910849	NaN	NaN	0.0544603	0.0320243	NaN	NaN	0.712439	NaN	0.497596	NaN	0.982821	-0.0732561	NaN	NaN

## Sheet: SuppFigure 9b
Supplementary Figure 9b
Data for heat map of p-values from performance connectivity strength for error state
	AG R	IPS R	SPL L	STS R	SMG R	TTS L	POS R	Cu R	dPCC R	MTG R	SFG L	Cu R	MTG R	SPL L	ITG R
AG R	0.606143	0.0476396	NaN	0.663688	0.767166	NaN	0.538175	0.0568709	0.752095	0.553487	NaN	0.317045	0.968145	NaN	0.941933
IPS R	0.0476396	0.563585	NaN	0.400672	0.492357	NaN	NaN	NaN	NaN	0.0205533	NaN	NaN	0.172479	NaN	NaN
SPL L	NaN	NaN	0.660351	NaN	NaN	NaN	NaN	NaN	NaN	NaN	NaN	NaN	NaN	0.202463	NaN
STS R	0.663688	0.400672	NaN	0.595187	0.542142	NaN	0.340616	NaN	0.819028	0.588361	NaN	NaN	0.457977	NaN	0.965312
SMG R	0.767166	0.492357	NaN	0.542142	NaN	NaN	NaN	0.239048	0.646726	0.144069	NaN	0.205285	0.931124	NaN	0.979609
TTS L	NaN	NaN	NaN	NaN	NaN	NaN	NaN	NaN	NaN	NaN	NaN	NaN	NaN	NaN	NaN
POS R	0.538175	NaN	NaN	0.340616	NaN	NaN	NaN	NaN	NaN	0.819998	NaN	NaN	0.838969	NaN	NaN
Cu R	0.0568709	NaN	NaN	NaN	0.239048	NaN	NaN	NaN	NaN	0.319548	NaN	0.0747434	0.745677	NaN	0.495181
dPCC R	0.752095	NaN	NaN	0.819028	0.646726	NaN	NaN	NaN	NaN	NaN	NaN	NaN	NaN	NaN	NaN
MTG R	0.553487	0.0205533	NaN	0.588361	0.144069	NaN	0.819998	0.319548	NaN	0.743247	NaN	0.168944	0.843982	NaN	0.502404
SFG L	NaN	NaN	NaN	NaN	NaN	NaN	NaN	NaN	NaN	NaN	NaN	NaN	NaN	NaN	NaN
Cu R	0.317045	NaN	NaN	NaN	0.205285	NaN	NaN	0.0747434	NaN	0.168944	NaN	NaN	0.154793	NaN	0.118174
MTG R	0.968145	0.172479	NaN	0.457977	0.931124	NaN	0.838969	0.745677	NaN	0.843982	NaN	0.154793	0.18359	NaN	0.926744
SPL L	NaN	NaN	0.202463	NaN	NaN	NaN	NaN	NaN	NaN	NaN	NaN	NaN	NaN	0.966495	NaN
ITG R	0.941933	NaN	NaN	0.965312	0.979609	NaN	NaN	0.495181	NaN	0.502404	NaN	0.118174	0.926744	NaN	NaN

## Sheet: SuppFigure 9c
Supplementary Figure 9c
Data for heat map of number of subjects that had electrode for each pair
	AG R	IPS R	SPL L	STS R	SMG R	TTS L	POS R	Cu R	dPCC R	MTG R	SFG L	Cu R	MTG R	SPL L	ITG R
AG R	2	3	3	2	3	3	3	2	2	0	1	1	2	3	0
IPS R	3	2	3	2	3	3	3	2	2	0	1	1	2	3	0
SPL L	3	3	2	2	4	4	3	2	2	0	1	1	3	3	0
STS R	2	2	2	3	3	3	4	2	2	0	2	2	3	3	1
SMG R	3	3	4	3	5	6	4	3	2	1	1	1	4	3	1
TTS L	3	3	4	3	6	5	4	3	2	1	1	1	4	3	1
POS R	3	3	3	4	4	4	5	3	3	0	2	2	4	4	1
Cu R	2	2	2	2	3	3	3	0	2	0	0	0	3	2	0
dPCC R	2	2	2	2	2	2	3	2	0	0	1	1	3	3	1
MTG R	0	0	0	0	1	1	0	0	0	2	1	1	0	0	2
SFG L	1	1	1	2	1	1	2	0	1	1	3	3	1	2	2
Cu R	1	1	1	2	1	1	2	0	1	1	3	3	1	2	2
MTG R	2	2	3	3	4	4	4	3	3	0	1	1	5	3	1
SPL L	3	3	3	3	3	3	4	2	3	0	2	2	3	2	1
ITG R	0	0	0	1	1	1	1	0	1	2	2	2	1	1	1

## Sheet: SuppFigure 9d
Supplementary Figure 9d
Data for heat map of performance connectivity strength for perturbed state
	ITG R	IPS R	Cu R	SPL L	STS R	SMG R	ITG R	AG R	ACG L	MTG R	dPCC R	dPCC R	SubCG L	POS R	SMG R	SPL L	FuG L	ACG L	MTG R	Hippo R	ITG R	STS R	STS R
ITG R	NaN	NaN	0.946158	NaN	-0.832055	0.62162	-0.503608	0.052934	NaN	-0.837157	NaN	NaN	NaN	NaN	0.969851	NaN	NaN	NaN	0.823844	-0.984338	0.894273	-0.919831	-0.632378
IPS R	NaN	0.423306	NaN	NaN	0.824758	0.34329	NaN	0.726959	NaN	0.978372	NaN	NaN	NaN	NaN	0.946927	NaN	NaN	NaN	0.999868	NaN	NaN	0.829241	0.808133
Cu R	0.946158	NaN	NaN	NaN	NaN	0.646819	0.664601	0.650696	NaN	0.355914	NaN	NaN	NaN	NaN	0.99857	NaN	NaN	NaN	0.886573	NaN	0.168636	NaN	NaN
SPL L	NaN	NaN	NaN	0.505174	NaN	NaN	NaN	NaN	NaN	NaN	NaN	NaN	NaN	NaN	NaN	0.685033	NaN	NaN	NaN	NaN	NaN	NaN	NaN
STS R	-0.832055	0.824758	NaN	NaN	0.184531	0.769684	-0.998598	0.596806	NaN	-0.73703	0.90593	0.498275	NaN	-0.811118	0.419587	NaN	NaN	NaN	0.742014	0.283672	0.704871	0.281796	0.348818
SMG R	0.62162	0.34329	0.646819	NaN	0.769684	NaN	0.998335	0.682168	NaN	0.291593	0.819777	0.570179	NaN	NaN	0.635028	NaN	NaN	NaN	0.74853	NaN	0.896261	0.34352	0.312377
ITG R	-0.503608	NaN	0.664601	NaN	-0.998598	0.998335	NaN	0.999952	NaN	-0.787495	NaN	NaN	NaN	NaN	0.973505	NaN	NaN	NaN	0.827704	-0.999847	0.531084	-0.721807	-0.369227
AG R	0.052934	0.726959	0.650696	NaN	0.596806	0.682168	0.999952	0.746959	NaN	-0.0712699	0.995957	0.602684	NaN	0.916587	0.661767	NaN	NaN	NaN	0.786591	-0.676323	0.854984	0.352415	0.23466
ACG L	NaN	NaN	NaN	NaN	NaN	NaN	NaN	NaN	NaN	NaN	NaN	NaN	NaN	NaN	NaN	NaN	NaN	0.661789	NaN	NaN	NaN	NaN	NaN
MTG R	-0.837157	0.978372	0.355914	NaN	-0.73703	0.291593	-0.787495	-0.0712699	NaN	-0.726721	NaN	NaN	NaN	-0.461645	0.751573	NaN	NaN	NaN	0.851788	-0.696197	0.954702	-0.127154	0.124939
dPCC R	NaN	NaN	NaN	NaN	0.90593	0.819777	NaN	0.995957	NaN	NaN	NaN	-0.172175	NaN	NaN	0.996064	NaN	NaN	NaN	NaN	NaN	NaN	0.978701	0.638473
dPCC R	NaN	NaN	NaN	NaN	0.498275	0.570179	NaN	0.602684	NaN	NaN	-0.172175	NaN	NaN	NaN	0.571417	NaN	NaN	NaN	NaN	NaN	NaN	0.276873	0.343816
SubCG L	NaN	NaN	NaN	NaN	NaN	NaN	NaN	NaN	NaN	NaN	NaN	NaN	-0.0601524	NaN	NaN	NaN	0.354171	NaN	NaN	NaN	NaN	NaN	NaN
POS R	NaN	NaN	NaN	NaN	-0.811118	NaN	NaN	0.916587	NaN	-0.461645	NaN	NaN	NaN	NaN	NaN	NaN	NaN	NaN	-0.793682	0.532997	NaN	-0.724939	-0.654001
SMG R	0.969851	0.946927	0.99857	NaN	0.419587	0.635028	0.973505	0.661767	NaN	0.751573	0.996064	0.571417	NaN	NaN	NaN	NaN	NaN	NaN	0.829488	NaN	0.982472	0.353619	0.000872565
SPL L	NaN	NaN	NaN	0.685033	NaN	NaN	NaN	NaN	NaN	NaN	NaN	NaN	NaN	NaN	NaN	0.0328223	NaN	NaN	NaN	NaN	NaN	NaN	NaN
FuG L	NaN	NaN	NaN	NaN	NaN	NaN	NaN	NaN	NaN	NaN	NaN	NaN	0.354171	NaN	NaN	NaN	NaN	NaN	NaN	NaN	NaN	NaN	NaN
ACG L	NaN	NaN	NaN	NaN	NaN	NaN	NaN	NaN	0.661789	NaN	NaN	NaN	NaN	NaN	NaN	NaN	NaN	NaN	NaN	NaN	NaN	NaN	NaN
MTG R	0.823844	0.999868	0.886573	NaN	0.742014	0.74853	0.827704	0.786591	NaN	0.851788	NaN	NaN	NaN	-0.793682	0.829488	NaN	NaN	NaN	0.418351	0.667535	0.865101	-0.798264	-0.728215
Hippo R	-0.984338	NaN	NaN	NaN	0.283672	NaN	-0.999847	-0.676323	NaN	-0.696197	NaN	NaN	NaN	0.532997	NaN	NaN	NaN	NaN	0.667535	-0.371188	0.896493	-0.467099	-0.0872004
ITG R	0.894273	NaN	0.168636	NaN	0.704871	0.896261	0.531084	0.854984	NaN	0.954702	NaN	NaN	NaN	NaN	0.982472	NaN	NaN	NaN	0.865101	0.896493	NaN	-0.979959	-0.913887
STS R	-0.919831	0.829241	NaN	NaN	0.281796	0.34352	-0.721807	0.352415	NaN	-0.127154	0.978701	0.276873	NaN	-0.724939	0.353619	NaN	NaN	NaN	-0.798264	-0.467099	-0.979959	0.341148	0.318766
STS R	-0.632378	0.808133	NaN	NaN	0.348818	0.312377	-0.369227	0.23466	NaN	0.124939	0.638473	0.343816	NaN	-0.654001	0.000872565	NaN	NaN	NaN	-0.728215	-0.0872004	-0.913887	0.318766	0.355112

## Sheet: SuppFigure 9e
Supplementary Figure 9e
Data for heat map of p-values from performance connectivity strength for perturbed state
	ITG R	IPS R	Cu R	SPL L	STS R	SMG R	ITG R	AG R	ACG L	MTG R	dPCC R	dPCC R	SubCG L	POS R	SMG R	SPL L	FuG L	ACG L	MTG R	Hippo R	ITG R	STS R	STS R
ITG R	NaN	NaN	0.209856	NaN	0.374329	0.57295	0.496392	0.966285	NaN	0.162843	NaN	NaN	NaN	NaN	0.156722	NaN	NaN	NaN	0.176156	0.11282	0.105727	0.256651	0.564158
IPS R	NaN	0.721739	NaN	NaN	0.382622	0.776917	NaN	0.273041	NaN	0.132643	NaN	NaN	NaN	NaN	0.20834	NaN	NaN	NaN	0.0103276	NaN	NaN	0.377547	0.400956
Cu R	0.209856	NaN	NaN	NaN	NaN	0.552198	0.537203	0.548955	NaN	0.768339	NaN	NaN	NaN	NaN	0.0340462	NaN	NaN	NaN	0.306158	NaN	0.892128	NaN	NaN
SPL L	NaN	NaN	NaN	0.662856	NaN	NaN	NaN	NaN	NaN	NaN	NaN	NaN	NaN	NaN	NaN	0.519575	NaN	NaN	NaN	NaN	NaN	NaN	NaN
STS R	0.374329	0.382622	NaN	NaN	0.766388	0.440828	0.0337096	0.403194	NaN	0.26297	0.278346	0.667934	NaN	0.397719	0.72435	NaN	NaN	NaN	0.257986	0.716328	0.50201	0.646014	0.56505
SMG R	0.57295	0.776917	0.552198	NaN	0.440828	NaN	0.0367444	0.317832	NaN	0.811629	0.388194	0.613747	NaN	NaN	0.364972	NaN	NaN	NaN	0.46152	NaN	0.292546	0.776761	0.79775
ITG R	0.496392	NaN	0.537203	NaN	0.0337096	0.0367444	NaN	0.00620797	NaN	0.212505	NaN	NaN	NaN	NaN	0.146872	NaN	NaN	NaN	0.172296	0.0111523	0.468916	0.486623	0.759245
AG R	0.966285	0.273041	0.548955	NaN	0.403194	0.317832	0.00620797	0.146861	NaN	0.92873	0.0572682	0.588196	NaN	0.261866	0.338233	NaN	NaN	NaN	0.213409	0.527145	0.347134	0.647585	0.76534
ACG L	NaN	NaN	NaN	NaN	NaN	NaN	NaN	NaN	NaN	NaN	NaN	NaN	NaN	NaN	NaN	NaN	NaN	0.539595	NaN	NaN	NaN	NaN	NaN
MTG R	0.162843	0.132643	0.768339	NaN	0.26297	0.811629	0.212505	0.92873	NaN	0.164281	NaN	NaN	NaN	0.694519	0.458591	NaN	NaN	NaN	0.0313223	0.191588	0.0452981	0.872846	0.875061
dPCC R	NaN	NaN	NaN	NaN	0.278346	0.388194	NaN	0.0572682	NaN	NaN	NaN	0.889841	NaN	NaN	0.0565009	NaN	NaN	NaN	NaN	NaN	NaN	0.131629	0.559132
dPCC R	NaN	NaN	NaN	NaN	0.667934	0.613747	NaN	0.588196	NaN	NaN	0.889841	NaN	NaN	NaN	0.612788	NaN	NaN	NaN	NaN	NaN	NaN	0.821403	0.776561
SubCG L	NaN	NaN	NaN	NaN	NaN	NaN	NaN	NaN	NaN	NaN	NaN	NaN	0.939848	NaN	NaN	NaN	0.769526	NaN	NaN	NaN	NaN	NaN	NaN
POS R	NaN	NaN	NaN	NaN	0.397719	NaN	NaN	0.261866	NaN	0.694519	NaN	NaN	NaN	NaN	NaN	NaN	NaN	NaN	0.416323	0.642132	NaN	0.483736	0.546178
SMG R	0.156722	0.20834	0.0340462	NaN	0.72435	0.364972	0.146872	0.338233	NaN	0.458591	0.0565009	0.612788	NaN	NaN	NaN	NaN	NaN	NaN	0.377265	NaN	0.119371	0.769902	0.999445
SPL L	NaN	NaN	NaN	0.519575	NaN	NaN	NaN	NaN	NaN	NaN	NaN	NaN	NaN	NaN	NaN	0.979101	NaN	NaN	NaN	NaN	NaN	NaN	NaN
FuG L	NaN	NaN	NaN	NaN	NaN	NaN	NaN	NaN	NaN	NaN	NaN	NaN	0.769526	NaN	NaN	NaN	NaN	NaN	NaN	NaN	NaN	NaN	NaN
ACG L	NaN	NaN	NaN	NaN	NaN	NaN	NaN	NaN	0.539595	NaN	NaN	NaN	NaN	NaN	NaN	NaN	NaN	NaN	NaN	NaN	NaN	NaN	NaN
MTG R	0.176156	0.0103276	0.306158	NaN	0.257986	0.46152	0.172296	0.213409	NaN	0.0313223	NaN	NaN	NaN	0.416323	0.377265	NaN	NaN	NaN	0.483313	0.218278	0.134899	0.201736	0.271785
Hippo R	0.11282	NaN	NaN	NaN	0.716328	NaN	0.0111523	0.527145	NaN	0.191588	NaN	NaN	NaN	0.642132	NaN	NaN	NaN	NaN	0.218278	0.538477	0.292213	0.532901	0.9128
ITG R	0.105727	NaN	0.892128	NaN	0.50201	0.292546	0.468916	0.347134	NaN	0.0452981	NaN	NaN	NaN	NaN	0.119371	NaN	NaN	NaN	0.134899	0.292213	NaN	0.127669	0.266131
STS R	0.256651	0.377547	NaN	NaN	0.646014	0.776761	0.486623	0.647585	NaN	0.872846	0.131629	0.821403	NaN	0.483736	0.769902	NaN	NaN	NaN	0.201736	0.532901	0.127669	0.574215	0.601117
STS R	0.564158	0.400956	NaN	NaN	0.56505	0.79775	0.759245	0.76534	NaN	0.875061	0.559132	0.776561	NaN	0.546178	0.999445	NaN	NaN	NaN	0.271785	0.9128	0.266131	0.601117	0.557548

## Sheet: SuppFigure 9f
Supplementary Figure 9f
Data for heat map of number of subjects that had electrode for each pair
	ITG R	IPS R	Cu R	SPL L	STS R	SMG R	ITG R	AG R	ACG L	MTG R	dPCC R	dPCC R	SubCG L	POS R	SMG R	SPL L	FuG L	ACG L	MTG R	Hippo R	ITG R	STS R	STS R
ITG R	5	0	0	3	3	3	3	3	4	2	4	4	3	3	3	1	2	2	4	4	4	4	4
IPS R	0	2	3	0	2	1	1	1	0	1	2	2	0	0	0	2	1	1	1	1	1	0	0
Cu R	0	3	2	0	2	1	1	1	0	1	2	2	0	0	0	2	1	1	1	1	1	0	0
SPL L	3	0	0	2	2	3	3	3	2	0	3	3	2	2	2	0	1	1	2	2	2	3	3
STS R	3	2	2	2	5	3	3	3	2	2	5	5	3	2	2	1	0	0	4	4	4	2	2
SMG R	3	1	1	3	3	2	4	4	2	0	4	4	2	2	2	0	1	1	3	3	3	3	3
ITG R	3	1	1	3	3	4	2	4	2	0	4	4	2	2	2	0	1	1	3	3	3	3	3
AG R	3	1	1	3	3	4	4	2	2	0	4	4	2	2	2	0	1	1	3	3	3	3	3
ACG L	4	0	0	2	2	2	2	2	3	2	3	3	2	2	2	1	2	2	3	3	3	3	3
MTG R	2	1	1	0	2	0	0	0	2	1	2	2	1	1	1	3	1	1	2	2	2	1	1
dPCC R	4	2	2	3	5	4	4	4	3	2	5	6	3	2	2	1	1	1	4	4	4	3	3
dPCC R	4	2	2	3	5	4	4	4	3	2	6	5	3	2	2	1	1	1	4	4	4	3	3
SubCG L	3	0	0	2	3	2	2	2	2	1	3	3	0	2	2	0	0	0	3	3	3	2	2
POS R	3	0	0	2	2	2	2	2	2	1	2	2	2	0	3	1	1	1	3	3	3	3	3
SMG R	3	0	0	2	2	2	2	2	2	1	2	2	2	3	0	1	1	1	3	3	3	3	3
SPL L	1	2	2	0	1	0	0	0	1	3	1	1	0	1	1	4	2	2	1	1	1	1	1
FuG L	2	1	1	1	0	1	1	1	2	1	1	1	0	1	1	2	3	3	1	1	1	2	2
ACG L	2	1	1	1	0	1	1	1	2	1	1	1	0	1	1	2	3	3	1	1	1	2	2
MTG R	4	1	1	2	4	3	3	3	3	2	4	4	3	3	3	1	1	1	5	5	5	3	3
Hippo R	4	1	1	2	4	3	3	3	3	2	4	4	3	3	3	1	1	1	5	5	5	3	3
ITG R	4	1	1	2	4	3	3	3	3	2	4	4	3	3	3	1	1	1	5	5	5	3	3
STS R	4	0	0	3	2	3	3	3	3	1	3	3	2	3	3	1	2	2	3	3	3	2	4
STS R	4	0	0	3	2	3	3	3	3	1	3	3	2	3	3	1	2	2	3	3	3	4	2
