# Supplementary material for: Internal states as a source of subject-dependent movement variability are represented by large-scale brain networks
Source: Nat Commun. 2023 Nov 29;14:7837. doi: 10.1038/s41467-023-43257-4 (PMC10687170; doi:10.1038/s41467-023-43257-4)
Supplement: Supplementary file 4 — Source Data [file 41467_2023_43257_MOESM4_ESM.zip › Source Data/Figure 1.xlsx]

## Sheet: Figure 1b
Figure 1b
Data to plot reaction time over trials for all subjects
xdata		y data
trials		reaction time
		Subject 1	Subject 2	Subject 3	Subject 4	Subject 5	Subject 6	Subject 7	Subject 8	Subject 9	Subject 10
	sex	F	F	F	F	F	F	M	M	F	M
1		0.7965	0.659	0.876	0.9415	0.5415	1.25	0.447	0.915	0.9525	0.424
2		0.7825	1.061	0.6855	1.0355	0.566	1.1705	0.621	1.0765	0.886	0.491
3		1.122	0.708	0.6565	0.656	0.5725	1.4335	0.45	0.634	0.8135	0.4795
4		0.99	0.824	0.717	0.8735	0.646	1.176	0.537	0.899	0.726	0.4875
5		1.0525	0.719	0.988	0.8425	0.5825	1.625	0.504	0.649	0.7025	0.4135
6		0.8665	0.639	0.855	0.875	0.579	1.174	0.807	0.804	0.6095	0.497
7		1.13	0.889	0.7765	0.936	0.7905	1.437	0.671	1.013	0.592	0.469
8		0.799	0.826	0.8315	0.736	0.805	1.016	0.696	0.465	0.4555	0.4155
9		0.8215	0.786	0.6405	1.469	0.561	0.979	0.764	0.6925	0.639	0.577
10		1.0405	0.798	1.0545	0.749	0.605	0.5665	0.713	0.5315	0.8305	0.4285
11		0.9545	0.982	0.7065	0.9425	0.6365	0.5955	0.712	0.7275	0.6255	0.516
12		0.9645	0.9	0.657	0.6855	0.6495	0.5805	0.628	1.027	0.631	0.595
13		1.0865	0.802	0.923	0.703	0.5835	0.929	0.587	0.536	0.874	0.586
14		0.989	0.937	0.8085	0.8475	0.7765	1.274	0.508	0.55	0.4385	0.6245
15		0.8425	0.678	0.9805	0.735	0.6185	1.203	0.502	0.666	0.791	0.5235
16		1.0205	0.902	0.7095	0.759	0.666	1.01	0.858	1.131	0.8355	0.441
17		1.253	0.744	1.0375	0.9435	0.7275	1.4205	0.766	0.6865	0.3075	0.669
18		0.813	0.694	1.006	0.811	0.7945	0.966	0.632	1.3235	0.7595	0.5985
19		0.659	0.677	0.8385	1.2125	0.5905	1.1635	0.625	0.7425	1.043	0.4855
20		0.6785	0.827	1.31	1.064	0.5415	1.1725	0.719	0.666	1.026	0.3995
21		0.8655	0.697	1.0605	0.993	0.744	1.1365	0.676	0.9395	0.613	0.4355
22		1.154	0.905	1.303	0.7615	0.6485	1.1765	0.581	0.767	0.565	0.388
23		0.767	0.825	0.869	1.112	0.563	1.0785	0.637	0.674	0.703	0.467
24		0.856	0.707	1.3205	0.9245	0.8525	1.2625	0.696	1.4165	0.6135	0.619
25		0.9205	0.807	1.1145	0.6025	0.49	1.4445	0.533	1.2745	0.5125	0.5945
26		0.8155	1.097	0.819	0.832	0.6025	1.1365	0.786	0.6115	0.686	0.606
27		0.821	0.724	0.8425	1.0115	0.677	1.1205	0.859	0.724	0.9385	0.6495
28		0.757	0.806	0.788	0.791	0.5525	1.127	0.694	0.8405	0.7635	0.5425
29		1.0745	1.099	1.193	0.8725	0.5985	0.799	0.583	1.0125	0.771	0.519
30		2.082	0.917	0.656	1.2525	0.4655	0.8335	0.552	0.858	0.4855	0.39
31		0.869	0.746	0.822	0.8905	0.424	1.125	0.591	0.665	0.502	0.507
32		1.06	0.817	1.0335	0.759	0.6295	0.941	0.831	1.116	0.636	0.68
33		1.1975	0.778	1.117	0.6085	0.4555	1.445	0.755	0.59	0.5125	0.641
34		0.822	0.94	1.0165	0.95	0.654	1.454	0.699	0.6605	0.7725	0.331
35		0.9085	0.878	0.7785	0.7985	0.6295	1.3485	0.58	1.72	0.504	0.4405
36		0.7925	0.747	0.898	0.8615	0.689	0.891	0.645	1.046	0.6255	0.489
37		1.713	0.772	0.996	1.122	0.5265	1.0665	0.834	0.6655	0.8145	0.373
38		0.8025	0.776	0.871	0.838	0.449	1.2605	0.495	0.536	0.7615	0.4645
39		0.908	0.823	0.8055	0.9135	0.5505	1.319	0.53	0.7075	0.5065	0.5835
40		1.107	0.777	0.759	0.7595	0.734	1.391	0.784	0.6	0.5995	0.5525
41		0.9045	0.852	0.683	0.8415	0.4805	0.8415	0.613	0.5585	0.8575	0.462
42		1.091	0.723	0.7	0.8095	0.603	0.5735	0.787	0.969	0.7145	0.519
43		0.894	0.76	0.759	0.8875	0.639	1.2085	0.628	0.6125	0.923	0.3555
44		0.815	0.712	0.82	0.8105	0.652	1.3955	0.594	0.65	0.6945	0.371
45		0.9015	0.802	0.7935	1.131	0.588	1.2215	0.742	0.7505	0.7855	0.6355
46		0.947	0.72	0.9265	0.7705	0.576	0.8065	0.687	0.7405	0.6195	0.436
47		0.894	0.64	0.7595	0.7255	0.539	0.8305	0.844	0.8925	0.609	0.617
48		1.1025	0.786	0.887	0.6365	0.6405	1.773	0.643	0.7725	0.5115	0.388
49		1.559	0.727	0.857	0.916	0.569	0.8055	0.698	0.63	0.721	0.64
50		0.9795	0.704	1.142	0.78	0.5405	1.1205	0.753	0.6155	0.5965	0.576
51		0.9825	0.756	0.6205	1.0355	0.6405	0.8365	0.809	1.115	0.722	0.419
52		0.972	0.91	0.7905	0.795	0.6035	1.0025	0.545	1.136	0.7055	0.425
53		0.837	0.826	0.8295	0.9935	0.569	1.3755	0.6	0.5145	0.6265	0.4265
54		0.9585	0.835	0.805	0.7635	0.6525	0.9175	0.754	0.5925	0.995	0.595
55		1.2445	0.753	0.743	0.7445	0.819	0.84	0.674	0.536	0.9865	0.3745
56		1.2425	0.759	0.7565	0.8535	0.861	0.952	0.719	1.516	0.884	0.4925
57		1.019	0.76	0.712	0.796	0.907	0.541	0.659	0.519	0.743	0.5885
58		0.8055	0.624	1.458	1.1135	1.87	1.087	0.716	1.1155	0.7795	0.5405
59		0.9225	0.95	0.8245	0.8045	0.87	0.729	0.739	0.952	1.1055	0.393
60		1.1055	0.632	0.731	0.702	0.6635	0.6135	0.702	0.6125	0.5765	0.587
61		1.045	0.68	0.7955	0.736	0.612	0.89	0.714	0.8975	0.69	0.442
62		0.8225	0.862	1.01	1.176	0.847	0.6065	0.751	0.636	0.788	0.3865
63		0.8725	1.79	1.1055	0.7295	0.9025	1.1805	0.632	1.3535	0.819	0.502
64		1.2025	1.01	0.882	0.7695	0.605	0.992	0.803	1.5505	0.7045	0.62
65		0.7385	0.79	0.793	1.2095	0.6905	1.3695	0.751	0.7975	0.63	0.424
66		0.8165	0.636	1.046	0.7205	0.937	1.6875	0.797	0.84	0.573	0.6715
67		0.984	1.391	1.229	0.806	0.6405	1.5865	0.774	0.554	0.605	0.6135
68		0.7865	0.736	0.8555	0.8925	0.641	0.682	0.681	0.619	0.6975	0.433
69		0.969	0.669	1.029	0.98	0.935	1.349	0.783	0.572	0.4725	0.59
70		0.8335	1.748	1.149	1.2285	0.9895	1.0775	0.624	0.5115	0.419	0.4075
71		0.861	0.807	0.9935	0.6455	0.972	1.2025	0.831	0.536	0.82	0.523
72		0.905	0.706	1.0865	0.819	0.5375	1.4535	0.734	0.732	0.845	0.413
73		0.7595	0.715	0.873	0.7775	0.571	0.739	0.826	0.7955	0.638	0.625
74		0.867	0.923	1.293	0.9175	0.7505	1.156	0.72	0.4735	0.5725	0.5945
75		1.069	0.767	0.8355	1.542	0.662	1.453	0.75	0.911	0.314	0.486
76		0.783	0.939	1.121	1.1045	0.545	1.303	0.691	0.588	0.87	0.4705
77		0.958	0.744	0.9425	0.73	0.598	1.473	0.706	0.707	0.5125	0.44
78		2.426	0.967	0.956	0.806	0.513	0.8	0.923	0.7195	0.257	0.546
79		0.773	0.63	1.119	0.863	0.7165	1.213	0.769	0.565	0.599	0.449
80		0.813	0.627	0.8575	0.919	0.6755	1.417	0.857	0.8835	0.419	0.489
81		1.024	0.62	1.0065	0.841	0.559	1.091	0.64	0.9555	0.831	0.712
82		0.915	0.798	0.872	1.02	0.681	1.4835	0.828	1.2385	0.4755	0.5425
83		0.8265	0.778	0.8855	1.2135	0.4505	0.7835	0.93	0.4215	0.4495	0.7065
84		0.94	0.689	0.92	0.923	0.68	1.414	0.837	1.0865	0.7575	0.4525
85		1.497	0.65	1.1765	1.0575	0.5125	1.249	0.794	1.005	0.42	0.698
86		0.9755	1.548	0.9705	0.716	0.545	0.887	0.703	0.6265	0.517	0.4775
87		0.869	0.765	0.95	0.6715	0.564	0.9855	0.79	0.658	0.519	0.6745
88		0.815	0.747	0.676	0.821	0.702	1.6305	0.932	0.8815	0.5375	0.6955
89		1.047	0.676	0.832	0.787	0.671	0.9	0.616	0.909	0.443	0.483
90		0.8605	0.986	1.11	0.862	0.693	0.8735	1.017	0.714	0.897	0.544
91		0.7615	0.769	0.6425	0.869	0.736	1.236	0.79	1.109	0.804	0.5795
92		0.9705	0.811	1.0615	0.7495	0.729	1.1285	0.606	0.57	0.6995	0.41
93		0.7145	0.871	0.853	0.794	0.549	1.089	0.576	0.6855	0.7075	0.7915
94		1.205	0.758	1.396	0.8205	0.6365	1.4915	0.794	0.486	0.729	0.6855
95		0.923	0.803	0.831	1.1605	0.622	1.121	0.81		0.75	0.4325
96		1.082	0.782	0.8755	0.8585	0.6665	0.975	0.893		0.911	0.606
97			0.809	0.843	0.9075	0.6775	0.854	0.733		0.7795	0.7
98			0.716	1.0315	0.8975	0.6775	1.195	0.614		0.697	0.437
99			0.786	0.8215	0.706	0.798	1.089	0.652		0.577	0.6405
100			0.846	0.9155	0.695	0.6135	0.789	0.899		0.4365	0.473
101			0.743	0.691	0.986	0.4135	0.529	0.868		0.5465	0.5135
102			0.833	0.7045	1.252	0.5545	1.102	0.992		0.786	0.464
103			0.7	0.92	0.99	0.5545	0.792	0.855		0.94	0.7315
104			0.972	0.894	1.1575	0.553	0.736	0.698		0.754	0.353
105			0.679	0.988	0.8875	0.8935	0.87	0.84		0.187	0.485
106			0.747	0.843	1.1075	0.505	0.8035	0.802		0.798	0.567
107			0.63	0.765	0.763	0.591	0.996	0.643		0.622	0.5255
108			0.784	0.748	1.2795	0.5205	0.884	0.947		0.6085	0.619
109			0.57	0.8875	0.9285	0.6235	0.88	0.807		0.581	0.452
110			0.647	0.676	0.902	0.574	0.73	0.893		0.7785	0.424
111			0.743	0.738	1.2385	0.496	0.781	0.884		0.3315	0.5615
112			0.786	0.723	0.853	0.708	1.1385	0.721		0.5445	0.5575
113			0.731	1.0085	0.8745	0.808	1.192	0.722		0.517	0.588
114			0.677	0.865	0.9365	0.4865	0.693	0.831		0.5055	0.3755
115			0.749	0.798	1.071	0.7455	1.0525	0.94		0.5025	0.607
116			0.689	0.6395	1.0375	0.617	0.7205	0.753		0.767	0.486
117			0.673	0.7495	1.095	0.6735	0.7905	0.646		0.6115	0.4555
118			0.69	0.822	1.0165	0.746	0.7535	1.035		0.5265	0.4985
119			0.747	0.802	0.943	0.469	1.0655	0.985		0.6975	0.2595
120			0.681	0.778	0.987	0.5295	0.9235	0.842		0.5305	0.373
121			0.641	0.748	0.759	0.652	0.8545	0.665		0.4295	0.4715
122			0.774	0.721	0.8885	0.774	1.164	0.706		0.6035	0.6225
123			0.642	0.7145	1.11	0.493	0.716	0.761		0.1865	0.436
124			0.639	0.79	0.8795	2.1355	1.3045	0.745		0.7355	0.604
125			0.706	1.14	0.769	0.724	1.3215			0.4835	0.675
126			0.832	1.28	0.8775	0.778	1.229			0.7525	0.4895
127			0.681	1.4965	0.8435	0.698	1.147			0.6765	0.623
128				0.845	1.069	0.545	1.292			0.4535	0.464
129				1.2415	0.8435	0.538	1.1275			0.522	0.4025
130				0.698	1.74	0.6245	1.296			0.705	0.365
131				0.7315	0.84	0.633	0.8205			0.5575	0.598
132				0.737	0.8405	0.762	0.8485			0.8695	0.6535
133				1.4225	1.1735	0.778				0.8995	0.5725
134				0.839	1.0935	0.4695				0.595	0.4035
135				0.863	1.0695	0.7725				0.6605	0.4195
136				1.0385	1.0115	0.5955				0.635	0.5565
137				1.209	1.112	0.5555				0.7775	0.5855
138				1.5785	2.378	0.636				0.7065	0.7215
139				1.213	1.132	0.737				0.888	0.944
140				1.0535		0.492				1.157	0.502
141				0.887		0.7465				0.7975	0.46
142				0.869		0.9095				0.724	0.537
143				0.7745		0.51				0.5305	0.3735
144				1.0205		0.6765					0.47
145				1.0455		0.5365					0.5945
146				0.8035		0.597					0.5245
147				0.9155		0.772					0.4875
148				0.8245		0.548					0.963
149				0.8525		0.6575
150				0.82		0.629
151				0.8765		0.6785
152				0.846		0.849
153				1.048		0.7175
154				0.9215

## Sheet: Figure 1c
Figure 1c
Data to plot speed error over trials for all subjects
xdata		y data
trials		speed error
		Subject 1	Subject 2	Subject 3	Subject 4	Subject 5	Subject 6	Subject 7	Subject 8	Subject 9	Subject 10
	sex	F	F	F	F	F	F	M	M	F	M
1		-0.287818	-0.333333	-0.344923	-0.00819672	-0.500959	0.243124	-0.52423	-0.0365628	0.137303	0.107053
2		-0.425348	0.27013	0.0284259	0.257501	-0.0268256	0.352063	0.0418343	-0.0639165	0.511598	0.030303
3		-0.0156488	-0.174427	0.0738896	-0.450366	0.0932274	0.0142532	-0.120762	-0.0742852	0.0150521	-0.123215
4		-0.18763	-0.146348	-0.166352	-0.277914	-0.0520999	0.0989336	0.384618	-0.0491321	0.412819	0.0940901
5		-0.429058	-0.32547	-0.264356	0.190476	0.526584	0.0669067	-0.112077	-0.0264818	0.0150521	0.287046
6		-0.470322	-0.333333	0.0321692	0.151647	-0.0520999	0.36856	-0.115434	0.217306	0.210696	0.0940901
7		-0.211803	-0.176916	0.0321692	0.0610022	-0.193939	-0.00500394	-0.156987	0.110769	0.135811	-0.123215
8		-0.644153	-0.502738	0.13895	0.0447761	0.0126078	0.164006	-0.0886152	0.253444	0.0258977	0.363636
9		-0.136988	-0.319274	-0.347055	0.0601093	0.566425	0.320198	-0.14698	-0.116027	-0.379679	-0.17221
10		-0.347492	-0.238595	-0.202264	0.101207	0.253444	0.300058	0.098241	-0.210031	0.0848485	-0.123215
11		-0.257231	0.128729	-0.193099	0.442853	-0.149517	-0.289818	0.119333	0.138955	0.0441593	0.316544
12		-0.316288	-0.412838	-0.301164	-0.0220386	0.153755	-0.216564	-0.0611139	0.269417	0.241361	-0.046287
13		-0.316288	-0.176175	0.193223	-0.242704	0.492304	-0.0685544	-0.134256	-0.0264818	-0.0651723	-0.127273
14		-0.136988	-0.666667	0.140234	0.0670927	-0.149517	-0.142653	-0.00152949	-0.131859	0.175266	0.00845445
15		-0.421674	0.125774	0.452233	0.045977	0.0707473	-0.0105756	-0.079172	-0.199134	0.0848485	-0.046287
16		-0.316288	-0.429237	0.193223	0.15863	0.0126078	0.0774165	-0.333333	0.22456	0.102453	0.252121
17		-0.470322	-0.0959041	0.232039	-0.121977	-0.111998	0.0300754	-0.261662	0.150589	0.0848485	0.0294144
18		-0.247756	-0.429237	0.455786	0.0627706	0.134513	-0.655971	0.0831455	0.0130574	0.0568038	-0.046287
19		-0.333333	-0.237028	-0.0692641	0.0910853	0.0126078	0.358076	-0.26236	0.254883	-0.0188568	0.00656244
20		-0.638063	-0.369984	0.13766	-0.214912	0.139394	-0.0185728	-0.0937195	0.14946	0.0683888	0.158645
21		-0.286584	-0.0414348	0.084925	-0.180791	0.466335	-0.105402	0.376505	0.0993099	0.503418	0.0909091
22		-0.578416	-0.0390344	0.109028	0.117216	0.0442584	-0.011655	-0.283191	0.0208644	0.0848485	0.0940901
23		-0.0518084	-0.0366503	0.270396	0.0119966	0.345941	0.164631	0.135557	-0.357788	-0.0463458	-0.322593
24		-0.136988	-0.275385	0.391395	-0.117032	0.0448909	0.0350064	0.0486315	-0.0798898	-0.0463458	-0.179718
25		-0.666667	-0.0366503	0.329126	-0.0258541	0.252144	-0.0185728	-0.212247	0.0108727	-0.0463458	0.0811767
26		-0.092015	-0.166061	-0.11931	0.325603	0.218306	-0.0960671	-0.415141	-0.202317	-0.0025894	0.0493981
27		-0.470322	-0.0366503	0.302418	0.00176835	-0.0811893	-0.155923	0.385741	0.217306	0.0683888	-0.123215
28		-0.136988	-0.319274	0.128249	-0.180791	0.221335	0.321678	-0.0299912	0.123045	-0.00104493	0.106558
29		-0.252791	-0.166061	0.0913158	-0.156863	-0.0288045	-0.0672176	-0.230868	0.239687	0.455557	0.0675991
30		-0.333333	-0.0295936	0.0781875	0.378648	-0.0616106	0.0808374	0.043672	-0.0639165	0.0258977	0.158645
31		0.0715938	-0.0959041	0.287746	0.190476	0.183816	0.237723	-0.230868	0.14946	0.0230625	0.469264
32		-0.316288	-0.369984	0.0534321	-0.249084	0.521971	0.17741	0.155185	0.0363941	0.0825119	-0.0812121
33		-0.0156488	0.210128	0.372294	-0.245742	0.326929	-0.0760342	-0.304673	-0.0224401	-0.248485	0.0662293
34		-0.348982	-0.243348	-0.030303	0.145363	-0.0532302	-0.0182663	-0.0226636	0.0915727	0.0122416	0.341788
35		0.0455149	0.0963055	-0.166352	-0.119497	0.253444	-0.0329429	-0.333333	0.0689445	0.133866	0.210119
36		-0.520963	-0.429237	0.13895	0.144746	-0.0520999	-0.333333	0.460417	0.0878882	0.133866	-0.0812121
37		-0.425348	0.0963055	-0.141148	0.228838	-0.17294	0.0496816	-0.0531962	0.125789	-0.0214339	0.0148656
38		-0.386801	-0.502738	-0.1652	-0.1875	0.306508	0.0187298	0.00695709	0.0190951	-0.158067	-0.258658
39		-0.425348	-0.374768	-0.297464	-0.216117	0.139394	-0.0264139	-0.270582	-0.0742852	-0.248485	0.0107403
40		-0.0126758	-0.369984	0.109028	0.276042	0.0448909	-0.00415527	-0.00364404	-0.199134	0.241361	-0.0167895
41		-0.308268	-0.367616	-0.193099	-0.0201465	0.183816	-0.0389913	-0.283191	-0.199134	0.0143541	-0.10101
42		-0.0518084	-0.583767	0.166982	-0.057903	0.0126078	-0.100703	-0.135291	0.195823	-0.00104493	-0.046287
43		-0.234641	-0.162743	0.13895	0.325137	0.451277	-0.110711	-0.283191	0.0993099	0.183843	0.0940901
44		0.163734	-0.0366503	-0.120259	0.169649	-0.0543672	0.0247428	0.112169	0.0208644	-0.00181539	0.0940901
45		0.0528513	-0.591919	-0.117424	0.00132802	0.120035	0.0629808	-0.090303	0.300779	-0.0223013	-0.082877
46		-0.136988	-0.499394	-0.0968131	0.313559	0.173554	-0.100703	0.00473485	0.0190951	0.0230625	-0.242424
47		-0.18763	-0.0390344	0.192185	-0.0239411	0.0859698	-0.174242	-0.21259	0.284819	-0.122637	-0.0167895
48		-0.139065	-0.0959041	0.140234	-0.188587	-0.193939	-0.118161	-0.180606	0.269417	0.0729746	0.0107403
49		-0.4662	0.0140591	0.196311	0.0206718	-0.151292	-0.333333	0.524411	-0.0742852	-0.0205707	0.0675991
50		-0.316288	-0.246411	-0.1652	0.0569106	0.182041	-0.0503514	-0.0553239	-0.0244551	-0.122637	-0.046287
51		0.0467498	-0.169405	-0.143239	0.146916	0.221335	-0.0105756	0.122988	-0.022636	-0.0415495	0.0909091
52		0.228104	0.125152	-0.139076	-0.35348	-0.00640425	0.254372	-0.0100687	0.0104322	0.0573285	0.0940901
53		-0.316288	-0.0390344	-0.195673	-0.35348	0.304529	-0.0960671	0.0418343	0.0915727	0.175266	-0.10101
54		-0.348982	0.0915788	-0.19697	-0.450366	0.224303	0.0925002	0.0236576	0.174242	-0.0651723	0.0094697
55		-0.427199	-0.101532	0.444299	-0.1875	0.218306	-0.0117138	0.0768949	-0.278788	-0.0205707	0.158645
56		-0.0156488	0.0452284	-0.193099	-0.0126812	0.0126078	-0.259378	-0.0489353	0.164502	0.0848485	0.436364
57		-0.0534677	-0.277171	-0.193099	0.0299353	0.0822511	-0.135791	0.107514	-0.243163	0.079486	0.0682787
58		-0.136988	-0.0293528	-0.299309	0.104605	0.212841	-0.00902151	-0.0244676	0.177111	0.291784	-0.123215
59		-0.092015	-0.333333	0.109028	0.41286	0.0204991	0.135566	-0.0220663	0.174242	0.210696	-0.10101
60		-0.34014	-0.666667	0.254545	-0.121977	0.030303	-0.333333	0.4154	0.0190951	0.133866	0.00845445
61		-0.18763	-0.432041	0.166982	-0.0643275	0.0448909	0.142127	-0.18456	-0.210031	-0.307436	0.0107403
62		-0.385142	-0.372368	0.140234	0.344502	0.102882	0.0135334	-0.00791353	-0.0742852	0.175266	0.0107403
63		-0.0518084	0.130116	-0.166352	-0.276423	0.108003	-0.0585466	-0.333333	0.000426803	0.146374	0.153615
64		-0.333333	-0.434865	0.428904	0.0533781	0.0455207	-0.0577872	0.0241097	0.14604	-0.0640835	0.399563
65		0.0749813	-0.169405	-0.257824	-0.0664712	-0.0278124	-0.169954	0.0232042	-0.116027	0.0258977	0.0107403
66		-0.0518084	-0.506109	0.00748448	0.276651	0.0133863	0.00139553	-0.0275154	0.299072	-0.00181539	-0.0167895
67		0.197767	-0.169405	0.30303	-0.0572917	0.345941	-0.343909	0.0245605	0.217306	0.175266	0.030303
68		-0.0518084	-0.333333	0.0285958	-0.00819672	-0.247364	0.0369688	-0.0546121	-0.0719697	-0.0651723	0.0940901
69		0.0976554	-0.666667	-0.00420744	-0.0201465	0.043623	0.0452274	0.0358359	-0.131859	0.133866	0.117424
70		-0.385142	-0.237028	0.288409	0.277259	0.0448909	0.0369688	-0.0144207	0.0915727	0.0825119	0.0107403
71		-0.259477	-0.203218	-0.118365	-0.0201465	0.083204	0.00703069	0.0826609	0.0190951	0.0568038	0.0940901
72		-0.470322	0.108538	0.235663	0.116006	0.0204991	0.172008	0.0059482	0.057482	0.030303	0.0107403
73		0.0170455	-0.174427	0.192185	0.0381739	0.473668	-0.333333	-0.0587381	0.046832	0.210696	0.0662293
74		0.0170455	-0.432041	0.380471	-0.106034	0.0126078	-0.00500394	-0.0920044	0.0915727	0.268161	0.0662293
75		-0.52331	-0.00488759	-0.0158685	0.0892995	0.0296048	-0.0760342	-0.159267	0.0878882	-0.0428677	0.0107403
76		-0.316288	0.0915788	-0.0167696	0.0583942	0.185578	-0.0577872	-0.0567554	-0.131859	-0.122637	0.0107403
77		-0.348982	-0.509508	0.461388	0.145833	0.528926	0.266631	-0.11073	0.057482	-0.0463458	0.0148656
78		-0.333333	-0.00517369	-0.0772239	0.168659	0.253444	0.0466415	0.0520343	-0.0354087	0.348385	0.0493981
79		-0.343062	-0.666667	-0.0321458	-0.0201465	0.0296048	-0.333333	0.101838	0.105403	0.312763	0.0940901
80		-0.385142	-0.333333	0.40184	-0.319408	0.0587121	-0.236775	-0.451178	-0.0948617	-0.0498582	0.0940901
81		-0.425348	-0.0959041	0.13895	-0.312661	0.253444	0.36856	-0.187439	-0.0107185	-0.0651723	0.0662293
82		-0.31082	-0.173192	0.192185	0.0189983	0.0587121	0.226496	-0.0574751	0.0818827	-0.250821	0.0107403
83		-0.245082	-0.583767	0.165825	0.0855633	0.269624	0.0981647	0.0128822	0.0190951	0.0848485	0.127297
84		-0.385142	-0.369984	0.215909	0.405434	0.0932274	-0.175998	0.117633	0.0689445	-0.0662671	0.0385675
85		-0.31082	-0.666667	0.108423	0.0533781	0.182041	0.0989336	0.0596664	0.000895026	0.0848485	0.030303
86		-0.578416	-0.587825	-0.0976699	0.417166	0.139394	-0.0492604	-0.120762	0.0915727	0.175266	0.0940901
87		-0.472398	-0.319274	0.380092	0.289593	0.141495	0.0624364	0.0826609	-0.199134	-0.0498582	0.0294144
88		-0.128788	-0.429237	-0.0309152	0.0223368	-0.0532302	-0.0667027	0.067564	0.253444	-0.0463458	0.0811767
89		-0.316288	-0.666667	-0.117424	-0.0201465	0.0448909	0.216682	0.440123	-0.0107185	0.0258977	0.395367
90		0.0467498	0.282567	-0.16867	-0.0664712	0.0296048	0.163379	0.112919	0.174242	0.0198537	0.0669159
91		-0.647227	-0.666667	-0.195673	0.105439	-0.0543672	0.0187298	0.0241097	0.115084	0.166336	0.0493981
92		-0.18763	-0.123206	0.446785	0.145646	-0.0278124	0.19068	-0.00577201	0.322615	0.0790422	0.158645
93		-0.0518084	-0.429237	-0.344923	0.154762	0.0859698	0.266631	-0.270582	-4.27405e-05	-0.0919724	0.0811767
94		-0.470322	-0.374768	0.288409	-0.0643275	0.139394	0.0989336	-0.11495	0.0915727	-0.0415495	0.117424
95		-0.425348	-0.432041	-0.0449248	0.155397	0.0126078	-0.0366358	-0.156987		-0.0205707	-0.10101
96		-0.520963	0.302712	-0.0968131	0.228838	-0.00553089	0.0791319	-0.133227		-0.00181539	-0.0812121
97			-0.426454	-0.26271	-0.180791	0.0827284	0.257714	0.0399857		0.0441593	0.00845445
98			-0.122207	0.23652	-0.0310982	0.0827284	-0.0667027	0.174066		-0.00104493	0.0940901
99			-0.307226	0.23652	0.314057	0.168972	0.19068	-0.283191		0.133866	0.207713
100			-0.333333	0.287081	-0.0718531	0.102882	0.247522	-0.0144798		0.0825119	0.158645
101			-0.319274	0.168133	-0.126984	0.253444	0.168965	0.111534		-0.0463458	0.116973
102			-0.203218	-0.0115892	0.143654	0.253444	-0.0188799	-0.0546121		0.0441593	0.0940901
103			-0.0438515	-0.0743047	0.142494	0.139394	0.265836	-0.0531962		-0.158067	0.00845445
104			-0.305261	0.13895	0.0795262	0.253444	0.0774165	-0.156987		0.0683888	0.161123
105					0.0206718	0.0707473	0.040206	0.0358359		0.176921	0.00656244
106					0.038522	0.471091	-0.0685544	0.268512		-0.246167	0.106558
107					-0.511261	0.0827284	-0.0992887	-0.00152949		-0.00181539	0.0811767
108					0.3629	0.221335	-0.333333	-0.11495		-0.0205707	0.11832
109					0.0583942	0.0707473	-0.182826	-0.120762		0.0871665	0.002331
110					-0.0177903	0.345941	0.215172	0.101077		0.185963	0.0940901
111					0.364369	0.183816	0.132049	-0.187104		0.0871665	0.00845445
112					-0.0310982	0.0827284	-0.0488981	0.225379		-0.158067	0.117424
113					0.190476	0.378224	-0.0414451	0.408352		-0.189884	0.0662293
114					0.117216	0.286787	-0.0117138	-0.0688131		-0.0463458	-0.106739
115					0.110715	-0.00640425	0.0245067	0.095869		0.511598	0.0945399
116					-0.142857	0.253444	0.3199	0.356538		0.0441593	0.0909091
117					-0.180791	0.281233	-0.270913	-0.194383		-0.0425182	0.0189394
118					-0.0414793	0.0587121	-0.216564	-0.289661		-0.000278009	0.158645
119					-0.190776	0.481268	-0.255058	0.144547		-0.0415495	0.497326
120					0.193182	0.345941	0.113368	0.136842		0.0258977	0.158645
121					-0.399804	0.017316	0.164006	-0.30054		0.0258977	-0.0898031
122					0.208791	0.0448909	-0.00415527	-0.27895		0.0848485	0.0662293
123					0.229604	0.0859698	-0.333333	0.262433		0.0894661	0.0940901
124					-0.214912	0.0118256	-0.184813	0.129073		-0.0434919	0.00845445
125					0.228838	0.0827284	-0.11615			0.175266	0.128113
126					0.50165	0.0296048	-0.0492604			-0.122637	0.0493981
127					-0.0664712	-0.00728212	-0.0965243			0.0441593	-0.0167895
128					0.0305344	0.0827284	-0.0410974			-0.13695	0.158645
129					0.197242	0.139394	-0.184813			0.133866	0.0909091
130					-0.0572917	0.139394	0.36878			-0.158067	0.0940901
131					0.289023	0.0296048	-0.174242			-0.307436	0.0493981
132					-0.088964	0.0126078	0.14852			0.030303	0.030303
133					-0.0560748	0.0448909				0.106415	0.0940901
134					0.418897	0.326051				0.0825119	0.166008
135					-0.0664712	0.0827284				-0.0651723	0.0107403
136					-0.333333	0.345941				-0.0919724	0.0493981
137					0.119621	0.137276				0.0790422	0.0294144
138					0.0299353	-0.0497365				-0.248485	0.0768077
139					-0.0182648	0.0133863				-0.0205707	0.0662293
140						0.0204991				0.0441593	0.115409
141						0.0827284				0.419295	0.0940901
142						0.0296048				0.114275	0.108037
143						0.137276				0.268161	0.0107403
144						0.0587121					-0.10101
145						0.139394					-0.0167895
146						0.154476					-0.10101
147						0.102882					0.0107403
148						0.416062					-0.0812121
149						0.102882
150						0.183816
151						0.221335
152						0.0296048
153						0.0448909
154

## Sheet: Figure 1d
Figure 1d
Data to plot reaction time for each trial condition
x data					y data
subject	sex	trials	speed	direction	reaction time
1	F	1	'slow'	'down'	0.7965
1	F	2	'slow'	'right'	0.7825
1	F	3	'fast'	'up'	1.122
1	F	4	'fast'	'down'	0.99
1	F	5	'slow'	'down'	1.0525
1	F	6	'slow'	'down'	0.8665
1	F	7	'slow'	'up'	1.13
1	F	8	'slow'	'down'	0.799
1	F	9	'fast'	'left'	0.8215
1	F	10	'slow'	'right'	1.0405
1	F	11	'slow'	'up'	0.9545
1	F	12	'slow'	'right'	0.9645
1	F	13	'slow'	'left'	1.0865
1	F	14	'fast'	'up'	0.989
1	F	15	'slow'	'up'	0.8425
1	F	16	'slow'	'up'	1.0205
1	F	17	'slow'	'up'	1.253
1	F	18	'fast'	'up'	0.813
1	F	19	'fast'	'right'	0.659
1	F	20	'slow'	'right'	0.6785
1	F	21	'slow'	'down'	0.8655
1	F	22	'slow'	'up'	1.154
1	F	23	'fast'	'up'	0.767
1	F	24	'fast'	'right'	0.856
1	F	25	'slow'	'right'	0.9205
1	F	26	'fast'	'right'	0.8155
1	F	27	'slow'	'up'	0.821
1	F	28	'fast'	'right'	0.757
1	F	29	'slow'	'left'	1.0745
1	F	30	'fast'	'right'	2.082
1	F	31	'fast'	'down'	0.869
1	F	32	'slow'	'up'	1.06
1	F	33	'fast'	'down'	1.1975
1	F	34	'slow'	'right'	0.822
1	F	35	'fast'	'down'	0.9085
1	F	36	'slow'	'down'	0.7925
1	F	37	'slow'	'up'	1.713
1	F	38	'slow'	'down'	0.8025
1	F	39	'slow'	'up'	0.908
1	F	40	'fast'	'right'	1.107
1	F	41	'slow'	'up'	0.9045
1	F	42	'fast'	'right'	1.091
1	F	43	'slow'	'up'	0.894
1	F	44	'fast'	'left'	0.815
1	F	45	'fast'	'left'	0.9015
1	F	46	'fast'	'right'	0.947
1	F	47	'fast'	'up'	0.894
1	F	48	'fast'	'left'	1.1025
1	F	49	'slow'	'left'	1.559
1	F	50	'slow'	'right'	0.9795
1	F	51	'fast'	'up'	0.9825
1	F	52	'fast'	'down'	0.972
1	F	53	'slow'	'left'	0.837
1	F	54	'slow'	'down'	0.9585
1	F	55	'slow'	'up'	1.2445
1	F	56	'fast'	'up'	1.2425
1	F	57	'fast'	'up'	1.019
1	F	58	'fast'	'left'	0.8055
1	F	59	'fast'	'right'	0.9225
1	F	60	'slow'	'left'	1.1055
1	F	61	'fast'	'up'	1.045
1	F	62	'slow'	'right'	0.8225
1	F	63	'fast'	'down'	0.8725
1	F	64	'fast'	'down'	1.2025
1	F	65	'fast'	'left'	0.7385
1	F	66	'fast'	'left'	0.8165
1	F	67	'fast'	'right'	0.984
1	F	68	'fast'	'left'	0.7865
1	F	69	'fast'	'up'	0.969
1	F	70	'slow'	'left'	0.8335
1	F	71	'slow'	'down'	0.861
1	F	72	'slow'	'down'	0.905
1	F	73	'fast'	'left'	0.7595
1	F	74	'fast'	'down'	0.867
1	F	75	'slow'	'up'	1.069
1	F	76	'slow'	'down'	0.783
1	F	77	'slow'	'left'	0.958
1	F	78	'fast'	'left'	2.426
1	F	79	'slow'	'left'	0.773
1	F	80	'slow'	'down'	0.813
1	F	81	'slow'	'up'	1.024
1	F	82	'fast'	'left'	0.915
1	F	83	'fast'	'right'	0.8265
1	F	84	'slow'	'down'	0.94
1	F	85	'fast'	'down'	1.497
1	F	86	'slow'	'left'	0.9755
1	F	87	'slow'	'down'	0.869
1	F	88	'fast'	'left'	0.815
1	F	89	'slow'	'up'	1.047
1	F	90	'fast'	'down'	0.8605
1	F	91	'slow'	'left'	0.7615
1	F	92	'fast'	'down'	0.9705
1	F	93	'fast'	'right'	0.7145
1	F	94	'slow'	'left'	1.205
1	F	95	'slow'	'down'	0.923
1	F	96	'slow'	'down'	1.082
2	F	1	'fast'	'right'	0.659
2	F	2	'fast'	'up'	1.061
2	F	3	'slow'	'down'	0.708
2	F	4	'slow'	'up'	0.824
2	F	5	'slow'	'left'	0.719
2	F	6	'fast'	'right'	0.639
2	F	7	'slow'	'left'	0.889
2	F	8	'slow'	'left'	0.826
2	F	9	'slow'	'left'	0.786
2	F	10	'slow'	'down'	0.798
2	F	11	'fast'	'up'	0.982
2	F	12	'slow'	'right'	0.9
2	F	13	'fast'	'left'	0.802
2	F	14	'slow'	'right'	0.937
2	F	15	'slow'	'left'	0.678
2	F	16	'slow'	'down'	0.902
2	F	17	'fast'	'down'	0.744
2	F	18	'slow'	'left'	0.694
2	F	19	'slow'	'up'	0.677
2	F	20	'slow'	'up'	0.827
2	F	21	'fast'	'up'	0.697
2	F	22	'fast'	'up'	0.905
2	F	23	'fast'	'up'	0.825
2	F	24	'slow'	'left'	0.707
2	F	25	'fast'	'right'	0.807
2	F	26	'fast'	'down'	1.097
2	F	27	'fast'	'down'	0.724
2	F	28	'slow'	'up'	0.806
2	F	29	'fast'	'left'	1.099
2	F	30	'fast'	'down'	0.917
2	F	31	'fast'	'down'	0.746
2	F	32	'slow'	'right'	0.817
2	F	33	'fast'	'right'	0.778
2	F	34	'slow'	'up'	0.94
2	F	35	'fast'	'up'	0.878
2	F	36	'slow'	'right'	0.747
2	F	37	'fast'	'up'	0.772
2	F	38	'slow'	'right'	0.776
2	F	39	'slow'	'down'	0.823
2	F	40	'slow'	'down'	0.777
2	F	41	'slow'	'up'	0.852
2	F	42	'slow'	'left'	0.723
2	F	43	'fast'	'down'	0.76
2	F	44	'fast'	'left'	0.712
2	F	45	'slow'	'down'	0.802
2	F	46	'slow'	'left'	0.72
2	F	47	'fast'	'up'	0.64
2	F	48	'fast'	'right'	0.786
2	F	49	'fast'	'up'	0.727
2	F	50	'fast'	'left'	0.704
2	F	51	'fast'	'down'	0.756
2	F	52	'slow'	'right'	0.91
2	F	53	'fast'	'right'	0.826
2	F	54	'fast'	'left'	0.835
2	F	55	'fast'	'down'	0.753
2	F	56	'fast'	'right'	0.759
2	F	57	'slow'	'down'	0.76
2	F	58	'slow'	'left'	0.624
2	F	59	'fast'	'right'	0.95
2	F	60	'slow'	'right'	0.632
2	F	61	'slow'	'up'	0.68
2	F	62	'slow'	'up'	0.862
2	F	63	'fast'	'down'	1.79
2	F	64	'slow'	'up'	1.01
2	F	65	'fast'	'right'	0.79
2	F	66	'slow'	'down'	0.636
2	F	67	'fast'	'up'	1.391
2	F	68	'fast'	'right'	0.736
2	F	69	'slow'	'right'	0.669
2	F	70	'slow'	'up'	1.748
2	F	71	'slow'	'up'	0.807
2	F	72	'fast'	'down'	0.706
2	F	73	'slow'	'left'	0.715
2	F	74	'slow'	'up'	0.923
2	F	75	'fast'	'left'	0.767
2	F	76	'fast'	'up'	0.939
2	F	77	'slow'	'down'	0.744
2	F	78	'slow'	'left'	0.967
2	F	79	'slow'	'left'	0.63
2	F	80	'fast'	'left'	0.627
2	F	81	'fast'	'left'	0.62
2	F	82	'slow'	'up'	0.798
2	F	83	'slow'	'down'	0.778
2	F	84	'slow'	'left'	0.689
2	F	85	'slow'	'right'	0.65
2	F	86	'slow'	'left'	1.548
2	F	87	'slow'	'down'	0.765
2	F	88	'slow'	'up'	0.747
2	F	89	'slow'	'right'	0.676
2	F	90	'fast'	'right'	0.986
2	F	91	'slow'	'right'	0.769
2	F	92	'slow'	'up'	0.811
2	F	93	'slow'	'up'	0.871
2	F	94	'slow'	'up'	0.758
2	F	95	'slow'	'down'	0.803
2	F	96	'fast'	'right'	0.782
2	F	97	'slow'	'up'	0.809
2	F	98	'slow'	'left'	0.716
2	F	99	'slow'	'up'	0.786
2	F	100	'fast'	'right'	0.846
2	F	101	'slow'	'down'	0.743
2	F	102	'slow'	'left'	0.833
2	F	103	'fast'	'left'	0.7
2	F	104	'slow'	'up'	0.972
2	F	105	'slow'	'down'	0.679
2	F	106	'slow'	'down'	0.747
2	F	107	'fast'	'down'	0.63
2	F	108	'fast'	'up'	0.784
2	F	109	'slow'	'down'	0.57
2	F	110	'slow'	'left'	0.647
2	F	111	'slow'	'left'	0.743
2	F	112	'fast'	'up'	0.786
2	F	113	'slow'	'down'	0.731
2	F	114	'slow'	'down'	0.677
2	F	115	'slow'	'right'	0.749
2	F	116	'slow'	'left'	0.689
2	F	117	'fast'	'down'	0.673
2	F	118	'fast'	'down'	0.69
2	F	119	'fast'	'up'	0.747
2	F	120	'slow'	'right'	0.681
2	F	121	'fast'	'right'	0.641
2	F	122	'slow'	'down'	0.774
2	F	123	'fast'	'right'	0.642
2	F	124	'slow'	'left'	0.639
2	F	125	'fast'	'right'	0.706
2	F	126	'slow'	'down'	0.832
2	F	127	'fast'	'down'	0.681
3	F	1	'slow'	'up'	0.876
3	F	2	'fast'	'left'	0.6855
3	F	3	'fast'	'right'	0.6565
3	F	4	'slow'	'down'	0.717
3	F	5	'slow'	'left'	0.988
3	F	6	'fast'	'down'	0.855
3	F	7	'fast'	'up'	0.7765
3	F	8	'fast'	'left'	0.8315
3	F	9	'slow'	'up'	0.6405
3	F	10	'fast'	'right'	1.0545
3	F	11	'slow'	'left'	0.7065
3	F	12	'slow'	'up'	0.657
3	F	13	'fast'	'up'	0.923
3	F	14	'fast'	'left'	0.8085
3	F	15	'fast'	'down'	0.9805
3	F	16	'fast'	'down'	0.7095
3	F	17	'slow'	'right'	1.0375
3	F	18	'fast'	'left'	1.006
3	F	19	'fast'	'right'	0.8385
3	F	20	'fast'	'right'	1.31
3	F	21	'slow'	'right'	1.0605
3	F	22	'fast'	'left'	1.303
3	F	23	'fast'	'up'	0.869
3	F	24	'fast'	'down'	1.3205
3	F	25	'fast'	'left'	1.1145
3	F	26	'slow'	'down'	0.819
3	F	27	'fast'	'left'	0.8425
3	F	28	'slow'	'up'	0.788
3	F	29	'slow'	'up'	1.193
3	F	30	'slow'	'up'	0.656
3	F	31	'fast'	'up'	0.822
3	F	32	'slow'	'right'	1.0335
3	F	33	'fast'	'down'	1.117
3	F	34	'slow'	'down'	1.0165
3	F	35	'slow'	'right'	0.7785
3	F	36	'fast'	'left'	0.898
3	F	37	'slow'	'right'	0.996
3	F	38	'slow'	'up'	0.871
3	F	39	'slow'	'left'	0.8055
3	F	40	'fast'	'down'	0.759
3	F	41	'slow'	'down'	0.683
3	F	42	'fast'	'down'	0.7
3	F	43	'fast'	'up'	0.759
3	F	44	'slow'	'down'	0.82
3	F	45	'slow'	'down'	0.7935
3	F	46	'slow'	'down'	0.9265
3	F	47	'fast'	'up'	0.7595
3	F	48	'fast'	'right'	0.887
3	F	49	'fast'	'up'	0.857
3	F	50	'slow'	'up'	1.142
3	F	51	'slow'	'up'	0.6205
3	F	52	'slow'	'down'	0.7905
3	F	53	'slow'	'down'	0.8295
3	F	54	'slow'	'up'	0.805
3	F	55	'fast'	'up'	0.743
3	F	56	'slow'	'left'	0.7565
3	F	57	'slow'	'down'	0.712
3	F	58	'slow'	'left'	1.458
3	F	59	'fast'	'up'	0.8245
3	F	60	'fast'	'up'	0.731
3	F	61	'fast'	'right'	0.7955
3	F	62	'fast'	'up'	1.01
3	F	63	'slow'	'up'	1.1055
3	F	64	'fast'	'down'	0.882
3	F	65	'slow'	'down'	0.793
3	F	66	'slow'	'up'	1.046
3	F	67	'fast'	'right'	1.229
3	F	68	'slow'	'up'	0.8555
3	F	69	'slow'	'down'	1.029
3	F	70	'fast'	'up'	1.149
3	F	71	'slow'	'left'	0.9935
3	F	72	'fast'	'down'	1.0865
3	F	73	'fast'	'up'	0.873
3	F	74	'fast'	'right'	1.293
3	F	75	'fast'	'right'	0.8355
3	F	76	'slow'	'left'	1.121
3	F	77	'fast'	'up'	0.9425
3	F	78	'slow'	'left'	0.956
3	F	79	'slow'	'down'	1.119
3	F	80	'fast'	'left'	0.8575
3	F	81	'fast'	'right'	1.0065
3	F	82	'fast'	'left'	0.872
3	F	83	'fast'	'right'	0.8855
3	F	84	'fast'	'up'	0.92
3	F	85	'slow'	'up'	1.1765
3	F	86	'slow'	'down'	0.9705
3	F	87	'fast'	'right'	0.95
3	F	88	'slow'	'up'	0.676
3	F	89	'slow'	'down'	0.832
3	F	90	'slow'	'up'	1.11
3	F	91	'slow'	'right'	0.6425
3	F	92	'fast'	'left'	1.0615
3	F	93	'slow'	'left'	0.853
3	F	94	'fast'	'up'	1.396
3	F	95	'slow'	'left'	0.831
3	F	96	'slow'	'up'	0.8755
3	F	97	'slow'	'right'	0.843
3	F	98	'fast'	'left'	1.0315
3	F	99	'fast'	'right'	0.8215
3	F	100	'fast'	'left'	0.9155
3	F	101	'fast'	'down'	0.691
3	F	102	'fast'	'right'	0.7045
3	F	103	'fast'	'left'	0.92
3	F	104	'fast'	'right'	0.894
3	F	105	'slow'	'right'	0.988
3	F	106	'fast'	'right'	0.843
3	F	107	'slow'	'left'	0.765
3	F	108	'slow'	'down'	0.748
3	F	109	'fast'	'up'	0.8875
3	F	110	'fast'	'down'	0.676
3	F	111	'fast'	'right'	0.738
3	F	112	'slow'	'right'	0.723
3	F	113	'slow'	'down'	1.0085
3	F	114	'fast'	'down'	0.865
3	F	115	'fast'	'up'	0.798
3	F	116	'fast'	'left'	0.6395
3	F	117	'fast'	'right'	0.7495
3	F	118	'fast'	'right'	0.822
3	F	119	'fast'	'up'	0.802
3	F	120	'slow'	'right'	0.778
3	F	121	'fast'	'left'	0.748
3	F	122	'slow'	'left'	0.721
3	F	123	'fast'	'down'	0.7145
3	F	124	'slow'	'down'	0.79
3	F	125	'slow'	'left'	1.14
3	F	126	'slow'	'left'	1.28
3	F	127	'fast'	'up'	1.4965
3	F	128	'slow'	'down'	0.845
3	F	129	'slow'	'left'	1.2415
3	F	130	'fast'	'right'	0.698
3	F	131	'slow'	'right'	0.7315
3	F	132	'fast'	'down'	0.737
3	F	133	'fast'	'up'	1.4225
3	F	134	'slow'	'right'	0.839
3	F	135	'slow'	'left'	0.863
3	F	136	'slow'	'right'	1.0385
3	F	137	'fast'	'down'	1.209
3	F	138	'fast'	'up'	1.5785
3	F	139	'slow'	'right'	1.213
3	F	140	'fast'	'left'	1.0535
3	F	141	'slow'	'right'	0.887
3	F	142	'slow'	'down'	0.869
3	F	143	'fast'	'up'	0.7745
3	F	144	'fast'	'up'	1.0205
3	F	145	'slow'	'right'	1.0455
3	F	146	'slow'	'up'	0.8035
3	F	147	'fast'	'left'	0.9155
3	F	148	'slow'	'right'	0.8245
3	F	149	'fast'	'right'	0.8525
3	F	150	'slow'	'left'	0.82
3	F	151	'fast'	'down'	0.8765
3	F	152	'fast'	'down'	0.846
3	F	153	'fast'	'up'	1.048
3	F	154	'slow'	'left'	0.9215
4	F	1	'slow'	'left'	0.9415
4	F	2	'fast'	'up'	1.0355
4	F	3	'slow'	'down'	0.656
4	F	4	'slow'	'up'	0.8735
4	F	5	'fast'	'down'	0.8425
4	F	6	'slow'	'left'	0.875
4	F	7	'slow'	'up'	0.936
4	F	8	'fast'	'down'	0.736
4	F	9	'slow'	'down'	1.469
4	F	10	'slow'	'right'	0.749
4	F	11	'fast'	'up'	0.9425
4	F	12	'fast'	'down'	0.6855
4	F	13	'slow'	'right'	0.703
4	F	14	'slow'	'right'	0.8475
4	F	15	'slow'	'right'	0.735
4	F	16	'slow'	'down'	0.759
4	F	17	'fast'	'right'	0.9435
4	F	18	'slow'	'right'	0.811
4	F	19	'slow'	'up'	1.2125
4	F	20	'slow'	'down'	1.064
4	F	21	'fast'	'down'	0.993
4	F	22	'fast'	'down'	0.7615
4	F	23	'slow'	'up'	1.112
4	F	24	'fast'	'left'	0.9245
4	F	25	'fast'	'down'	0.6025
4	F	26	'fast'	'down'	0.832
4	F	27	'slow'	'right'	1.0115
4	F	28	'fast'	'right'	0.791
4	F	29	'slow'	'up'	0.8725
4	F	30	'fast'	'right'	1.2525
4	F	31	'fast'	'up'	0.8905
4	F	32	'fast'	'left'	0.759
4	F	33	'fast'	'right'	0.6085
4	F	34	'slow'	'down'	0.95
4	F	35	'fast'	'down'	0.7985
4	F	36	'fast'	'down'	0.8615
4	F	37	'fast'	'up'	1.122
4	F	38	'slow'	'left'	0.838
4	F	39	'slow'	'down'	0.9135
4	F	40	'fast'	'up'	0.7595
4	F	41	'fast'	'left'	0.8415
4	F	42	'slow'	'left'	0.8095
4	F	43	'fast'	'down'	0.8875
4	F	44	'fast'	'right'	0.8105
4	F	45	'slow'	'right'	1.131
4	F	46	'fast'	'down'	0.7705
4	F	47	'fast'	'left'	0.7255
4	F	48	'slow'	'down'	0.6365
4	F	49	'fast'	'down'	0.916
4	F	50	'fast'	'left'	0.78
4	F	51	'fast'	'up'	1.0355
4	F	52	'slow'	'left'	0.795
4	F	53	'slow'	'left'	0.9935
4	F	54	'slow'	'left'	0.7635
4	F	55	'slow'	'down'	0.7445
4	F	56	'fast'	'up'	0.8535
4	F	57	'slow'	'right'	0.796
4	F	58	'slow'	'up'	1.1135
4	F	59	'fast'	'up'	0.8045
4	F	60	'fast'	'left'	0.702
4	F	61	'fast'	'left'	0.736
4	F	62	'fast'	'right'	1.176
4	F	63	'slow'	'left'	0.7295
4	F	64	'slow'	'right'	0.7695
4	F	65	'fast'	'up'	1.2095
4	F	66	'fast'	'left'	0.7205
4	F	67	'slow'	'left'	0.806
4	F	68	'slow'	'left'	0.8925
4	F	69	'fast'	'right'	0.98
4	F	70	'fast'	'left'	1.2285
4	F	71	'fast'	'down'	0.6455
4	F	72	'fast'	'up'	0.819
4	F	73	'slow'	'down'	0.7775
4	F	74	'slow'	'down'	0.9175
4	F	75	'fast'	'right'	1.542
4	F	76	'fast'	'up'	1.1045
4	F	77	'fast'	'up'	0.73
4	F	78	'fast'	'up'	0.806
4	F	79	'fast'	'down'	0.863
4	F	80	'slow'	'left'	0.919
4	F	81	'slow'	'left'	0.841
4	F	82	'fast'	'down'	1.02
4	F	83	'slow'	'down'	1.2135
4	F	84	'fast'	'right'	0.923
4	F	85	'slow'	'right'	1.0575
4	F	86	'fast'	'left'	0.716
4	F	87	'fast'	'right'	0.6715
4	F	88	'fast'	'left'	0.821
4	F	89	'fast'	'left'	0.787
4	F	90	'fast'	'right'	0.862
4	F	91	'slow'	'right'	0.869
4	F	92	'slow'	'down'	0.7495
4	F	93	'slow'	'right'	0.794
4	F	94	'fast'	'down'	0.8205
4	F	95	'slow'	'right'	1.1605
4	F	96	'fast'	'down'	0.8585
4	F	97	'fast'	'down'	0.9075
4	F	98	'slow'	'right'	0.8975
4	F	99	'fast'	'down'	0.706
4	F	100	'slow'	'right'	0.695
4	F	101	'fast'	'down'	0.986
4	F	102	'fast'	'left'	1.252
4	F	103	'slow'	'up'	0.99
4	F	104	'slow'	'up'	1.1575
4	F	105	'fast'	'left'	0.8875
4	F	106	'slow'	'left'	1.1075
4	F	107	'slow'	'down'	0.763
4	F	108	'fast'	'down'	1.2795
4	F	109	'fast'	'down'	0.9285
4	F	110	'slow'	'up'	0.902
4	F	111	'fast'	'down'	1.2385
4	F	112	'slow'	'left'	0.853
4	F	113	'fast'	'right'	0.8745
4	F	114	'fast'	'down'	0.9365
4	F	115	'slow'	'right'	1.071
4	F	116	'slow'	'right'	1.0375
4	F	117	'fast'	'right'	1.095
4	F	118	'slow'	'right'	1.0165
4	F	119	'slow'	'down'	0.943
4	F	120	'fast'	'right'	0.987
4	F	121	'slow'	'right'	0.759
4	F	122	'fast'	'up'	0.8885
4	F	123	'fast'	'up'	1.11
4	F	124	'slow'	'left'	0.8795
4	F	125	'fast'	'up'	0.769
4	F	126	'fast'	'up'	0.8775
4	F	127	'fast'	'left'	0.8435
4	F	128	'fast'	'left'	1.069
4	F	129	'slow'	'left'	0.8435
4	F	130	'slow'	'up'	1.74
4	F	131	'fast'	'up'	0.84
4	F	132	'slow'	'left'	0.8405
4	F	133	'slow'	'right'	1.1735
4	F	134	'fast'	'down'	1.0935
4	F	135	'fast'	'up'	1.0695
4	F	136	'fast'	'right'	1.0115
4	F	137	'fast'	'right'	1.112
4	F	138	'slow'	'left'	2.378
4	F	139	'fast'	'left'	1.132
5	F	1	'slow'	'right'	0.5415
5	F	2	'slow'	'down'	0.566
5	F	3	'slow'	'up'	0.5725
5	F	4	'slow'	'down'	0.646
5	F	5	'fast'	'left'	0.5825
5	F	6	'slow'	'down'	0.579
5	F	7	'slow'	'right'	0.7905
5	F	8	'slow'	'up'	0.805
5	F	9	'fast'	'up'	0.561
5	F	10	'fast'	'down'	0.605
5	F	11	'slow'	'right'	0.6365
5	F	12	'fast'	'down'	0.6495
5	F	13	'fast'	'left'	0.5835
5	F	14	'slow'	'right'	0.7765
5	F	15	'slow'	'up'	0.6185
5	F	16	'slow'	'left'	0.666
5	F	17	'slow'	'right'	0.7275
5	F	18	'slow'	'left'	0.7945
5	F	19	'slow'	'down'	0.5905
5	F	20	'fast'	'right'	0.5415
5	F	21	'fast'	'left'	0.744
5	F	22	'slow'	'down'	0.6485
5	F	23	'fast'	'up'	0.563
5	F	24	'slow'	'left'	0.8525
5	F	25	'fast'	'down'	0.49
5	F	26	'fast'	'up'	0.6025
5	F	27	'slow'	'right'	0.677
5	F	28	'fast'	'up'	0.5525
5	F	29	'slow'	'down'	0.5985
5	F	30	'fast'	'right'	0.4655
5	F	31	'fast'	'down'	0.424
5	F	32	'fast'	'up'	0.6295
5	F	33	'fast'	'down'	0.4555
5	F	34	'slow'	'left'	0.654
5	F	35	'fast'	'up'	0.6295
5	F	36	'slow'	'up'	0.689
5	F	37	'fast'	'right'	0.5265
5	F	38	'fast'	'up'	0.449
5	F	39	'fast'	'right'	0.5505
5	F	40	'slow'	'up'	0.734
5	F	41	'fast'	'down'	0.4805
5	F	42	'slow'	'down'	0.603
5	F	43	'fast'	'right'	0.639
5	F	44	'slow'	'up'	0.652
5	F	45	'slow'	'up'	0.588
5	F	46	'slow'	'up'	0.576
5	F	47	'fast'	'down'	0.539
5	F	48	'slow'	'right'	0.6405
5	F	49	'slow'	'right'	0.569
5	F	50	'fast'	'down'	0.5405
5	F	51	'fast'	'down'	0.6405
5	F	52	'slow'	'down'	0.6035
5	F	53	'fast'	'up'	0.569
5	F	54	'slow'	'right'	0.6525
5	F	55	'fast'	'left'	0.819
5	F	56	'slow'	'right'	0.861
5	F	57	'slow'	'left'	0.907
5	F	58	'slow'	'up'	1.87
5	F	59	'fast'	'right'	0.87
5	F	60	'slow'	'up'	0.6635
5	F	61	'slow'	'up'	0.612
5	F	62	'slow'	'down'	0.847
5	F	63	'slow'	'down'	0.9025
5	F	64	'slow'	'up'	0.605
5	F	65	'slow'	'up'	0.6905
5	F	66	'slow'	'right'	0.937
5	F	67	'fast'	'up'	0.6405
5	F	68	'slow'	'right'	0.641
5	F	69	'slow'	'up'	0.935
5	F	70	'slow'	'left'	0.9895
5	F	71	'slow'	'down'	0.972
5	F	72	'fast'	'right'	0.5375
5	F	73	'fast'	'down'	0.571
5	F	74	'slow'	'right'	0.7505
5	F	75	'slow'	'left'	0.662
5	F	76	'fast'	'down'	0.545
5	F	77	'fast'	'right'	0.598
5	F	78	'fast'	'right'	0.513
5	F	79	'slow'	'up'	0.7165
5	F	80	'slow'	'left'	0.6755
5	F	81	'fast'	'left'	0.559
5	F	82	'slow'	'left'	0.681
5	F	83	'fast'	'up'	0.4505
5	F	84	'slow'	'up'	0.68
5	F	85	'fast'	'left'	0.5125
5	F	86	'fast'	'right'	0.545
5	F	87	'fast'	'right'	0.564
5	F	88	'slow'	'right'	0.702
5	F	89	'slow'	'down'	0.671
5	F	90	'slow'	'down'	0.693
5	F	91	'slow'	'left'	0.736
5	F	92	'slow'	'up'	0.729
5	F	93	'fast'	'right'	0.549
5	F	94	'fast'	'right'	0.6365
5	F	95	'slow'	'right'	0.622
5	F	96	'slow'	'left'	0.6665
5	F	97	'slow'	'up'	0.6775
5	F	98	'slow'	'right'	0.6775
5	F	99	'slow'	'left'	0.798
5	F	100	'slow'	'down'	0.6135
5	F	101	'fast'	'down'	0.4135
5	F	102	'fast'	'left'	0.5545
5	F	103	'fast'	'down'	0.5545
5	F	104	'fast'	'down'	0.553
5	F	105	'slow'	'left'	0.8935
5	F	106	'fast'	'right'	0.505
5	F	107	'slow'	'up'	0.591
5	F	108	'fast'	'up'	0.5205
5	F	109	'slow'	'down'	0.6235
5	F	110	'fast'	'up'	0.574
5	F	111	'fast'	'down'	0.496
5	F	112	'slow'	'up'	0.708
5	F	113	'fast'	'left'	0.808
5	F	114	'fast'	'right'	0.4865
5	F	115	'slow'	'right'	0.7455
5	F	116	'fast'	'up'	0.617
5	F	117	'fast'	'left'	0.6735
5	F	118	'slow'	'left'	0.746
5	F	119	'fast'	'down'	0.469
5	F	120	'fast'	'left'	0.5295
5	F	121	'fast'	'right'	0.652
5	F	122	'slow'	'left'	0.774
5	F	123	'fast'	'left'	0.493
5	F	124	'slow'	'up'	2.1355
5	F	125	'slow'	'down'	0.724
5	F	126	'slow'	'left'	0.778
5	F	127	'slow'	'right'	0.698
5	F	128	'slow'	'up'	0.545
5	F	129	'fast'	'right'	0.538
5	F	130	'fast'	'right'	0.6245
5	F	131	'slow'	'up'	0.633
5	F	132	'slow'	'right'	0.762
5	F	133	'slow'	'right'	0.778
5	F	134	'fast'	'right'	0.4695
5	F	135	'slow'	'left'	0.7725
5	F	136	'fast'	'left'	0.5955
5	F	137	'fast'	'left'	0.5555
5	F	138	'fast'	'right'	0.636
5	F	139	'slow'	'right'	0.737
5	F	140	'fast'	'right'	0.492
5	F	141	'slow'	'up'	0.7465
5	F	142	'slow'	'up'	0.9095
5	F	143	'fast'	'right'	0.51
5	F	144	'slow'	'down'	0.6765
5	F	145	'fast'	'down'	0.5365
5	F	146	'slow'	'right'	0.597
5	F	147	'slow'	'up'	0.772
5	F	148	'fast'	'down'	0.548
5	F	149	'slow'	'down'	0.6575
5	F	150	'fast'	'right'	0.629
5	F	151	'fast'	'left'	0.6785
5	F	152	'slow'	'left'	0.849
5	F	153	'slow'	'left'	0.7175
6	F	1	'fast'	'up'	1.25
6	F	2	'fast'	'left'	1.1705
6	F	3	'slow'	'down'	1.4335
6	F	4	'slow'	'down'	1.176
6	F	5	'slow'	'right'	1.625
6	F	6	'fast'	'down'	1.174
6	F	7	'slow'	'right'	1.437
6	F	8	'fast'	'left'	1.016
6	F	9	'fast'	'left'	0.979
6	F	10	'fast'	'up'	0.5665
6	F	11	'fast'	'right'	0.5955
6	F	12	'fast'	'right'	0.5805
6	F	13	'fast'	'down'	0.929
6	F	14	'slow'	'up'	1.274
6	F	15	'fast'	'left'	1.203
6	F	16	'fast'	'down'	1.01
6	F	17	'slow'	'down'	1.4205
6	F	18	'slow'	'up'	0.966
6	F	19	'fast'	'up'	1.1635
6	F	20	'slow'	'left'	1.1725
6	F	21	'slow'	'right'	1.1365
6	F	22	'slow'	'down'	1.1765
6	F	23	'fast'	'up'	1.0785
6	F	24	'slow'	'down'	1.2625
6	F	25	'slow'	'right'	1.4445
6	F	26	'slow'	'left'	1.1365
6	F	27	'slow'	'left'	1.1205
6	F	28	'fast'	'up'	1.127
6	F	29	'fast'	'left'	0.799
6	F	30	'fast'	'right'	0.8335
6	F	31	'fast'	'up'	1.125
6	F	32	'fast'	'up'	0.941
6	F	33	'slow'	'down'	1.445
6	F	34	'slow'	'left'	1.454
6	F	35	'slow'	'down'	1.3485
6	F	36	'fast'	'up'	0.891
6	F	37	'slow'	'up'	1.0665
6	F	38	'slow'	'down'	1.2605
6	F	39	'slow'	'left'	1.319
6	F	40	'slow'	'up'	1.391
6	F	41	'fast'	'down'	0.8415
6	F	42	'fast'	'right'	0.5735
6	F	43	'slow'	'left'	1.2085
6	F	44	'slow'	'left'	1.3955
6	F	45	'slow'	'up'	1.2215
6	F	46	'fast'	'up'	0.8065
6	F	47	'fast'	'left'	0.8305
6	F	48	'slow'	'right'	1.773
6	F	49	'fast'	'up'	0.8055
6	F	50	'slow'	'right'	1.1205
6	F	51	'fast'	'left'	0.8365
6	F	52	'fast'	'right'	1.0025
6	F	53	'slow'	'right'	1.3755
6	F	54	'slow'	'right'	0.9175
6	F	55	'fast'	'right'	0.84
6	F	56	'slow'	'down'	0.952
6	F	57	'fast'	'up'	0.541
6	F	58	'slow'	'down'	1.087
6	F	59	'fast'	'down'	0.729
6	F	60	'fast'	'down'	0.6135
6	F	61	'slow'	'down'	0.89
6	F	62	'fast'	'right'	0.6065
6	F	63	'slow'	'up'	1.1805
6	F	64	'slow'	'up'	0.992
6	F	65	'slow'	'right'	1.3695
6	F	66	'slow'	'left'	1.6875
6	F	67	'slow'	'up'	1.5865
6	F	68	'fast'	'left'	0.682
6	F	69	'slow'	'left'	1.349
6	F	70	'fast'	'left'	1.0775
6	F	71	'slow'	'up'	1.2025
6	F	72	'slow'	'right'	1.4535
6	F	73	'fast'	'right'	0.739
6	F	74	'slow'	'right'	1.156
6	F	75	'slow'	'up'	1.453
6	F	76	'slow'	'left'	1.303
6	F	77	'fast'	'left'	1.473
6	F	78	'fast'	'right'	0.8
6	F	79	'fast'	'left'	1.213
6	F	80	'slow'	'up'	1.417
6	F	81	'fast'	'up'	1.091
6	F	82	'fast'	'right'	1.4835
6	F	83	'fast'	'down'	0.7835
6	F	84	'fast'	'down'	1.414
6	F	85	'slow'	'down'	1.249
6	F	86	'slow'	'down'	0.887
6	F	87	'slow'	'down'	0.9855
6	F	88	'slow'	'right'	1.6305
6	F	89	'fast'	'up'	0.9
6	F	90	'fast'	'down'	0.8735
6	F	91	'slow'	'right'	1.236
6	F	92	'fast'	'up'	1.1285
6	F	93	'fast'	'up'	1.089
6	F	94	'slow'	'left'	1.4915
6	F	95	'slow'	'left'	1.121
6	F	96	'fast'	'right'	0.975
6	F	97	'fast'	'up'	0.854
6	F	98	'slow'	'up'	1.195
6	F	99	'fast'	'down'	1.089
6	F	100	'fast'	'left'	0.789
6	F	101	'fast'	'right'	0.529
6	F	102	'slow'	'up'	1.102
6	F	103	'fast'	'down'	0.792
6	F	104	'fast'	'left'	0.736
6	F	105	'slow'	'up'	0.87
6	F	106	'fast'	'up'	0.8035
6	F	107	'slow'	'right'	0.996
6	F	108	'fast'	'down'	0.884
6	F	109	'slow'	'up'	0.88
6	F	110	'fast'	'left'	0.73
6	F	111	'fast'	'left'	0.781
6	F	112	'slow'	'down'	1.1385
6	F	113	'slow'	'left'	1.192
6	F	114	'fast'	'down'	0.693
6	F	115	'slow'	'left'	1.0525
6	F	116	'fast'	'left'	0.7205
6	F	117	'slow'	'down'	0.7905
6	F	118	'fast'	'right'	0.7535
6	F	119	'slow'	'down'	1.0655
6	F	120	'slow'	'down'	0.9235
6	F	121	'fast'	'down'	0.8545
6	F	122	'slow'	'down'	1.164
6	F	123	'fast'	'right'	0.716
6	F	124	'slow'	'left'	1.3045
6	F	125	'slow'	'down'	1.3215
6	F	126	'slow'	'left'	1.229
6	F	127	'slow'	'down'	1.147
6	F	128	'slow'	'up'	1.292
6	F	129	'slow'	'down'	1.1275
6	F	130	'fast'	'right'	1.296
6	F	131	'fast'	'right'	0.8205
6	F	132	'fast'	'down'	0.8485
7	M	1	'slow'	'right'	0.447
7	M	2	'fast'	'up'	0.621
7	M	3	'fast'	'right'	0.45
7	M	4	'fast'	'left'	0.537
7	M	5	'fast'	'right'	0.504
7	M	6	'slow'	'down'	0.807
7	M	7	'slow'	'left'	0.671
7	M	8	'slow'	'up'	0.696
7	M	9	'slow'	'up'	0.764
7	M	10	'slow'	'right'	0.713
7	M	11	'fast'	'up'	0.712
7	M	12	'slow'	'right'	0.628
7	M	13	'slow'	'right'	0.587
7	M	14	'fast'	'right'	0.508
7	M	15	'fast'	'right'	0.502
7	M	16	'fast'	'up'	0.858
7	M	17	'slow'	'left'	0.766
7	M	18	'fast'	'down'	0.632
7	M	19	'fast'	'down'	0.625
7	M	20	'slow'	'left'	0.719
7	M	21	'fast'	'up'	0.676
7	M	22	'fast'	'down'	0.581
7	M	23	'slow'	'right'	0.637
7	M	24	'slow'	'up'	0.696
7	M	25	'fast'	'right'	0.533
7	M	26	'slow'	'down'	0.786
7	M	27	'fast'	'down'	0.859
7	M	28	'slow'	'down'	0.694
7	M	29	'fast'	'down'	0.583
7	M	30	'fast'	'left'	0.552
7	M	31	'fast'	'left'	0.591
7	M	32	'slow'	'left'	0.831
7	M	33	'slow'	'left'	0.755
7	M	34	'slow'	'right'	0.699
7	M	35	'fast'	'left'	0.58
7	M	36	'fast'	'up'	0.645
7	M	37	'slow'	'down'	0.834
7	M	38	'slow'	'up'	0.495
7	M	39	'fast'	'right'	0.53
7	M	40	'fast'	'up'	0.784
7	M	41	'fast'	'down'	0.613
7	M	42	'slow'	'down'	0.787
7	M	43	'fast'	'down'	0.628
7	M	44	'fast'	'up'	0.594
7	M	45	'slow'	'down'	0.742
7	M	46	'fast'	'up'	0.687
7	M	47	'slow'	'down'	0.844
7	M	48	'fast'	'left'	0.643
7	M	49	'fast'	'right'	0.698
7	M	50	'slow'	'down'	0.753
7	M	51	'slow'	'down'	0.809
7	M	52	'fast'	'right'	0.545
7	M	53	'fast'	'right'	0.6
7	M	54	'slow'	'up'	0.754
7	M	55	'slow'	'up'	0.674
7	M	56	'fast'	'down'	0.719
7	M	57	'slow'	'right'	0.659
7	M	58	'slow'	'right'	0.716
7	M	59	'slow'	'down'	0.739
7	M	60	'fast'	'up'	0.702
7	M	61	'slow'	'down'	0.714
7	M	62	'fast'	'up'	0.751
7	M	63	'fast'	'down'	0.632
7	M	64	'slow'	'down'	0.803
7	M	65	'slow'	'down'	0.751
7	M	66	'slow'	'left'	0.797
7	M	67	'slow'	'left'	0.774
7	M	68	'slow'	'right'	0.681
7	M	69	'slow'	'down'	0.783
7	M	70	'fast'	'left'	0.624
7	M	71	'slow'	'down'	0.831
7	M	72	'slow'	'up'	0.734
7	M	73	'fast'	'right'	0.826
7	M	74	'slow'	'up'	0.72
7	M	75	'slow'	'right'	0.75
7	M	76	'slow'	'up'	0.691
7	M	77	'slow'	'up'	0.706
7	M	78	'slow'	'down'	0.923
7	M	79	'slow'	'right'	0.769
7	M	80	'slow'	'down'	0.857
7	M	81	'fast'	'left'	0.64
7	M	82	'slow'	'right'	0.828
7	M	83	'slow'	'left'	0.93
7	M	84	'slow'	'up'	0.837
7	M	85	'slow'	'up'	0.794
7	M	86	'fast'	'left'	0.703
7	M	87	'slow'	'down'	0.79
7	M	88	'slow'	'up'	0.932
7	M	89	'fast'	'up'	0.616
7	M	90	'slow'	'down'	1.017
7	M	91	'slow'	'right'	0.79
7	M	92	'fast'	'up'	0.606
7	M	93	'fast'	'right'	0.576
7	M	94	'fast'	'up'	0.794
7	M	95	'slow'	'right'	0.81
7	M	96	'slow'	'left'	0.893
7	M	97	'fast'	'left'	0.733
7	M	98	'fast'	'up'	0.614
7	M	99	'fast'	'left'	0.652
7	M	100	'slow'	'down'	0.899
7	M	101	'slow'	'right'	0.868
7	M	102	'slow'	'left'	0.992
7	M	103	'slow'	'up'	0.855
7	M	104	'slow'	'up'	0.698
7	M	105	'slow'	'up'	0.84
7	M	106	'fast'	'down'	0.802
7	M	107	'fast'	'down'	0.643
7	M	108	'fast'	'up'	0.947
7	M	109	'fast'	'up'	0.807
7	M	110	'slow'	'right'	0.893
7	M	111	'slow'	'down'	0.884
7	M	112	'fast'	'up'	0.721
7	M	113	'fast'	'right'	0.722
7	M	114	'fast'	'down'	0.831
7	M	115	'slow'	'down'	0.94
7	M	116	'fast'	'down'	0.753
7	M	117	'fast'	'left'	0.646
7	M	118	'slow'	'down'	1.035
7	M	119	'slow'	'right'	0.985
7	M	120	'slow'	'up'	0.842
7	M	121	'fast'	'right'	0.665
7	M	122	'fast'	'left'	0.706
7	M	123	'fast'	'down'	0.761
7	M	124	'slow'	'down'	0.745
8	M	1	'slow'	'down'	0.915
8	M	2	'slow'	'left'	1.0765
8	M	3	'fast'	'up'	0.634
8	M	4	'slow'	'right'	0.899
8	M	5	'fast'	'up'	0.649
8	M	6	'fast'	'left'	0.804
8	M	7	'slow'	'left'	1.013
8	M	8	'fast'	'right'	0.465
8	M	9	'slow'	'up'	0.6925
8	M	10	'slow'	'right'	0.5315
8	M	11	'slow'	'up'	0.7275
8	M	12	'fast'	'left'	1.027
8	M	13	'fast'	'left'	0.536
8	M	14	'fast'	'up'	0.55
8	M	15	'fast'	'right'	0.666
8	M	16	'slow'	'up'	1.131
8	M	17	'fast'	'down'	0.6865
8	M	18	'slow'	'left'	1.3235
8	M	19	'fast'	'down'	0.7425
8	M	20	'fast'	'up'	0.666
8	M	21	'slow'	'up'	0.9395
8	M	22	'fast'	'right'	0.767
8	M	23	'slow'	'left'	0.674
8	M	24	'slow'	'left'	1.4165
8	M	25	'slow'	'left'	1.2745
8	M	26	'fast'	'right'	0.6115
8	M	27	'fast'	'left'	0.724
8	M	28	'slow'	'down'	0.8405
8	M	29	'slow'	'left'	1.0125
8	M	30	'slow'	'right'	0.858
8	M	31	'fast'	'left'	0.665
8	M	32	'slow'	'left'	1.116
8	M	33	'fast'	'right'	0.59
8	M	34	'fast'	'left'	0.6605
8	M	35	'slow'	'up'	1.72
8	M	36	'slow'	'down'	1.046
8	M	37	'fast'	'up'	0.6655
8	M	38	'fast'	'left'	0.536
8	M	39	'fast'	'left'	0.7075
8	M	40	'fast'	'down'	0.6
8	M	41	'fast'	'right'	0.5585
8	M	42	'fast'	'right'	0.969
8	M	43	'slow'	'right'	0.6125
8	M	44	'fast'	'up'	0.65
8	M	45	'fast'	'right'	0.7505
8	M	46	'fast'	'left'	0.7405
8	M	47	'fast'	'down'	0.8925
8	M	48	'fast'	'right'	0.7725
8	M	49	'fast'	'left'	0.63
8	M	50	'fast'	'down'	0.6155
8	M	51	'slow'	'right'	1.115
8	M	52	'slow'	'left'	1.136
8	M	53	'fast'	'down'	0.5145
8	M	54	'fast'	'right'	0.5925
8	M	55	'fast'	'down'	0.536
8	M	56	'slow'	'up'	1.516
8	M	57	'slow'	'down'	0.519
8	M	58	'slow'	'down'	1.1155
8	M	59	'fast'	'up'	0.952
8	M	60	'fast'	'right'	0.6125
8	M	61	'slow'	'left'	0.8975
8	M	62	'fast'	'right'	0.636
8	M	63	'slow'	'down'	1.3535
8	M	64	'slow'	'up'	1.5505
8	M	65	'slow'	'left'	0.7975
8	M	66	'fast'	'up'	0.84
8	M	67	'fast'	'right'	0.554
8	M	68	'fast'	'right'	0.619
8	M	69	'fast'	'left'	0.572
8	M	70	'fast'	'right'	0.5115
8	M	71	'fast'	'down'	0.536
8	M	72	'fast'	'up'	0.732
8	M	73	'slow'	'right'	0.7955
8	M	74	'fast'	'down'	0.4735
8	M	75	'slow'	'left'	0.911
8	M	76	'fast'	'right'	0.588
8	M	77	'fast'	'right'	0.707
8	M	78	'slow'	'down'	0.7195
8	M	79	'slow'	'right'	0.565
8	M	80	'slow'	'left'	0.8835
8	M	81	'slow'	'up'	0.9555
8	M	82	'slow'	'left'	1.2385
8	M	83	'fast'	'right'	0.4215
8	M	84	'slow'	'left'	1.0865
8	M	85	'slow'	'right'	1.005
8	M	86	'fast'	'up'	0.6265
8	M	87	'fast'	'up'	0.658
8	M	88	'fast'	'up'	0.8815
8	M	89	'slow'	'left'	0.909
8	M	90	'fast'	'left'	0.714
8	M	91	'slow'	'right'	1.109
8	M	92	'fast'	'right'	0.57
8	M	93	'slow'	'left'	0.6855
8	M	94	'fast'	'right'	0.486
9	F	1	'slow'	'down'	0.9525
9	F	2	'fast'	'down'	0.886
9	F	3	'slow'	'right'	0.8135
9	F	4	'fast'	'down'	0.726
9	F	5	'slow'	'down'	0.7025
9	F	6	'fast'	'down'	0.6095
9	F	7	'fast'	'left'	0.592
9	F	8	'fast'	'left'	0.4555
9	F	9	'slow'	'left'	0.639
9	F	10	'fast'	'right'	0.8305
9	F	11	'slow'	'up'	0.6255
9	F	12	'fast'	'left'	0.631
9	F	13	'slow'	'down'	0.874
9	F	14	'fast'	'left'	0.4385
9	F	15	'fast'	'right'	0.791
9	F	16	'slow'	'up'	0.8355
9	F	17	'fast'	'left'	0.3075
9	F	18	'slow'	'left'	0.7595
9	F	19	'slow'	'right'	1.043
9	F	20	'slow'	'up'	1.026
9	F	21	'fast'	'right'	0.613
9	F	22	'fast'	'up'	0.565
9	F	23	'fast'	'up'	0.703
9	F	24	'fast'	'down'	0.6135
9	F	25	'fast'	'right'	0.5125
9	F	26	'slow'	'up'	0.686
9	F	27	'slow'	'down'	0.9385
9	F	28	'slow'	'down'	0.7635
9	F	29	'fast'	'down'	0.771
9	F	30	'fast'	'down'	0.4855
9	F	31	'fast'	'down'	0.502
9	F	32	'fast'	'up'	0.636
9	F	33	'slow'	'right'	0.5125
9	F	34	'slow'	'down'	0.7725
9	F	35	'fast'	'left'	0.504
9	F	36	'fast'	'right'	0.6255
9	F	37	'slow'	'up'	0.8145
9	F	38	'slow'	'down'	0.7615
9	F	39	'slow'	'down'	0.5065
9	F	40	'fast'	'down'	0.5995
9	F	41	'slow'	'right'	0.8575
9	F	42	'slow'	'right'	0.7145
9	F	43	'slow'	'down'	0.923
9	F	44	'slow'	'left'	0.6945
9	F	45	'slow'	'right'	0.7855
9	F	46	'fast'	'left'	0.6195
9	F	47	'slow'	'down'	0.609
9	F	48	'fast'	'right'	0.5115
9	F	49	'slow'	'up'	0.721
9	F	50	'slow'	'up'	0.5965
9	F	51	'slow'	'left'	0.722
9	F	52	'slow'	'down'	0.7055
9	F	53	'fast'	'right'	0.6265
9	F	54	'slow'	'left'	0.995
9	F	55	'slow'	'left'	0.9865
9	F	56	'fast'	'left'	0.884
9	F	57	'slow'	'down'	0.743
9	F	58	'fast'	'up'	0.7795
9	F	59	'fast'	'up'	1.1055
9	F	60	'fast'	'down'	0.5765
9	F	61	'slow'	'up'	0.69
9	F	62	'fast'	'down'	0.788
9	F	63	'slow'	'down'	0.819
9	F	64	'slow'	'right'	0.7045
9	F	65	'fast'	'up'	0.63
9	F	66	'slow'	'down'	0.573
9	F	67	'fast'	'down'	0.605
9	F	68	'slow'	'up'	0.6975
9	F	69	'fast'	'down'	0.4725
9	F	70	'fast'	'left'	0.419
9	F	71	'slow'	'up'	0.82
9	F	72	'slow'	'up'	0.845
9	F	73	'fast'	'right'	0.638
9	F	74	'fast'	'down'	0.5725
9	F	75	'fast'	'right'	0.314
9	F	76	'slow'	'up'	0.87
9	F	77	'fast'	'up'	0.5125
9	F	78	'fast'	'down'	0.257
9	F	79	'fast'	'up'	0.599
9	F	80	'fast'	'left'	0.419
9	F	81	'slow'	'up'	0.831
9	F	82	'slow'	'left'	0.4755
9	F	83	'fast'	'down'	0.4495
9	F	84	'slow'	'right'	0.7575
9	F	85	'fast'	'up'	0.42
9	F	86	'fast'	'down'	0.517
9	F	87	'fast'	'right'	0.519
9	F	88	'fast'	'left'	0.5375
9	F	89	'fast'	'down'	0.443
9	F	90	'slow'	'down'	0.897
9	F	91	'slow'	'left'	0.804
9	F	92	'slow'	'down'	0.6995
9	F	93	'slow'	'right'	0.7075
9	F	94	'slow'	'right'	0.729
9	F	95	'slow'	'down'	0.75
9	F	96	'slow'	'up'	0.911
9	F	97	'slow'	'left'	0.7795
9	F	98	'slow'	'up'	0.697
9	F	99	'fast'	'left'	0.577
9	F	100	'fast'	'up'	0.4365
9	F	101	'fast'	'left'	0.5465
9	F	102	'slow'	'left'	0.786
9	F	103	'slow'	'left'	0.94
9	F	104	'slow'	'right'	0.754
9	F	105	'fast'	'left'	0.187
9	F	106	'slow'	'right'	0.798
9	F	107	'slow'	'down'	0.622
9	F	108	'slow'	'right'	0.6085
9	F	109	'fast'	'down'	0.581
9	F	110	'slow'	'up'	0.7785
9	F	111	'fast'	'left'	0.3315
9	F	112	'slow'	'up'	0.5445
9	F	113	'slow'	'down'	0.517
9	F	114	'fast'	'up'	0.5055
9	F	115	'fast'	'up'	0.5025
9	F	116	'slow'	'up'	0.767
9	F	117	'slow'	'left'	0.6115
9	F	118	'slow'	'down'	0.5265
9	F	119	'slow'	'left'	0.6975
9	F	120	'fast'	'left'	0.5305
9	F	121	'fast'	'right'	0.4295
9	F	122	'fast'	'up'	0.6035
9	F	123	'fast'	'right'	0.1865
9	F	124	'slow'	'up'	0.7355
9	F	125	'fast'	'down'	0.4835
9	F	126	'slow'	'up'	0.7525
9	F	127	'slow'	'left'	0.6765
9	F	128	'fast'	'up'	0.4535
9	F	129	'fast'	'up'	0.522
9	F	130	'slow'	'down'	0.705
9	F	131	'slow'	'right'	0.5575
9	F	132	'slow'	'left'	0.8695
9	F	133	'slow'	'right'	0.8995
9	F	134	'fast'	'down'	0.595
9	F	135	'slow'	'left'	0.6605
9	F	136	'slow'	'up'	0.635
9	F	137	'slow'	'down'	0.7775
9	F	138	'slow'	'down'	0.7065
9	F	139	'slow'	'right'	0.888
9	F	140	'slow'	'right'	1.157
9	F	141	'fast'	'down'	0.7975
9	F	142	'slow'	'down'	0.724
9	F	143	'fast'	'down'	0.5305
10	M	1	'slow'	'up'	0.424
10	M	2	'slow'	'down'	0.491
10	M	3	'slow'	'up'	0.4795
10	M	4	'fast'	'up'	0.4875
10	M	5	'fast'	'down'	0.4135
10	M	6	'fast'	'up'	0.497
10	M	7	'slow'	'up'	0.469
10	M	8	'fast'	'down'	0.4155
10	M	9	'slow'	'down'	0.577
10	M	10	'slow'	'up'	0.4285
10	M	11	'fast'	'left'	0.516
10	M	12	'slow'	'down'	0.595
10	M	13	'slow'	'right'	0.586
10	M	14	'slow'	'left'	0.6245
10	M	15	'slow'	'left'	0.5235
10	M	16	'fast'	'down'	0.441
10	M	17	'slow'	'down'	0.669
10	M	18	'slow'	'right'	0.5985
10	M	19	'fast'	'right'	0.4855
10	M	20	'fast'	'down'	0.3995
10	M	21	'fast'	'left'	0.4355
10	M	22	'fast'	'right'	0.388
10	M	23	'slow'	'right'	0.467
10	M	24	'slow'	'right'	0.619
10	M	25	'slow'	'up'	0.5945
10	M	26	'slow'	'right'	0.606
10	M	27	'slow'	'right'	0.6495
10	M	28	'slow'	'left'	0.5425
10	M	29	'slow'	'up'	0.519
10	M	30	'fast'	'up'	0.39
10	M	31	'fast'	'down'	0.507
10	M	32	'slow'	'down'	0.68
10	M	33	'slow'	'left'	0.641
10	M	34	'fast'	'up'	0.331
10	M	35	'fast'	'down'	0.4405
10	M	36	'slow'	'down'	0.489
10	M	37	'fast'	'down'	0.373
10	M	38	'fast'	'right'	0.4645
10	M	39	'fast'	'right'	0.5835
10	M	40	'slow'	'down'	0.5525
10	M	41	'fast'	'right'	0.462
10	M	42	'slow'	'up'	0.519
10	M	43	'fast'	'up'	0.3555
10	M	44	'fast'	'down'	0.371
10	M	45	'slow'	'up'	0.6355
10	M	46	'slow'	'up'	0.436
10	M	47	'slow'	'down'	0.617
10	M	48	'fast'	'right'	0.388
10	M	49	'slow'	'left'	0.64
10	M	50	'slow'	'down'	0.576
10	M	51	'fast'	'up'	0.419
10	M	52	'fast'	'up'	0.425
10	M	53	'fast'	'right'	0.4265
10	M	54	'slow'	'left'	0.595
10	M	55	'fast'	'up'	0.3745
10	M	56	'fast'	'left'	0.4925
10	M	57	'slow'	'up'	0.5885
10	M	58	'slow'	'up'	0.5405
10	M	59	'fast'	'down'	0.393
10	M	60	'slow'	'left'	0.587
10	M	61	'fast'	'right'	0.442
10	M	62	'fast'	'up'	0.3865
10	M	63	'fast'	'left'	0.502
10	M	64	'fast'	'left'	0.62
10	M	65	'fast'	'down'	0.424
10	M	66	'slow'	'right'	0.6715
10	M	67	'slow'	'down'	0.6135
10	M	68	'fast'	'up'	0.433
10	M	69	'slow'	'right'	0.59
10	M	70	'fast'	'up'	0.4075
10	M	71	'fast'	'right'	0.523
10	M	72	'fast'	'left'	0.413
10	M	73	'slow'	'right'	0.625
10	M	74	'slow'	'up'	0.5945
10	M	75	'fast'	'right'	0.486
10	M	76	'fast'	'right'	0.4705
10	M	77	'fast'	'down'	0.44
10	M	78	'slow'	'up'	0.546
10	M	79	'fast'	'left'	0.449
10	M	80	'fast'	'down'	0.489
10	M	81	'slow'	'right'	0.712
10	M	82	'fast'	'right'	0.5425
10	M	83	'slow'	'up'	0.7065
10	M	84	'fast'	'down'	0.4525
10	M	85	'slow'	'right'	0.698
10	M	86	'fast'	'up'	0.4775
10	M	87	'slow'	'right'	0.6745
10	M	88	'slow'	'right'	0.6955
10	M	89	'fast'	'right'	0.483
10	M	90	'slow'	'up'	0.544
10	M	91	'slow'	'right'	0.5795
10	M	92	'fast'	'right'	0.41
10	M	93	'slow'	'left'	0.7915
10	M	94	'slow'	'left'	0.6855
10	M	95	'fast'	'up'	0.4325
10	M	96	'slow'	'up'	0.606
10	M	97	'slow'	'right'	0.7
10	M	98	'fast'	'left'	0.437
10	M	99	'slow'	'down'	0.6405
10	M	100	'fast'	'left'	0.473
10	M	101	'slow'	'up'	0.5135
10	M	102	'fast'	'right'	0.464
10	M	103	'slow'	'down'	0.7315
10	M	104	'fast'	'left'	0.353
10	M	105	'fast'	'up'	0.485
10	M	106	'slow'	'up'	0.567
10	M	107	'slow'	'up'	0.5255
10	M	108	'slow'	'left'	0.619
10	M	109	'fast'	'left'	0.452
10	M	110	'fast'	'up'	0.424
10	M	111	'slow'	'left'	0.5615
10	M	112	'slow'	'up'	0.5575
10	M	113	'slow'	'right'	0.588
10	M	114	'fast'	'left'	0.3755
10	M	115	'slow'	'down'	0.607
10	M	116	'fast'	'right'	0.486
10	M	117	'fast'	'down'	0.4555
10	M	118	'fast'	'left'	0.4985
10	M	119	'fast'	'left'	0.2595
10	M	120	'fast'	'right'	0.373
10	M	121	'fast'	'right'	0.4715
10	M	122	'slow'	'left'	0.6225
10	M	123	'fast'	'up'	0.436
10	M	124	'slow'	'right'	0.604
10	M	125	'slow'	'left'	0.675
10	M	126	'slow'	'up'	0.4895
10	M	127	'slow'	'left'	0.623
10	M	128	'fast'	'down'	0.464
10	M	129	'fast'	'right'	0.4025
10	M	130	'fast'	'left'	0.365
10	M	131	'slow'	'left'	0.598
10	M	132	'slow'	'down'	0.6535
10	M	133	'fast'	'right'	0.5725
10	M	134	'fast'	'left'	0.4035
10	M	135	'fast'	'up'	0.4195
10	M	136	'slow'	'right'	0.5565
10	M	137	'slow'	'down'	0.5855
10	M	138	'slow'	'left'	0.7215
10	M	139	'slow'	'left'	0.944
10	M	140	'fast'	'left'	0.502
10	M	141	'fast'	'right'	0.46
10	M	142	'slow'	'right'	0.537
10	M	143	'fast'	'up'	0.3735
10	M	144	'fast'	'right'	0.47
10	M	145	'slow'	'down'	0.5945
10	M	146	'fast'	'left'	0.5245
10	M	147	'fast'	'right'	0.4875
10	M	148	'slow'	'right'	0.963

## Sheet: Figure 1e
Figure 1e
Data to plot speed error for each trial condition
x data				y data
subject	sex	trials	perturb type	speed error
1	F	1	'slow_unperturbed'	-0.287818
1	F	2	'slow_unperturbed'	-0.425348
1	F	3	'fast_unperturbed'	-0.0156488
1	F	4	'fast_towards'	-0.18763
1	F	5	'slow_away'	-0.429058
1	F	6	'slow_unperturbed'	-0.470322
1	F	7	'slow_unperturbed'	-0.211803
1	F	8	'slow_unperturbed'	-0.644153
1	F	9	'fast_unperturbed'	-0.136988
1	F	10	'slow_towards'	-0.347492
1	F	11	'slow_unperturbed'	-0.257231
1	F	12	'slow_unperturbed'	-0.316288
1	F	13	'slow_away'	-0.316288
1	F	14	'fast_away'	-0.136988
1	F	15	'slow_unperturbed'	-0.421674
1	F	16	'slow_unperturbed'	-0.316288
1	F	17	'slow_unperturbed'	-0.470322
1	F	18	'fast_unperturbed'	-0.247756
1	F	19	'fast_unperturbed'	-0.333333
1	F	20	'slow_unperturbed'	-0.638063
1	F	21	'slow_unperturbed'	-0.286584
1	F	22	'slow_unperturbed'	-0.578416
1	F	23	'fast_unperturbed'	-0.0518084
1	F	24	'fast_unperturbed'	-0.136988
1	F	25	'slow_unperturbed'	-0.666667
1	F	26	'fast_unperturbed'	-0.092015
1	F	27	'slow_unperturbed'	-0.470322
1	F	28	'fast_unperturbed'	-0.136988
1	F	29	'slow_unperturbed'	-0.252791
1	F	30	'fast_unperturbed'	-0.333333
1	F	31	'fast_unperturbed'	0.0715938
1	F	32	'slow_unperturbed'	-0.316288
1	F	33	'fast_unperturbed'	-0.0156488
1	F	34	'slow_away'	-0.348982
1	F	35	'fast_unperturbed'	0.0455149
1	F	36	'slow_unperturbed'	-0.520963
1	F	37	'slow_unperturbed'	-0.425348
1	F	38	'slow_unperturbed'	-0.386801
1	F	39	'slow_away'	-0.425348
1	F	40	'fast_unperturbed'	-0.0126758
1	F	41	'slow_towards'	-0.308268
1	F	42	'fast_towards'	-0.0518084
1	F	43	'slow_unperturbed'	-0.234641
1	F	44	'fast_unperturbed'	0.163734
1	F	45	'fast_unperturbed'	0.0528513
1	F	46	'fast_unperturbed'	-0.136988
1	F	47	'fast_unperturbed'	-0.18763
1	F	48	'fast_unperturbed'	-0.139065
1	F	49	'slow_away'	-0.4662
1	F	50	'slow_unperturbed'	-0.316288
1	F	51	'fast_unperturbed'	0.0467498
1	F	52	'fast_away'	0.228104
1	F	53	'slow_unperturbed'	-0.316288
1	F	54	'slow_towards'	-0.348982
1	F	55	'slow_unperturbed'	-0.427199
1	F	56	'fast_unperturbed'	-0.0156488
1	F	57	'fast_unperturbed'	-0.0534677
1	F	58	'fast_unperturbed'	-0.136988
1	F	59	'fast_unperturbed'	-0.092015
1	F	60	'slow_unperturbed'	-0.34014
1	F	61	'fast_unperturbed'	-0.18763
1	F	62	'slow_unperturbed'	-0.385142
1	F	63	'fast_unperturbed'	-0.0518084
1	F	64	'fast_unperturbed'	-0.333333
1	F	65	'fast_unperturbed'	0.0749813
1	F	66	'fast_unperturbed'	-0.0518084
1	F	67	'fast_unperturbed'	0.197767
1	F	68	'fast_unperturbed'	-0.0518084
1	F	69	'fast_towards'	0.0976554
1	F	70	'slow_unperturbed'	-0.385142
1	F	71	'slow_unperturbed'	-0.259477
1	F	72	'slow_unperturbed'	-0.470322
1	F	73	'fast_unperturbed'	0.0170455
1	F	74	'fast_unperturbed'	0.0170455
1	F	75	'slow_unperturbed'	-0.52331
1	F	76	'slow_unperturbed'	-0.316288
1	F	77	'slow_away'	-0.348982
1	F	78	'fast_unperturbed'	-0.333333
1	F	79	'slow_unperturbed'	-0.343062
1	F	80	'slow_unperturbed'	-0.385142
1	F	81	'slow_unperturbed'	-0.425348
1	F	82	'fast_towards'	-0.31082
1	F	83	'fast_away'	-0.245082
1	F	84	'slow_unperturbed'	-0.385142
1	F	85	'fast_unperturbed'	-0.31082
1	F	86	'slow_unperturbed'	-0.578416
1	F	87	'slow_towards'	-0.472398
1	F	88	'fast_away'	-0.128788
1	F	89	'slow_unperturbed'	-0.316288
1	F	90	'fast_unperturbed'	0.0467498
1	F	91	'slow_away'	-0.647227
1	F	92	'fast_unperturbed'	-0.18763
1	F	93	'fast_unperturbed'	-0.0518084
1	F	94	'slow_unperturbed'	-0.470322
1	F	95	'slow_unperturbed'	-0.425348
1	F	96	'slow_away'	-0.520963
2	F	1	'fast_unperturbed'	-0.333333
2	F	2	'fast_unperturbed'	0.27013
2	F	3	'slow_unperturbed'	-0.174427
2	F	4	'slow_unperturbed'	-0.146348
2	F	5	'slow_unperturbed'	-0.32547
2	F	6	'fast_away'	-0.333333
2	F	7	'slow_unperturbed'	-0.176916
2	F	8	'slow_unperturbed'	-0.502738
2	F	9	'slow_unperturbed'	-0.319274
2	F	10	'slow_unperturbed'	-0.238595
2	F	11	'fast_unperturbed'	0.128729
2	F	12	'slow_unperturbed'	-0.412838
2	F	13	'fast_unperturbed'	-0.176175
2	F	14	'slow_unperturbed'	-0.666667
2	F	15	'slow_towards'	0.125774
2	F	16	'slow_unperturbed'	-0.429237
2	F	17	'fast_unperturbed'	-0.0959041
2	F	18	'slow_unperturbed'	-0.429237
2	F	19	'slow_unperturbed'	-0.237028
2	F	20	'slow_unperturbed'	-0.369984
2	F	21	'fast_towards'	-0.0414348
2	F	22	'fast_unperturbed'	-0.0390344
2	F	23	'fast_unperturbed'	-0.0366503
2	F	24	'slow_unperturbed'	-0.275385
2	F	25	'fast_unperturbed'	-0.0366503
2	F	26	'fast_unperturbed'	-0.166061
2	F	27	'fast_unperturbed'	-0.0366503
2	F	28	'slow_unperturbed'	-0.319274
2	F	29	'fast_unperturbed'	-0.166061
2	F	30	'fast_away'	-0.0295936
2	F	31	'fast_unperturbed'	-0.0959041
2	F	32	'slow_unperturbed'	-0.369984
2	F	33	'fast_away'	0.210128
2	F	34	'slow_unperturbed'	-0.243348
2	F	35	'fast_unperturbed'	0.0963055
2	F	36	'slow_unperturbed'	-0.429237
2	F	37	'fast_unperturbed'	0.0963055
2	F	38	'slow_unperturbed'	-0.502738
2	F	39	'slow_away'	-0.374768
2	F	40	'slow_unperturbed'	-0.369984
2	F	41	'slow_unperturbed'	-0.367616
2	F	42	'slow_unperturbed'	-0.583767
2	F	43	'fast_unperturbed'	-0.162743
2	F	44	'fast_unperturbed'	-0.0366503
2	F	45	'slow_towards'	-0.591919
2	F	46	'slow_unperturbed'	-0.499394
2	F	47	'fast_unperturbed'	-0.0390344
2	F	48	'fast_unperturbed'	-0.0959041
2	F	49	'fast_unperturbed'	0.0140591
2	F	50	'fast_towards'	-0.246411
2	F	51	'fast_unperturbed'	-0.169405
2	F	52	'slow_away'	0.125152
2	F	53	'fast_unperturbed'	-0.0390344
2	F	54	'fast_away'	0.0915788
2	F	55	'fast_unperturbed'	-0.101532
2	F	56	'fast_towards'	0.0452284
2	F	57	'slow_unperturbed'	-0.277171
2	F	58	'slow_away'	-0.0293528
2	F	59	'fast_unperturbed'	-0.333333
2	F	60	'slow_unperturbed'	-0.666667
2	F	61	'slow_unperturbed'	-0.432041
2	F	62	'slow_unperturbed'	-0.372368
2	F	63	'fast_away'	0.130116
2	F	64	'slow_unperturbed'	-0.434865
2	F	65	'fast_unperturbed'	-0.169405
2	F	66	'slow_unperturbed'	-0.506109
2	F	67	'fast_unperturbed'	-0.169405
2	F	68	'fast_unperturbed'	-0.333333
2	F	69	'slow_unperturbed'	-0.666667
2	F	70	'slow_unperturbed'	-0.237028
2	F	71	'slow_unperturbed'	-0.203218
2	F	72	'fast_unperturbed'	0.108538
2	F	73	'slow_unperturbed'	-0.174427
2	F	74	'slow_towards'	-0.432041
2	F	75	'fast_unperturbed'	-0.00488759
2	F	76	'fast_unperturbed'	0.0915788
2	F	77	'slow_unperturbed'	-0.509508
2	F	78	'slow_away'	-0.00517369
2	F	79	'slow_unperturbed'	-0.666667
2	F	80	'fast_towards'	-0.333333
2	F	81	'fast_unperturbed'	-0.0959041
2	F	82	'slow_unperturbed'	-0.173192
2	F	83	'slow_unperturbed'	-0.583767
2	F	84	'slow_unperturbed'	-0.369984
2	F	85	'slow_unperturbed'	-0.666667
2	F	86	'slow_unperturbed'	-0.587825
2	F	87	'slow_unperturbed'	-0.319274
2	F	88	'slow_unperturbed'	-0.429237
2	F	89	'slow_unperturbed'	-0.666667
2	F	90	'fast_away'	0.282567
2	F	91	'slow_unperturbed'	-0.666667
2	F	92	'slow_unperturbed'	-0.123206
2	F	93	'slow_away'	-0.429237
2	F	94	'slow_towards'	-0.374768
2	F	95	'slow_unperturbed'	-0.432041
2	F	96	'fast_away'	0.302712
2	F	97	'slow_unperturbed'	-0.426454
2	F	98	'slow_away'	-0.122207
2	F	99	'slow_unperturbed'	-0.307226
2	F	100	'fast_unperturbed'	-0.333333
2	F	101	'slow_unperturbed'	-0.319274
2	F	102	'slow_unperturbed'	-0.203218
2	F	103	'fast_unperturbed'	-0.0438515
2	F	104	'slow_away'	-0.305261
2	F	105	'slow_unperturbed'	-0.458233
2	F	106	'slow_unperturbed'	-0.499394
2	F	107	'fast_unperturbed'	-0.0959041
2	F	108	'fast_unperturbed'	-0.0366503
2	F	109	'slow_unperturbed'	-0.583767
2	F	110	'slow_unperturbed'	-0.666667
2	F	111	'slow_away'	-0.0165521
2	F	112	'fast_unperturbed'	0.041496
2	F	113	'slow_unperturbed'	-0.509508
2	F	114	'slow_towards'	-0.666667
2	F	115	'slow_unperturbed'	-0.666667
2	F	116	'slow_unperturbed'	-0.666667
2	F	117	'fast_towards'	-0.333333
2	F	118	'fast_unperturbed'	-0.333333
2	F	119	'fast_unperturbed'	-0.0438515
2	F	120	'slow_unperturbed'	-0.666667
2	F	121	'fast_unperturbed'	-0.333333
2	F	122	'slow_unperturbed'	-0.666667
2	F	123	'fast_unperturbed'	-0.333333
2	F	124	'slow_unperturbed'	-0.583767
2	F	125	'fast_unperturbed'	-0.0959041
2	F	126	'slow_unperturbed'	-0.282589
2	F	127	'fast_unperturbed'	-0.250434
3	F	1	'slow_unperturbed'	-0.344923
3	F	2	'fast_unperturbed'	0.0284259
3	F	3	'fast_unperturbed'	0.0738896
3	F	4	'slow_unperturbed'	-0.166352
3	F	5	'slow_unperturbed'	-0.264356
3	F	6	'fast_unperturbed'	0.0321692
3	F	7	'fast_unperturbed'	0.0321692
3	F	8	'fast_unperturbed'	0.13895
3	F	9	'slow_unperturbed'	-0.347055
3	F	10	'fast_unperturbed'	-0.202264
3	F	11	'slow_unperturbed'	-0.193099
3	F	12	'slow_unperturbed'	-0.301164
3	F	13	'fast_unperturbed'	0.193223
3	F	14	'fast_unperturbed'	0.140234
3	F	15	'fast_away'	0.452233
3	F	16	'fast_unperturbed'	0.193223
3	F	17	'slow_away'	0.232039
3	F	18	'fast_towards'	0.455786
3	F	19	'fast_unperturbed'	-0.0692641
3	F	20	'fast_unperturbed'	0.13766
3	F	21	'slow_away'	0.084925
3	F	22	'fast_towards'	0.109028
3	F	23	'fast_unperturbed'	0.270396
3	F	24	'fast_unperturbed'	0.391395
3	F	25	'fast_unperturbed'	0.329126
3	F	26	'slow_unperturbed'	-0.11931
3	F	27	'fast_unperturbed'	0.302418
3	F	28	'slow_away'	0.128249
3	F	29	'slow_away'	0.0913158
3	F	30	'slow_away'	0.0781875
3	F	31	'fast_unperturbed'	0.287746
3	F	32	'slow_towards'	0.0534321
3	F	33	'fast_unperturbed'	0.372294
3	F	34	'slow_away'	-0.030303
3	F	35	'slow_unperturbed'	-0.166352
3	F	36	'fast_unperturbed'	0.13895
3	F	37	'slow_unperturbed'	-0.141148
3	F	38	'slow_unperturbed'	-0.1652
3	F	39	'slow_unperturbed'	-0.297464
3	F	40	'fast_unperturbed'	0.109028
3	F	41	'slow_unperturbed'	-0.193099
3	F	42	'fast_unperturbed'	0.166982
3	F	43	'fast_unperturbed'	0.13895
3	F	44	'slow_unperturbed'	-0.120259
3	F	45	'slow_unperturbed'	-0.117424
3	F	46	'slow_unperturbed'	-0.0968131
3	F	47	'fast_unperturbed'	0.192185
3	F	48	'fast_unperturbed'	0.140234
3	F	49	'fast_unperturbed'	0.196311
3	F	50	'slow_unperturbed'	-0.1652
3	F	51	'slow_unperturbed'	-0.143239
3	F	52	'slow_unperturbed'	-0.139076
3	F	53	'slow_unperturbed'	-0.195673
3	F	54	'slow_unperturbed'	-0.19697
3	F	55	'fast_away'	0.444299
3	F	56	'slow_unperturbed'	-0.193099
3	F	57	'slow_unperturbed'	-0.193099
3	F	58	'slow_unperturbed'	-0.299309
3	F	59	'fast_unperturbed'	0.109028
3	F	60	'fast_unperturbed'	0.254545
3	F	61	'fast_unperturbed'	0.166982
3	F	62	'fast_unperturbed'	0.140234
3	F	63	'slow_unperturbed'	-0.166352
3	F	64	'fast_away'	0.428904
3	F	65	'slow_unperturbed'	-0.257824
3	F	66	'slow_unperturbed'	0.00748448
3	F	67	'fast_unperturbed'	0.30303
3	F	68	'slow_unperturbed'	0.0285958
3	F	69	'slow_unperturbed'	-0.00420744
3	F	70	'fast_unperturbed'	0.288409
3	F	71	'slow_unperturbed'	-0.118365
3	F	72	'fast_unperturbed'	0.235663
3	F	73	'fast_unperturbed'	0.192185
3	F	74	'fast_unperturbed'	0.380471
3	F	75	'fast_unperturbed'	-0.0158685
3	F	76	'slow_unperturbed'	-0.0167696
3	F	77	'fast_unperturbed'	0.461388
3	F	78	'slow_unperturbed'	-0.0772239
3	F	79	'slow_unperturbed'	-0.0321458
3	F	80	'fast_towards'	0.40184
3	F	81	'fast_unperturbed'	0.13895
3	F	82	'fast_unperturbed'	0.192185
3	F	83	'fast_unperturbed'	0.165825
3	F	84	'fast_unperturbed'	0.215909
3	F	85	'slow_away'	0.108423
3	F	86	'slow_unperturbed'	-0.0976699
3	F	87	'fast_unperturbed'	0.380092
3	F	88	'slow_away'	-0.0309152
3	F	89	'slow_unperturbed'	-0.117424
3	F	90	'slow_unperturbed'	-0.16867
3	F	91	'slow_unperturbed'	-0.195673
3	F	92	'fast_away'	0.446785
3	F	93	'slow_unperturbed'	-0.344923
3	F	94	'fast_unperturbed'	0.288409
3	F	95	'slow_unperturbed'	-0.0449248
3	F	96	'slow_unperturbed'	-0.0968131
3	F	97	'slow_unperturbed'	-0.26271
3	F	98	'fast_unperturbed'	0.23652
3	F	99	'fast_unperturbed'	0.23652
3	F	100	'fast_unperturbed'	0.287081
3	F	101	'fast_unperturbed'	0.168133
3	F	102	'fast_unperturbed'	-0.0115892
3	F	103	'fast_unperturbed'	-0.0743047
3	F	104	'fast_unperturbed'	0.13895
3	F	105	'slow_unperturbed'	-0.194383
3	F	106	'fast_unperturbed'	-0.125874
3	F	107	'slow_unperturbed'	-0.259444
3	F	108	'slow_unperturbed'	-0.26271
3	F	109	'fast_unperturbed'	0.168133
3	F	110	'fast_unperturbed'	0.215909
3	F	111	'fast_away'	0.340326
3	F	112	'slow_unperturbed'	-0.459207
3	F	113	'slow_unperturbed'	-0.141148
3	F	114	'fast_unperturbed'	-0.0115892
3	F	115	'fast_unperturbed'	-0.0115892
3	F	116	'fast_unperturbed'	-0.00736335
3	F	117	'fast_unperturbed'	-0.198788
3	F	118	'fast_unperturbed'	-0.286477
3	F	119	'fast_away'	0.469435
3	F	120	'slow_unperturbed'	-0.259444
3	F	121	'fast_unperturbed'	0.0340245
3	F	122	'slow_unperturbed'	-0.224305
3	F	123	'fast_unperturbed'	0.193223
3	F	124	'slow_away'	0.0381578
3	F	125	'slow_unperturbed'	-0.1652
3	F	126	'slow_away'	0.0757576
3	F	127	'fast_unperturbed'	0.252969
3	F	128	'slow_unperturbed'	-0.347055
3	F	129	'slow_unperturbed'	-0.194383
3	F	130	'fast_unperturbed'	-0.0137221
3	F	131	'slow_unperturbed'	-0.225746
3	F	132	'fast_unperturbed'	0.214968
3	F	133	'fast_away'	0.457012
3	F	134	'slow_unperturbed'	-0.261072
3	F	135	'slow_unperturbed'	-0.344923
3	F	136	'slow_towards'	0.101432
3	F	137	'fast_unperturbed'	0.0738896
3	F	138	'fast_unperturbed'	0.214968
3	F	139	'slow_away'	0.0151515
3	F	140	'fast_unperturbed'	0.168133
3	F	141	'slow_away'	-0.225746
3	F	142	'slow_towards'	-0.264356
3	F	143	'fast_unperturbed'	0.287081
3	F	144	'fast_unperturbed'	0.193223
3	F	145	'slow_unperturbed'	-0.22865
3	F	146	'slow_unperturbed'	-0.117424
3	F	147	'fast_unperturbed'	0.140234
3	F	148	'slow_unperturbed'	-0.264356
3	F	149	'fast_away'	0.423561
3	F	150	'slow_unperturbed'	-0.191821
3	F	151	'fast_unperturbed'	0.193223
3	F	152	'fast_unperturbed'	0.155169
3	F	153	'fast_unperturbed'	0.215909
3	F	154	'slow_unperturbed'	-0.164054
4	F	1	'slow_unperturbed'	-0.00819672
4	F	2	'fast_unperturbed'	0.257501
4	F	3	'slow_unperturbed'	-0.450366
4	F	4	'slow_unperturbed'	-0.277914
4	F	5	'fast_unperturbed'	0.190476
4	F	6	'slow_unperturbed'	0.151647
4	F	7	'slow_unperturbed'	0.0610022
4	F	8	'fast_unperturbed'	0.0447761
4	F	9	'slow_unperturbed'	0.0601093
4	F	10	'slow_unperturbed'	0.101207
4	F	11	'fast_towards'	0.442853
4	F	12	'fast_unperturbed'	-0.0220386
4	F	13	'slow_unperturbed'	-0.242704
4	F	14	'slow_unperturbed'	0.0670927
4	F	15	'slow_unperturbed'	0.045977
4	F	16	'slow_away'	0.15863
4	F	17	'fast_unperturbed'	-0.121977
4	F	18	'slow_unperturbed'	0.0627706
4	F	19	'slow_unperturbed'	0.0910853
4	F	20	'slow_unperturbed'	-0.214912
4	F	21	'fast_unperturbed'	-0.180791
4	F	22	'fast_unperturbed'	0.117216
4	F	23	'slow_unperturbed'	0.0119966
4	F	24	'fast_unperturbed'	-0.117032
4	F	25	'fast_unperturbed'	-0.0258541
4	F	26	'fast_unperturbed'	0.325603
4	F	27	'slow_unperturbed'	0.00176835
4	F	28	'fast_unperturbed'	-0.180791
4	F	29	'slow_unperturbed'	-0.156863
4	F	30	'fast_unperturbed'	0.378648
4	F	31	'fast_unperturbed'	0.190476
4	F	32	'fast_unperturbed'	-0.249084
4	F	33	'fast_unperturbed'	-0.245742
4	F	34	'slow_away'	0.145363
4	F	35	'fast_unperturbed'	-0.119497
4	F	36	'fast_unperturbed'	0.144746
4	F	37	'fast_unperturbed'	0.228838
4	F	38	'slow_unperturbed'	-0.1875
4	F	39	'slow_unperturbed'	-0.216117
4	F	40	'fast_unperturbed'	0.276042
4	F	41	'fast_unperturbed'	-0.0201465
4	F	42	'slow_unperturbed'	-0.057903
4	F	43	'fast_unperturbed'	0.325137
4	F	44	'fast_unperturbed'	0.169649
4	F	45	'slow_unperturbed'	0.00132802
4	F	46	'fast_unperturbed'	0.313559
4	F	47	'fast_away'	-0.0239411
4	F	48	'slow_unperturbed'	-0.188587
4	F	49	'fast_unperturbed'	0.0206718
4	F	50	'fast_unperturbed'	0.0569106
4	F	51	'fast_unperturbed'	0.146916
4	F	52	'slow_unperturbed'	-0.35348
4	F	53	'slow_unperturbed'	-0.35348
4	F	54	'slow_unperturbed'	-0.450366
4	F	55	'slow_unperturbed'	-0.1875
4	F	56	'fast_unperturbed'	-0.0126812
4	F	57	'slow_unperturbed'	0.0299353
4	F	58	'slow_away'	0.104605
4	F	59	'fast_unperturbed'	0.41286
4	F	60	'fast_unperturbed'	-0.121977
4	F	61	'fast_towards'	-0.0643275
4	F	62	'fast_unperturbed'	0.344502
4	F	63	'slow_unperturbed'	-0.276423
4	F	64	'slow_away'	0.0533781
4	F	65	'fast_towards'	-0.0664712
4	F	66	'fast_unperturbed'	0.276651
4	F	67	'slow_away'	-0.0572917
4	F	68	'slow_unperturbed'	-0.00819672
4	F	69	'fast_unperturbed'	-0.0201465
4	F	70	'fast_unperturbed'	0.277259
4	F	71	'fast_unperturbed'	-0.0201465
4	F	72	'fast_away'	0.116006
4	F	73	'slow_away'	0.0381739
4	F	74	'slow_unperturbed'	-0.106034
4	F	75	'fast_away'	0.0892995
4	F	76	'fast_unperturbed'	0.0583942
4	F	77	'fast_unperturbed'	0.145833
4	F	78	'fast_unperturbed'	0.168659
4	F	79	'fast_away'	-0.0201465
4	F	80	'slow_unperturbed'	-0.319408
4	F	81	'slow_unperturbed'	-0.312661
4	F	82	'fast_unperturbed'	0.0189983
4	F	83	'slow_unperturbed'	0.0855633
4	F	84	'fast_towards'	0.405434
4	F	85	'slow_unperturbed'	0.0533781
4	F	86	'fast_towards'	0.417166
4	F	87	'fast_away'	0.289593
4	F	88	'fast_unperturbed'	0.0223368
4	F	89	'fast_away'	-0.0201465
4	F	90	'fast_unperturbed'	-0.0664712
4	F	91	'slow_unperturbed'	0.105439
4	F	92	'slow_unperturbed'	0.145646
4	F	93	'slow_unperturbed'	0.154762
4	F	94	'fast_unperturbed'	-0.0643275
4	F	95	'slow_unperturbed'	0.155397
4	F	96	'fast_unperturbed'	0.228838
4	F	97	'fast_towards'	-0.180791
4	F	98	'slow_unperturbed'	-0.0310982
4	F	99	'fast_unperturbed'	0.314057
4	F	100	'slow_away'	-0.0718531
4	F	101	'fast_unperturbed'	-0.126984
4	F	102	'fast_unperturbed'	0.143654
4	F	103	'slow_unperturbed'	0.142494
4	F	104	'slow_unperturbed'	0.0795262
4	F	105	'fast_unperturbed'	0.0206718
4	F	106	'slow_unperturbed'	0.038522
4	F	107	'slow_towards'	-0.511261
4	F	108	'fast_unperturbed'	0.3629
4	F	109	'fast_unperturbed'	0.0583942
4	F	110	'slow_unperturbed'	-0.0177903
4	F	111	'fast_unperturbed'	0.364369
4	F	112	'slow_unperturbed'	-0.0310982
4	F	113	'fast_unperturbed'	0.190476
4	F	114	'fast_unperturbed'	0.117216
4	F	115	'slow_unperturbed'	0.110715
4	F	116	'slow_unperturbed'	-0.142857
4	F	117	'fast_unperturbed'	-0.180791
4	F	118	'slow_unperturbed'	-0.0414793
4	F	119	'slow_unperturbed'	-0.190776
4	F	120	'fast_unperturbed'	0.193182
4	F	121	'slow_unperturbed'	-0.399804
4	F	122	'fast_away'	0.208791
4	F	123	'fast_away'	0.229604
4	F	124	'slow_unperturbed'	-0.214912
4	F	125	'fast_away'	0.228838
4	F	126	'fast_unperturbed'	0.50165
4	F	127	'fast_towards'	-0.0664712
4	F	128	'fast_unperturbed'	0.0305344
4	F	129	'slow_unperturbed'	0.197242
4	F	130	'slow_unperturbed'	-0.0572917
4	F	131	'fast_unperturbed'	0.289023
4	F	132	'slow_unperturbed'	-0.088964
4	F	133	'slow_unperturbed'	-0.0560748
4	F	134	'fast_unperturbed'	0.418897
4	F	135	'fast_unperturbed'	-0.0664712
4	F	136	'fast_unperturbed'	-0.333333
4	F	137	'fast_unperturbed'	0.119621
4	F	138	'slow_unperturbed'	0.0299353
4	F	139	'fast_unperturbed'	-0.0182648
5	F	1	'slow_unperturbed'	-0.500959
5	F	2	'slow_unperturbed'	-0.0268256
5	F	3	'slow_unperturbed'	0.0932274
5	F	4	'slow_unperturbed'	-0.0520999
5	F	5	'fast_unperturbed'	0.526584
5	F	6	'slow_away'	-0.0520999
5	F	7	'slow_unperturbed'	-0.193939
5	F	8	'slow_unperturbed'	0.0126078
5	F	9	'fast_towards'	0.566425
5	F	10	'fast_unperturbed'	0.253444
5	F	11	'slow_unperturbed'	-0.149517
5	F	12	'fast_unperturbed'	0.153755
5	F	13	'fast_unperturbed'	0.492304
5	F	14	'slow_unperturbed'	-0.149517
5	F	15	'slow_unperturbed'	0.0707473
5	F	16	'slow_unperturbed'	0.0126078
5	F	17	'slow_unperturbed'	-0.111998
5	F	18	'slow_away'	0.134513
5	F	19	'slow_unperturbed'	0.0126078
5	F	20	'fast_unperturbed'	0.139394
5	F	21	'fast_unperturbed'	0.466335
5	F	22	'slow_unperturbed'	0.0442584
5	F	23	'fast_unperturbed'	0.345941
5	F	24	'slow_unperturbed'	0.0448909
5	F	25	'fast_unperturbed'	0.252144
5	F	26	'fast_unperturbed'	0.218306
5	F	27	'slow_away'	-0.0811893
5	F	28	'fast_unperturbed'	0.221335
5	F	29	'slow_unperturbed'	-0.0288045
5	F	30	'fast_unperturbed'	-0.0616106
5	F	31	'fast_unperturbed'	0.183816
5	F	32	'fast_away'	0.521971
5	F	33	'fast_away'	0.326929
5	F	34	'slow_unperturbed'	-0.0532302
5	F	35	'fast_unperturbed'	0.253444
5	F	36	'slow_unperturbed'	-0.0520999
5	F	37	'fast_away'	-0.17294
5	F	38	'fast_unperturbed'	0.306508
5	F	39	'fast_unperturbed'	0.139394
5	F	40	'slow_unperturbed'	0.0448909
5	F	41	'fast_unperturbed'	0.183816
5	F	42	'slow_unperturbed'	0.0126078
5	F	43	'fast_unperturbed'	0.451277
5	F	44	'slow_unperturbed'	-0.0543672
5	F	45	'slow_unperturbed'	0.120035
5	F	46	'slow_unperturbed'	0.173554
5	F	47	'fast_unperturbed'	0.0859698
5	F	48	'slow_unperturbed'	-0.193939
5	F	49	'slow_unperturbed'	-0.151292
5	F	50	'fast_unperturbed'	0.182041
5	F	51	'fast_unperturbed'	0.221335
5	F	52	'slow_unperturbed'	-0.00640425
5	F	53	'fast_unperturbed'	0.304529
5	F	54	'slow_towards'	0.224303
5	F	55	'fast_unperturbed'	0.218306
5	F	56	'slow_unperturbed'	0.0126078
5	F	57	'slow_unperturbed'	0.0822511
5	F	58	'slow_away'	0.212841
5	F	59	'fast_unperturbed'	0.0204991
5	F	60	'slow_unperturbed'	0.030303
5	F	61	'slow_unperturbed'	0.0448909
5	F	62	'slow_unperturbed'	0.102882
5	F	63	'slow_unperturbed'	0.108003
5	F	64	'slow_away'	0.0455207
5	F	65	'slow_away'	-0.0278124
5	F	66	'slow_unperturbed'	0.0133863
5	F	67	'fast_unperturbed'	0.345941
5	F	68	'slow_unperturbed'	-0.247364
5	F	69	'slow_unperturbed'	0.043623
5	F	70	'slow_unperturbed'	0.0448909
5	F	71	'slow_unperturbed'	0.083204
5	F	72	'fast_away'	0.0204991
5	F	73	'fast_away'	0.473668
5	F	74	'slow_unperturbed'	0.0126078
5	F	75	'slow_unperturbed'	0.0296048
5	F	76	'fast_unperturbed'	0.185578
5	F	77	'fast_towards'	0.528926
5	F	78	'fast_unperturbed'	0.253444
5	F	79	'slow_unperturbed'	0.0296048
5	F	80	'slow_unperturbed'	0.0587121
5	F	81	'fast_unperturbed'	0.253444
5	F	82	'slow_unperturbed'	0.0587121
5	F	83	'fast_unperturbed'	0.269624
5	F	84	'slow_unperturbed'	0.0932274
5	F	85	'fast_unperturbed'	0.182041
5	F	86	'fast_unperturbed'	0.139394
5	F	87	'fast_unperturbed'	0.141495
5	F	88	'slow_unperturbed'	-0.0532302
5	F	89	'slow_unperturbed'	0.0448909
5	F	90	'slow_unperturbed'	0.0296048
5	F	91	'slow_unperturbed'	-0.0543672
5	F	92	'slow_unperturbed'	-0.0278124
5	F	93	'fast_unperturbed'	0.0859698
5	F	94	'fast_unperturbed'	0.139394
5	F	95	'slow_unperturbed'	0.0126078
5	F	96	'slow_unperturbed'	-0.00553089
5	F	97	'slow_unperturbed'	0.0827284
5	F	98	'slow_away'	0.0827284
5	F	99	'slow_away'	0.168972
5	F	100	'slow_away'	0.102882
5	F	101	'fast_unperturbed'	0.253444
5	F	102	'fast_unperturbed'	0.253444
5	F	103	'fast_unperturbed'	0.139394
5	F	104	'fast_away'	0.253444
5	F	105	'slow_unperturbed'	0.0707473
5	F	106	'fast_towards'	0.471091
5	F	107	'slow_towards'	0.0827284
5	F	108	'fast_unperturbed'	0.221335
5	F	109	'slow_unperturbed'	0.0707473
5	F	110	'fast_unperturbed'	0.345941
5	F	111	'fast_unperturbed'	0.183816
5	F	112	'slow_unperturbed'	0.0827284
5	F	113	'fast_unperturbed'	0.378224
5	F	114	'fast_away'	0.286787
5	F	115	'slow_unperturbed'	-0.00640425
5	F	116	'fast_unperturbed'	0.253444
5	F	117	'fast_unperturbed'	0.281233
5	F	118	'slow_unperturbed'	0.0587121
5	F	119	'fast_away'	0.481268
5	F	120	'fast_away'	0.345941
5	F	121	'fast_unperturbed'	0.017316
5	F	122	'slow_unperturbed'	0.0448909
5	F	123	'fast_unperturbed'	0.0859698
5	F	124	'slow_unperturbed'	0.0118256
5	F	125	'slow_unperturbed'	0.0827284
5	F	126	'slow_unperturbed'	0.0296048
5	F	127	'slow_unperturbed'	-0.00728212
5	F	128	'slow_away'	0.0827284
5	F	129	'fast_unperturbed'	0.139394
5	F	130	'fast_unperturbed'	0.139394
5	F	131	'slow_unperturbed'	0.0296048
5	F	132	'slow_away'	0.0126078
5	F	133	'slow_unperturbed'	0.0448909
5	F	134	'fast_away'	0.326051
5	F	135	'slow_away'	0.0827284
5	F	136	'fast_unperturbed'	0.345941
5	F	137	'fast_unperturbed'	0.137276
5	F	138	'fast_unperturbed'	-0.0497365
5	F	139	'slow_unperturbed'	0.0133863
5	F	140	'fast_unperturbed'	0.0204991
5	F	141	'slow_unperturbed'	0.0827284
5	F	142	'slow_unperturbed'	0.0296048
5	F	143	'fast_unperturbed'	0.137276
5	F	144	'slow_away'	0.0587121
5	F	145	'fast_unperturbed'	0.139394
5	F	146	'slow_towards'	0.154476
5	F	147	'slow_towards'	0.102882
5	F	148	'fast_away'	0.416062
5	F	149	'slow_unperturbed'	0.102882
5	F	150	'fast_unperturbed'	0.183816
5	F	151	'fast_unperturbed'	0.221335
5	F	152	'slow_unperturbed'	0.0296048
5	F	153	'slow_unperturbed'	0.0448909
6	F	1	'fast_towards'	0.243124
6	F	2	'fast_unperturbed'	0.352063
6	F	3	'slow_unperturbed'	0.0142532
6	F	4	'slow_unperturbed'	0.0989336
6	F	5	'slow_unperturbed'	0.0669067
6	F	6	'fast_unperturbed'	0.36856
6	F	7	'slow_unperturbed'	-0.00500394
6	F	8	'fast_unperturbed'	0.164006
6	F	9	'fast_towards'	0.320198
6	F	10	'fast_away'	0.300058
6	F	11	'fast_unperturbed'	-0.289818
6	F	12	'fast_unperturbed'	-0.216564
6	F	13	'fast_unperturbed'	-0.0685544
6	F	14	'slow_unperturbed'	-0.142653
6	F	15	'fast_unperturbed'	-0.0105756
6	F	16	'fast_unperturbed'	0.0774165
6	F	17	'slow_unperturbed'	0.0300754
6	F	18	'slow_towards'	-0.655971
6	F	19	'fast_unperturbed'	0.358076
6	F	20	'slow_unperturbed'	-0.0185728
6	F	21	'slow_unperturbed'	-0.105402
6	F	22	'slow_away'	-0.011655
6	F	23	'fast_unperturbed'	0.164631
6	F	24	'slow_unperturbed'	0.0350064
6	F	25	'slow_away'	-0.0185728
6	F	26	'slow_unperturbed'	-0.0960671
6	F	27	'slow_unperturbed'	-0.155923
6	F	28	'fast_unperturbed'	0.321678
6	F	29	'fast_unperturbed'	-0.0672176
6	F	30	'fast_unperturbed'	0.0808374
6	F	31	'fast_unperturbed'	0.237723
6	F	32	'fast_unperturbed'	0.17741
6	F	33	'slow_unperturbed'	-0.0760342
6	F	34	'slow_unperturbed'	-0.0182663
6	F	35	'slow_unperturbed'	-0.0329429
6	F	36	'fast_towards'	-0.333333
6	F	37	'slow_unperturbed'	0.0496816
6	F	38	'slow_unperturbed'	0.0187298
6	F	39	'slow_unperturbed'	-0.0264139
6	F	40	'slow_unperturbed'	-0.00415527
6	F	41	'fast_unperturbed'	-0.0389913
6	F	42	'fast_unperturbed'	-0.100703
6	F	43	'slow_towards'	-0.110711
6	F	44	'slow_unperturbed'	0.0247428
6	F	45	'slow_unperturbed'	0.0629808
6	F	46	'fast_unperturbed'	-0.100703
6	F	47	'fast_unperturbed'	-0.174242
6	F	48	'slow_unperturbed'	-0.118161
6	F	49	'fast_towards'	-0.333333
6	F	50	'slow_unperturbed'	-0.0503514
6	F	51	'fast_unperturbed'	-0.0105756
6	F	52	'fast_towards'	0.254372
6	F	53	'slow_away'	-0.0960671
6	F	54	'slow_unperturbed'	0.0925002
6	F	55	'fast_unperturbed'	-0.0117138
6	F	56	'slow_towards'	-0.259378
6	F	57	'fast_unperturbed'	-0.135791
6	F	58	'slow_unperturbed'	-0.00902151
6	F	59	'fast_unperturbed'	0.135566
6	F	60	'fast_unperturbed'	-0.333333
6	F	61	'slow_away'	0.142127
6	F	62	'fast_unperturbed'	0.0135334
6	F	63	'slow_away'	-0.0585466
6	F	64	'slow_unperturbed'	-0.0577872
6	F	65	'slow_unperturbed'	-0.169954
6	F	66	'slow_unperturbed'	0.00139553
6	F	67	'slow_unperturbed'	-0.343909
6	F	68	'fast_unperturbed'	0.0369688
6	F	69	'slow_unperturbed'	0.0452274
6	F	70	'fast_unperturbed'	0.0369688
6	F	71	'slow_unperturbed'	0.00703069
6	F	72	'slow_away'	0.172008
6	F	73	'fast_unperturbed'	-0.333333
6	F	74	'slow_unperturbed'	-0.00500394
6	F	75	'slow_unperturbed'	-0.0760342
6	F	76	'slow_unperturbed'	-0.0577872
6	F	77	'fast_unperturbed'	0.266631
6	F	78	'fast_unperturbed'	0.0466415
6	F	79	'fast_towards'	-0.333333
6	F	80	'slow_towards'	-0.236775
6	F	81	'fast_unperturbed'	0.36856
6	F	82	'fast_unperturbed'	0.226496
6	F	83	'fast_unperturbed'	0.0981647
6	F	84	'fast_unperturbed'	-0.175998
6	F	85	'slow_unperturbed'	0.0989336
6	F	86	'slow_unperturbed'	-0.0492604
6	F	87	'slow_unperturbed'	0.0624364
6	F	88	'slow_unperturbed'	-0.0667027
6	F	89	'fast_unperturbed'	0.216682
6	F	90	'fast_unperturbed'	0.163379
6	F	91	'slow_unperturbed'	0.0187298
6	F	92	'fast_unperturbed'	0.19068
6	F	93	'fast_unperturbed'	0.266631
6	F	94	'slow_away'	0.0989336
6	F	95	'slow_unperturbed'	-0.0366358
6	F	96	'fast_unperturbed'	0.0791319
6	F	97	'fast_unperturbed'	0.257714
6	F	98	'slow_unperturbed'	-0.0667027
6	F	99	'fast_unperturbed'	0.19068
6	F	100	'fast_away'	0.247522
6	F	101	'fast_towards'	0.168965
6	F	102	'slow_unperturbed'	-0.0188799
6	F	103	'fast_away'	0.265836
6	F	104	'fast_unperturbed'	0.0774165
6	F	105	'slow_away'	0.040206
6	F	106	'fast_unperturbed'	-0.0685544
6	F	107	'slow_away'	-0.0992887
6	F	108	'fast_towards'	-0.333333
6	F	109	'slow_unperturbed'	-0.182826
6	F	110	'fast_unperturbed'	0.215172
6	F	111	'fast_unperturbed'	0.132049
6	F	112	'slow_unperturbed'	-0.0488981
6	F	113	'slow_unperturbed'	-0.0414451
6	F	114	'fast_unperturbed'	-0.0117138
6	F	115	'slow_unperturbed'	0.0245067
6	F	116	'fast_towards'	0.3199
6	F	117	'slow_unperturbed'	-0.270913
6	F	118	'fast_unperturbed'	-0.216564
6	F	119	'slow_unperturbed'	-0.255058
6	F	120	'slow_unperturbed'	0.113368
6	F	121	'fast_unperturbed'	0.164006
6	F	122	'slow_away'	-0.00415527
6	F	123	'fast_unperturbed'	-0.333333
6	F	124	'slow_unperturbed'	-0.184813
6	F	125	'slow_unperturbed'	-0.11615
6	F	126	'slow_unperturbed'	-0.0492604
6	F	127	'slow_unperturbed'	-0.0965243
6	F	128	'slow_unperturbed'	-0.0410974
6	F	129	'slow_unperturbed'	-0.184813
6	F	130	'fast_away'	0.36878
6	F	131	'fast_unperturbed'	-0.174242
6	F	132	'fast_unperturbed'	0.14852
7	M	1	'slow_unperturbed'	-0.52423
7	M	2	'fast_unperturbed'	0.0418343
7	M	3	'fast_unperturbed'	-0.120762
7	M	4	'fast_unperturbed'	0.384618
7	M	5	'fast_unperturbed'	-0.112077
7	M	6	'slow_unperturbed'	-0.115434
7	M	7	'slow_unperturbed'	-0.156987
7	M	8	'slow_unperturbed'	-0.0886152
7	M	9	'slow_unperturbed'	-0.14698
7	M	10	'slow_towards'	0.098241
7	M	11	'fast_unperturbed'	0.119333
7	M	12	'slow_unperturbed'	-0.0611139
7	M	13	'slow_unperturbed'	-0.134256
7	M	14	'fast_unperturbed'	-0.00152949
7	M	15	'fast_unperturbed'	-0.079172
7	M	16	'fast_towards'	-0.333333
7	M	17	'slow_unperturbed'	-0.261662
7	M	18	'fast_unperturbed'	0.0831455
7	M	19	'fast_unperturbed'	-0.26236
7	M	20	'slow_unperturbed'	-0.0937195
7	M	21	'fast_towards'	0.376505
7	M	22	'fast_unperturbed'	-0.283191
7	M	23	'slow_away'	0.135557
7	M	24	'slow_unperturbed'	0.0486315
7	M	25	'fast_unperturbed'	-0.212247
7	M	26	'slow_towards'	-0.415141
7	M	27	'fast_away'	0.385741
7	M	28	'slow_unperturbed'	-0.0299912
7	M	29	'fast_unperturbed'	-0.230868
7	M	30	'fast_unperturbed'	0.043672
7	M	31	'fast_unperturbed'	-0.230868
7	M	32	'slow_away'	0.155185
7	M	33	'slow_unperturbed'	-0.304673
7	M	34	'slow_unperturbed'	-0.0226636
7	M	35	'fast_unperturbed'	-0.333333
7	M	36	'fast_away'	0.460417
7	M	37	'slow_unperturbed'	-0.0531962
7	M	38	'slow_unperturbed'	0.00695709
7	M	39	'fast_unperturbed'	-0.270582
7	M	40	'fast_unperturbed'	-0.00364404
7	M	41	'fast_unperturbed'	-0.283191
7	M	42	'slow_unperturbed'	-0.135291
7	M	43	'fast_unperturbed'	-0.283191
7	M	44	'fast_unperturbed'	0.112169
7	M	45	'slow_unperturbed'	-0.090303
7	M	46	'fast_unperturbed'	0.00473485
7	M	47	'slow_unperturbed'	-0.21259
7	M	48	'fast_unperturbed'	-0.180606
7	M	49	'fast_away'	0.524411
7	M	50	'slow_unperturbed'	-0.0553239
7	M	51	'slow_away'	0.122988
7	M	52	'fast_unperturbed'	-0.0100687
7	M	53	'fast_unperturbed'	0.0418343
7	M	54	'slow_unperturbed'	0.0236576
7	M	55	'slow_away'	0.0768949
7	M	56	'fast_unperturbed'	-0.0489353
7	M	57	'slow_away'	0.107514
7	M	58	'slow_unperturbed'	-0.0244676
7	M	59	'slow_unperturbed'	-0.0220663
7	M	60	'fast_away'	0.4154
7	M	61	'slow_unperturbed'	-0.18456
7	M	62	'fast_unperturbed'	-0.00791353
7	M	63	'fast_towards'	-0.333333
7	M	64	'slow_unperturbed'	0.0241097
7	M	65	'slow_away'	0.0232042
7	M	66	'slow_away'	-0.0275154
7	M	67	'slow_away'	0.0245605
7	M	68	'slow_unperturbed'	-0.0546121
7	M	69	'slow_unperturbed'	0.0358359
7	M	70	'fast_unperturbed'	-0.0144207
7	M	71	'slow_away'	0.0826609
7	M	72	'slow_unperturbed'	0.0059482
7	M	73	'fast_unperturbed'	-0.0587381
7	M	74	'slow_unperturbed'	-0.0920044
7	M	75	'slow_unperturbed'	-0.159267
7	M	76	'slow_unperturbed'	-0.0567554
7	M	77	'slow_unperturbed'	-0.11073
7	M	78	'slow_unperturbed'	0.0520343
7	M	79	'slow_unperturbed'	0.101838
7	M	80	'slow_towards'	-0.451178
7	M	81	'fast_unperturbed'	-0.187439
7	M	82	'slow_unperturbed'	-0.0574751
7	M	83	'slow_unperturbed'	0.0128822
7	M	84	'slow_unperturbed'	0.117633
7	M	85	'slow_unperturbed'	0.0596664
7	M	86	'fast_unperturbed'	-0.120762
7	M	87	'slow_away'	0.0826609
7	M	88	'slow_unperturbed'	0.067564
7	M	89	'fast_away'	0.440123
7	M	90	'slow_unperturbed'	0.112919
7	M	91	'slow_unperturbed'	0.0241097
7	M	92	'fast_unperturbed'	-0.00577201
7	M	93	'fast_unperturbed'	-0.270582
7	M	94	'fast_unperturbed'	-0.11495
7	M	95	'slow_unperturbed'	-0.156987
7	M	96	'slow_unperturbed'	-0.133227
7	M	97	'fast_unperturbed'	0.0399857
7	M	98	'fast_unperturbed'	0.174066
7	M	99	'fast_unperturbed'	-0.283191
7	M	100	'slow_unperturbed'	-0.0144798
7	M	101	'slow_away'	0.111534
7	M	102	'slow_unperturbed'	-0.0546121
7	M	103	'slow_unperturbed'	-0.0531962
7	M	104	'slow_unperturbed'	-0.156987
7	M	105	'slow_unperturbed'	0.0358359
7	M	106	'fast_away'	0.268512
7	M	107	'fast_unperturbed'	-0.00152949
7	M	108	'fast_unperturbed'	-0.11495
7	M	109	'fast_unperturbed'	-0.120762
7	M	110	'slow_away'	0.101077
7	M	111	'slow_towards'	-0.187104
7	M	112	'fast_unperturbed'	0.225379
7	M	113	'fast_away'	0.408352
7	M	114	'fast_unperturbed'	-0.0688131
7	M	115	'slow_unperturbed'	0.095869
7	M	116	'fast_away'	0.356538
7	M	117	'fast_unperturbed'	-0.194383
7	M	118	'slow_towards'	-0.289661
7	M	119	'slow_unperturbed'	0.144547
7	M	120	'slow_away'	0.136842
7	M	121	'fast_unperturbed'	-0.30054
7	M	122	'fast_unperturbed'	-0.27895
7	M	123	'fast_away'	0.262433
7	M	124	'slow_unperturbed'	0.129073
8	M	1	'slow_unperturbed'	-0.0365628
8	M	2	'slow_unperturbed'	-0.0639165
8	M	3	'fast_unperturbed'	-0.0742852
8	M	4	'slow_unperturbed'	-0.0491321
8	M	5	'fast_away'	-0.0264818
8	M	6	'fast_away'	0.217306
8	M	7	'slow_unperturbed'	0.110769
8	M	8	'fast_unperturbed'	0.253444
8	M	9	'slow_away'	-0.116027
8	M	10	'slow_unperturbed'	-0.210031
8	M	11	'slow_unperturbed'	0.138955
8	M	12	'fast_unperturbed'	0.269417
8	M	13	'fast_unperturbed'	-0.0264818
8	M	14	'fast_unperturbed'	-0.131859
8	M	15	'fast_unperturbed'	-0.199134
8	M	16	'slow_unperturbed'	0.22456
8	M	17	'fast_away'	0.150589
8	M	18	'slow_unperturbed'	0.0130574
8	M	19	'fast_unperturbed'	0.254883
8	M	20	'fast_unperturbed'	0.14946
8	M	21	'slow_away'	0.0993099
8	M	22	'fast_unperturbed'	0.0208644
8	M	23	'slow_unperturbed'	-0.357788
8	M	24	'slow_unperturbed'	-0.0798898
8	M	25	'slow_unperturbed'	0.0108727
8	M	26	'fast_unperturbed'	-0.202317
8	M	27	'fast_unperturbed'	0.217306
8	M	28	'slow_unperturbed'	0.123045
8	M	29	'slow_unperturbed'	0.239687
8	M	30	'slow_unperturbed'	-0.0639165
8	M	31	'fast_towards'	0.14946
8	M	32	'slow_unperturbed'	0.0363941
8	M	33	'fast_unperturbed'	-0.0224401
8	M	34	'fast_unperturbed'	0.0915727
8	M	35	'slow_unperturbed'	0.0689445
8	M	36	'slow_unperturbed'	0.0878882
8	M	37	'fast_unperturbed'	0.125789
8	M	38	'fast_unperturbed'	0.0190951
8	M	39	'fast_towards'	-0.0742852
8	M	40	'fast_unperturbed'	-0.199134
8	M	41	'fast_unperturbed'	-0.199134
8	M	42	'fast_unperturbed'	0.195823
8	M	43	'slow_unperturbed'	0.0993099
8	M	44	'fast_unperturbed'	0.0208644
8	M	45	'fast_unperturbed'	0.300779
8	M	46	'fast_unperturbed'	0.0190951
8	M	47	'fast_unperturbed'	0.284819
8	M	48	'fast_away'	0.269417
8	M	49	'fast_unperturbed'	-0.0742852
8	M	50	'fast_unperturbed'	-0.0244551
8	M	51	'slow_towards'	-0.022636
8	M	52	'slow_unperturbed'	0.0104322
8	M	53	'fast_unperturbed'	0.0915727
8	M	54	'fast_unperturbed'	0.174242
8	M	55	'fast_towards'	-0.278788
8	M	56	'slow_unperturbed'	0.164502
8	M	57	'slow_unperturbed'	-0.243163
8	M	58	'slow_away'	0.177111
8	M	59	'fast_away'	0.174242
8	M	60	'fast_unperturbed'	0.0190951
8	M	61	'slow_unperturbed'	-0.210031
8	M	62	'fast_unperturbed'	-0.0742852
8	M	63	'slow_unperturbed'	0.000426803
8	M	64	'slow_unperturbed'	0.14604
8	M	65	'slow_unperturbed'	-0.116027
8	M	66	'fast_unperturbed'	0.299072
8	M	67	'fast_away'	0.217306
8	M	68	'fast_unperturbed'	-0.0719697
8	M	69	'fast_unperturbed'	-0.131859
8	M	70	'fast_unperturbed'	0.0915727
8	M	71	'fast_unperturbed'	0.0190951
8	M	72	'fast_unperturbed'	0.057482
8	M	73	'slow_unperturbed'	0.046832
8	M	74	'fast_away'	0.0915727
8	M	75	'slow_unperturbed'	0.0878882
8	M	76	'fast_unperturbed'	-0.131859
8	M	77	'fast_unperturbed'	0.057482
8	M	78	'slow_unperturbed'	-0.0354087
8	M	79	'slow_unperturbed'	0.105403
8	M	80	'slow_unperturbed'	-0.0948617
8	M	81	'slow_unperturbed'	-0.0107185
8	M	82	'slow_away'	0.0818827
8	M	83	'fast_unperturbed'	0.0190951
8	M	84	'slow_towards'	0.0689445
8	M	85	'slow_towards'	0.000895026
8	M	86	'fast_unperturbed'	0.0915727
8	M	87	'fast_unperturbed'	-0.199134
8	M	88	'fast_unperturbed'	0.253444
8	M	89	'slow_away'	-0.0107185
8	M	90	'fast_unperturbed'	0.174242
8	M	91	'slow_unperturbed'	0.115084
8	M	92	'fast_unperturbed'	0.322615
8	M	93	'slow_unperturbed'	-4.27405e-05
8	M	94	'fast_unperturbed'	0.0915727
9	F	1	'slow_away'	0.137303
9	F	2	'fast_towards'	0.511598
9	F	3	'slow_unperturbed'	0.0150521
9	F	4	'fast_unperturbed'	0.412819
9	F	5	'slow_away'	0.0150521
9	F	6	'fast_unperturbed'	0.210696
9	F	7	'fast_away'	0.135811
9	F	8	'fast_away'	0.0258977
9	F	9	'slow_towards'	-0.379679
9	F	10	'fast_unperturbed'	0.0848485
9	F	11	'slow_unperturbed'	0.0441593
9	F	12	'fast_unperturbed'	0.241361
9	F	13	'slow_towards'	-0.0651723
9	F	14	'fast_away'	0.175266
9	F	15	'fast_away'	0.0848485
9	F	16	'slow_unperturbed'	0.102453
9	F	17	'fast_unperturbed'	0.0848485
9	F	18	'slow_unperturbed'	0.0568038
9	F	19	'slow_unperturbed'	-0.0188568
9	F	20	'slow_unperturbed'	0.0683888
9	F	21	'fast_away'	0.503418
9	F	22	'fast_away'	0.0848485
9	F	23	'fast_unperturbed'	-0.0463458
9	F	24	'fast_unperturbed'	-0.0463458
9	F	25	'fast_unperturbed'	-0.0463458
9	F	26	'slow_unperturbed'	-0.0025894
9	F	27	'slow_unperturbed'	0.0683888
9	F	28	'slow_unperturbed'	-0.00104493
9	F	29	'fast_away'	0.455557
9	F	30	'fast_unperturbed'	0.0258977
9	F	31	'fast_unperturbed'	0.0230625
9	F	32	'fast_unperturbed'	0.0825119
9	F	33	'slow_unperturbed'	-0.248485
9	F	34	'slow_unperturbed'	0.0122416
9	F	35	'fast_unperturbed'	0.133866
9	F	36	'fast_unperturbed'	0.133866
9	F	37	'slow_unperturbed'	-0.0214339
9	F	38	'slow_unperturbed'	-0.158067
9	F	39	'slow_unperturbed'	-0.248485
9	F	40	'fast_away'	0.241361
9	F	41	'slow_unperturbed'	0.0143541
9	F	42	'slow_unperturbed'	-0.00104493
9	F	43	'slow_away'	0.183843
9	F	44	'slow_unperturbed'	-0.00181539
9	F	45	'slow_away'	-0.0223013
9	F	46	'fast_unperturbed'	0.0230625
9	F	47	'slow_unperturbed'	-0.122637
9	F	48	'fast_unperturbed'	0.0729746
9	F	49	'slow_unperturbed'	-0.0205707
9	F	50	'slow_unperturbed'	-0.122637
9	F	51	'slow_unperturbed'	-0.0415495
9	F	52	'slow_away'	0.0573285
9	F	53	'fast_unperturbed'	0.175266
9	F	54	'slow_unperturbed'	-0.0651723
9	F	55	'slow_unperturbed'	-0.0205707
9	F	56	'fast_unperturbed'	0.0848485
9	F	57	'slow_unperturbed'	0.079486
9	F	58	'fast_unperturbed'	0.291784
9	F	59	'fast_unperturbed'	0.210696
9	F	60	'fast_unperturbed'	0.133866
9	F	61	'slow_unperturbed'	-0.307436
9	F	62	'fast_unperturbed'	0.175266
9	F	63	'slow_away'	0.146374
9	F	64	'slow_away'	-0.0640835
9	F	65	'fast_unperturbed'	0.0258977
9	F	66	'slow_unperturbed'	-0.00181539
9	F	67	'fast_unperturbed'	0.175266
9	F	68	'slow_unperturbed'	-0.0651723
9	F	69	'fast_away'	0.133866
9	F	70	'fast_unperturbed'	0.0825119
9	F	71	'slow_unperturbed'	0.0568038
9	F	72	'slow_unperturbed'	0.030303
9	F	73	'fast_unperturbed'	0.210696
9	F	74	'fast_unperturbed'	0.268161
9	F	75	'fast_unperturbed'	-0.0428677
9	F	76	'slow_unperturbed'	-0.122637
9	F	77	'fast_unperturbed'	-0.0463458
9	F	78	'fast_unperturbed'	0.348385
9	F	79	'fast_unperturbed'	0.312763
9	F	80	'fast_unperturbed'	-0.0498582
9	F	81	'slow_unperturbed'	-0.0651723
9	F	82	'slow_unperturbed'	-0.250821
9	F	83	'fast_unperturbed'	0.0848485
9	F	84	'slow_unperturbed'	-0.0662671
9	F	85	'fast_unperturbed'	0.0848485
9	F	86	'fast_away'	0.175266
9	F	87	'fast_unperturbed'	-0.0498582
9	F	88	'fast_unperturbed'	-0.0463458
9	F	89	'fast_unperturbed'	0.0258977
9	F	90	'slow_unperturbed'	0.0198537
9	F	91	'slow_away'	0.166336
9	F	92	'slow_unperturbed'	0.0790422
9	F	93	'slow_unperturbed'	-0.0919724
9	F	94	'slow_unperturbed'	-0.0415495
9	F	95	'slow_unperturbed'	-0.0205707
9	F	96	'slow_unperturbed'	-0.00181539
9	F	97	'slow_unperturbed'	0.0441593
9	F	98	'slow_unperturbed'	-0.00104493
9	F	99	'fast_away'	0.133866
9	F	100	'fast_unperturbed'	0.0825119
9	F	101	'fast_unperturbed'	-0.0463458
9	F	102	'slow_unperturbed'	0.0441593
9	F	103	'slow_unperturbed'	-0.158067
9	F	104	'slow_unperturbed'	0.0683888
9	F	105	'fast_unperturbed'	0.176921
9	F	106	'slow_away'	-0.246167
9	F	107	'slow_unperturbed'	-0.00181539
9	F	108	'slow_unperturbed'	-0.0205707
9	F	109	'fast_unperturbed'	0.0871665
9	F	110	'slow_away'	0.185963
9	F	111	'fast_unperturbed'	0.0871665
9	F	112	'slow_unperturbed'	-0.158067
9	F	113	'slow_unperturbed'	-0.189884
9	F	114	'fast_unperturbed'	-0.0463458
9	F	115	'fast_away'	0.511598
9	F	116	'slow_unperturbed'	0.0441593
9	F	117	'slow_unperturbed'	-0.0425182
9	F	118	'slow_unperturbed'	-0.000278009
9	F	119	'slow_unperturbed'	-0.0415495
9	F	120	'fast_unperturbed'	0.0258977
9	F	121	'fast_unperturbed'	0.0258977
9	F	122	'fast_unperturbed'	0.0848485
9	F	123	'fast_unperturbed'	0.0894661
9	F	124	'slow_away'	-0.0434919
9	F	125	'fast_unperturbed'	0.175266
9	F	126	'slow_unperturbed'	-0.122637
9	F	127	'slow_unperturbed'	0.0441593
9	F	128	'fast_unperturbed'	-0.13695
9	F	129	'fast_unperturbed'	0.133866
9	F	130	'slow_unperturbed'	-0.158067
9	F	131	'slow_unperturbed'	-0.307436
9	F	132	'slow_unperturbed'	0.030303
9	F	133	'slow_away'	0.106415
9	F	134	'fast_unperturbed'	0.0825119
9	F	135	'slow_unperturbed'	-0.0651723
9	F	136	'slow_unperturbed'	-0.0919724
9	F	137	'slow_unperturbed'	0.0790422
9	F	138	'slow_unperturbed'	-0.248485
9	F	139	'slow_unperturbed'	-0.0205707
9	F	140	'slow_away'	0.0441593
9	F	141	'fast_away'	0.419295
9	F	142	'slow_unperturbed'	0.114275
9	F	143	'fast_away'	0.268161
10	M	1	'slow_unperturbed'	0.107053
10	M	2	'slow_unperturbed'	0.030303
10	M	3	'slow_unperturbed'	-0.123215
10	M	4	'fast_unperturbed'	0.0940901
10	M	5	'fast_unperturbed'	0.287046
10	M	6	'fast_unperturbed'	0.0940901
10	M	7	'slow_unperturbed'	-0.123215
10	M	8	'fast_unperturbed'	0.363636
10	M	9	'slow_unperturbed'	-0.17221
10	M	10	'slow_unperturbed'	-0.123215
10	M	11	'fast_unperturbed'	0.316544
10	M	12	'slow_unperturbed'	-0.046287
10	M	13	'slow_away'	-0.127273
10	M	14	'slow_away'	0.00845445
10	M	15	'slow_unperturbed'	-0.046287
10	M	16	'fast_unperturbed'	0.252121
10	M	17	'slow_unperturbed'	0.0294144
10	M	18	'slow_unperturbed'	-0.046287
10	M	19	'fast_unperturbed'	0.00656244
10	M	20	'fast_unperturbed'	0.158645
10	M	21	'fast_unperturbed'	0.0909091
10	M	22	'fast_away'	0.0940901
10	M	23	'slow_unperturbed'	-0.322593
10	M	24	'slow_unperturbed'	-0.179718
10	M	25	'slow_unperturbed'	0.0811767
10	M	26	'slow_unperturbed'	0.0493981
10	M	27	'slow_unperturbed'	-0.123215
10	M	28	'slow_unperturbed'	0.106558
10	M	29	'slow_away'	0.0675991
10	M	30	'fast_unperturbed'	0.158645
10	M	31	'fast_unperturbed'	0.469264
10	M	32	'slow_unperturbed'	-0.0812121
10	M	33	'slow_unperturbed'	0.0662293
10	M	34	'fast_unperturbed'	0.341788
10	M	35	'fast_unperturbed'	0.210119
10	M	36	'slow_unperturbed'	-0.0812121
10	M	37	'fast_unperturbed'	0.0148656
10	M	38	'fast_unperturbed'	-0.258658
10	M	39	'fast_towards'	0.0107403
10	M	40	'slow_unperturbed'	-0.0167895
10	M	41	'fast_unperturbed'	-0.10101
10	M	42	'slow_unperturbed'	-0.046287
10	M	43	'fast_away'	0.0940901
10	M	44	'fast_unperturbed'	0.0940901
10	M	45	'slow_unperturbed'	-0.082877
10	M	46	'slow_unperturbed'	-0.242424
10	M	47	'slow_unperturbed'	-0.0167895
10	M	48	'fast_unperturbed'	0.0107403
10	M	49	'slow_unperturbed'	0.0675991
10	M	50	'slow_unperturbed'	-0.046287
10	M	51	'fast_unperturbed'	0.0909091
10	M	52	'fast_towards'	0.0940901
10	M	53	'fast_away'	-0.10101
10	M	54	'slow_unperturbed'	0.0094697
10	M	55	'fast_unperturbed'	0.158645
10	M	56	'fast_unperturbed'	0.436364
10	M	57	'slow_away'	0.0682787
10	M	58	'slow_unperturbed'	-0.123215
10	M	59	'fast_unperturbed'	-0.10101
10	M	60	'slow_away'	0.00845445
10	M	61	'fast_away'	0.0107403
10	M	62	'fast_unperturbed'	0.0107403
10	M	63	'fast_unperturbed'	0.153615
10	M	64	'fast_unperturbed'	0.399563
10	M	65	'fast_unperturbed'	0.0107403
10	M	66	'slow_unperturbed'	-0.0167895
10	M	67	'slow_unperturbed'	0.030303
10	M	68	'fast_away'	0.0940901
10	M	69	'slow_unperturbed'	0.117424
10	M	70	'fast_towards'	0.0107403
10	M	71	'fast_unperturbed'	0.0940901
10	M	72	'fast_unperturbed'	0.0107403
10	M	73	'slow_unperturbed'	0.0662293
10	M	74	'slow_away'	0.0662293
10	M	75	'fast_unperturbed'	0.0107403
10	M	76	'fast_towards'	0.0107403
10	M	77	'fast_unperturbed'	0.0148656
10	M	78	'slow_unperturbed'	0.0493981
10	M	79	'fast_unperturbed'	0.0940901
10	M	80	'fast_unperturbed'	0.0940901
10	M	81	'slow_unperturbed'	0.0662293
10	M	82	'fast_unperturbed'	0.0107403
10	M	83	'slow_unperturbed'	0.127297
10	M	84	'fast_unperturbed'	0.0385675
10	M	85	'slow_unperturbed'	0.030303
10	M	86	'fast_away'	0.0940901
10	M	87	'slow_unperturbed'	0.0294144
10	M	88	'slow_unperturbed'	0.0811767
10	M	89	'fast_unperturbed'	0.395367
10	M	90	'slow_unperturbed'	0.0669159
10	M	91	'slow_away'	0.0493981
10	M	92	'fast_away'	0.158645
10	M	93	'slow_unperturbed'	0.0811767
10	M	94	'slow_away'	0.117424
10	M	95	'fast_unperturbed'	-0.10101
10	M	96	'slow_away'	-0.0812121
10	M	97	'slow_unperturbed'	0.00845445
10	M	98	'fast_unperturbed'	0.0940901
10	M	99	'slow_unperturbed'	0.207713
10	M	100	'fast_unperturbed'	0.158645
10	M	101	'slow_unperturbed'	0.116973
10	M	102	'fast_towards'	0.0940901
10	M	103	'slow_away'	0.00845445
10	M	104	'fast_away'	0.161123
10	M	105	'fast_unperturbed'	0.00656244
10	M	106	'slow_unperturbed'	0.106558
10	M	107	'slow_unperturbed'	0.0811767
10	M	108	'slow_unperturbed'	0.11832
10	M	109	'fast_unperturbed'	0.002331
10	M	110	'fast_unperturbed'	0.0940901
10	M	111	'slow_towards'	0.00845445
10	M	112	'slow_away'	0.117424
10	M	113	'slow_unperturbed'	0.0662293
10	M	114	'fast_away'	-0.106739
10	M	115	'slow_unperturbed'	0.0945399
10	M	116	'fast_away'	0.0909091
10	M	117	'fast_unperturbed'	0.0189394
10	M	118	'fast_unperturbed'	0.158645
10	M	119	'fast_unperturbed'	0.497326
10	M	120	'fast_unperturbed'	0.158645
10	M	121	'fast_unperturbed'	-0.0898031
10	M	122	'slow_unperturbed'	0.0662293
10	M	123	'fast_towards'	0.0940901
10	M	124	'slow_unperturbed'	0.00845445
10	M	125	'slow_unperturbed'	0.128113
10	M	126	'slow_unperturbed'	0.0493981
10	M	127	'slow_unperturbed'	-0.0167895
10	M	128	'fast_unperturbed'	0.158645
10	M	129	'fast_away'	0.0909091
10	M	130	'fast_unperturbed'	0.0940901
10	M	131	'slow_unperturbed'	0.0493981
10	M	132	'slow_away'	0.030303
10	M	133	'fast_unperturbed'	0.0940901
10	M	134	'fast_unperturbed'	0.166008
10	M	135	'fast_unperturbed'	0.0107403
10	M	136	'slow_unperturbed'	0.0493981
10	M	137	'slow_unperturbed'	0.0294144
10	M	138	'slow_unperturbed'	0.0768077
10	M	139	'slow_unperturbed'	0.0662293
10	M	140	'fast_unperturbed'	0.115409
10	M	141	'fast_unperturbed'	0.0940901
10	M	142	'slow_away'	0.108037
10	M	143	'fast_unperturbed'	0.0107403
10	M	144	'fast_unperturbed'	-0.10101
10	M	145	'slow_unperturbed'	-0.0167895
10	M	146	'fast_unperturbed'	-0.10101
10	M	147	'fast_unperturbed'	0.0107403
10	M	148	'slow_unperturbed'	-0.0812121

## Sheet: Figure 1f
Figure 1f
Data to plot session performance vs variability of reaction time
x data	y data
session performance	std of reaction time	sex
23.9583	0.259	F
29.1339	0.1829	F
29.8701	0.1904	F
49.6403	0.2229	F
52.9412	0.1956	F
56.0606	0.2724	F
58.871	0.1218	M
62.766	0.2669	M
65.7343	0.176	F
81.0811	0.1125	M

## Sheet: Figure 1g
Figure 1g
Data to plot session performance vs variability of speed error
x data	y data
session performance	std of speed error	sex
23.9583	0.2046	F
29.1339	0.2441	F
29.8701	0.2232	F
49.6403	0.2022	F
52.9412	0.1669	F
56.0606	0.1834	F
58.871	0.1947	M
62.766	0.1459	M
65.7343	0.1546	F
81.0811	0.1274	M
