# Supplementary material for: Internal states as a source of subject-dependent movement variability are represented by large-scale brain networks
Source: Nat Commun. 2023 Nov 29;14:7837. doi: 10.1038/s41467-023-43257-4 (PMC10687170; doi:10.1038/s41467-023-43257-4)
Supplement: Supplementary file 4 — Source Data [file 41467_2023_43257_MOESM4_ESM.zip › Source Data/SuppFigure 2.xlsx]

## Sheet: SuppFigure 2
Supplementary Figure 2
Plots original and estimated speed error for each subject
		x data	y data
subject	sex	trials	original	estimated	lower bound	upper bound
1	F	1	-0.287818	-0.315123	0.0801022	0.0801022
1	F	2	-0.425348	-0.334826	0.0679776	0.0679776
1	F	3	-0.0156488	-0.0689214	0.0529771	0.0529771
1	F	4	-0.18763	-0.0943467	0.125419	0.125419
1	F	5	-0.429058	-0.363391	0.105383	0.105383
1	F	6	-0.470322	-0.329952	0.0740907	0.0740907
1	F	7	-0.211803	-0.42078	0.0428094	0.0428094
1	F	8	-0.644153	-0.394018	0.0434714	0.0434714
1	F	9	-0.136988	-0.0991786	0.0501582	0.0501582
1	F	10	-0.347492	-0.396367	0.12319	0.12319
1	F	11	-0.257231	-0.397676	0.0554389	0.0554389
1	F	12	-0.316288	-0.424275	0.0421406	0.0421406
1	F	13	-0.316288	-0.468566	0.0881941	0.0881941
1	F	14	-0.136988	-0.0708111	0.123072	0.123072
1	F	15	-0.421674	-0.35606	0.0738804	0.0738804
1	F	16	-0.316288	-0.427775	0.0437798	0.0437798
1	F	17	-0.470322	-0.47157	0.0550456	0.0550456
1	F	18	-0.247756	-0.10442	0.0528977	0.0528977
1	F	19	-0.333333	-0.0819072	0.0577477	0.0577477
1	F	20	-0.638063	-0.419571	0.0585801	0.0585801
1	F	21	-0.286584	-0.465565	0.0646879	0.0646879
1	F	22	-0.578416	-0.492574	0.0646236	0.0646236
1	F	23	-0.0518084	-0.129378	0.0685341	0.0685341
1	F	24	-0.136988	-0.113542	0.0528393	0.0528393
1	F	25	-0.666667	-0.439741	0.050481	0.050481
1	F	26	-0.092015	-0.12146	0.0598296	0.0598296
1	F	27	-0.470322	-0.434799	0.0537695	0.0537695
1	F	28	-0.136988	-0.10543	0.0574895	0.0574895
1	F	29	-0.252791	-0.460826	0.0534075	0.0534075
1	F	30	-0.333333	-0.242821	0.117007	0.117007
1	F	31	0.0715938	-0.102302	0.0477415	0.0477415
1	F	32	-0.316288	-0.430534	0.0483064	0.0483064
1	F	33	-0.0156488	-0.120069	0.0472066	0.0472066
1	F	34	-0.348982	-0.408987	0.0893208	0.0893208
1	F	35	0.0455149	-0.0350184	0.0643194	0.0643194
1	F	36	-0.520963	-0.362165	0.0452241	0.0452241
1	F	37	-0.425348	-0.507362	0.0873992	0.0873992
1	F	38	-0.386801	-0.417207	0.0487676	0.0487676
1	F	39	-0.425348	-0.45614	0.0897565	0.0897565
1	F	40	-0.0126758	-0.0941403	0.0665751	0.0665751
1	F	41	-0.308268	-0.35763	0.122481	0.122481
1	F	42	-0.0518084	-0.115735	0.133749	0.133749
1	F	43	-0.234641	-0.346778	0.0744671	0.0744671
1	F	44	0.163734	-0.0445941	0.0495711	0.0495711
1	F	45	0.0528513	-0.0408524	0.047715	0.047715
1	F	46	-0.136988	-0.0368954	0.0540559	0.0540559
1	F	47	-0.18763	-0.0348171	0.0539923	0.0539923
1	F	48	-0.139065	-0.0656618	0.0525284	0.0525284
1	F	49	-0.4662	-0.470981	0.105923	0.105923
1	F	50	-0.316288	-0.365411	0.0541178	0.0541178
1	F	51	0.0467498	-0.0690858	0.0417742	0.0417742
1	F	52	0.228104	-0.0618055	0.133278	0.133278
1	F	53	-0.316288	-0.30551	0.0718965	0.0718965
1	F	54	-0.348982	-0.315398	0.128006	0.128006
1	F	55	-0.427199	-0.382096	0.066046	0.066046
1	F	56	-0.0156488	-0.0991881	0.0479648	0.0479648
1	F	57	-0.0534677	-0.0692579	0.0427374	0.0427374
1	F	58	-0.136988	-0.0388869	0.0494605	0.0494605
1	F	59	-0.092015	-0.0528747	0.0476171	0.0476171
1	F	60	-0.34014	-0.403907	0.055077	0.055077
1	F	61	-0.18763	-0.0783702	0.0449175	0.0449175
1	F	62	-0.385142	-0.385953	0.048942	0.048942
1	F	63	-0.0518084	-0.0735731	0.0434572	0.0434572
1	F	64	-0.333333	-0.0998917	0.0490236	0.0490236
1	F	65	0.0749813	-0.0557378	0.0484967	0.0484967
1	F	66	-0.0518084	-0.043235	0.0495716	0.0495716
1	F	67	0.197767	-0.0550702	0.0499846	0.0499846
1	F	68	-0.0518084	-0.0068135	0.0650494	0.0650494
1	F	69	0.0976554	-0.0766017	0.128062	0.128062
1	F	70	-0.385142	-0.287122	0.0805729	0.0805729
1	F	71	-0.259477	-0.344325	0.0540582	0.0540582
1	F	72	-0.470322	-0.371649	0.0499981	0.0499981
1	F	73	0.0170455	-0.0499861	0.0475742	0.0475742
1	F	74	0.0170455	-0.0479538	0.0480826	0.0480826
1	F	75	-0.52331	-0.392751	0.056595	0.056595
1	F	76	-0.316288	-0.388832	0.0487116	0.0487116
1	F	77	-0.348982	-0.434985	0.0870713	0.0870713
1	F	78	-0.333333	-0.222434	0.147541	0.147541
1	F	79	-0.343062	-0.394344	0.0441815	0.0441815
1	F	80	-0.385142	-0.415315	0.0466338	0.0466338
1	F	81	-0.425348	-0.451931	0.0504431	0.0504431
1	F	82	-0.31082	-0.165919	0.12928	0.12928
1	F	83	-0.245082	-0.063518	0.123117	0.123117
1	F	84	-0.385142	-0.384253	0.072999	0.072999
1	F	85	-0.31082	-0.161057	0.0681546	0.0681546
1	F	86	-0.578416	-0.446439	0.0488328	0.0488328
1	F	87	-0.472398	-0.407746	0.12653	0.12653
1	F	88	-0.128788	-0.0866204	0.125996	0.125996
1	F	89	-0.316288	-0.408242	0.0753655	0.0753655
1	F	90	0.0467498	-0.0898922	0.0544936	0.0544936
1	F	91	-0.647227	-0.41493	0.090573	0.090573
1	F	92	-0.18763	-0.0787565	0.0711221	0.0711221
1	F	93	-0.0518084	-0.067461	0.0548662	0.0548662
1	F	94	-0.470322	-0.451312	0.0502333	0.0502333
1	F	95	-0.425348	-0.438225	0.0489819	0.0489819
1	F	96	-0.520963	-0.485071	0.0909668	0.0909668
2	F	1	-0.333333	-0.031177	0.0788537	0.0788537
2	F	2	0.27013	0.0188748	0.083086	0.083086
2	F	3	-0.174427	-0.350876	0.0718374	0.0718374
2	F	4	-0.146348	-0.336912	0.0695361	0.0695361
2	F	5	-0.32547	-0.351409	0.0713946	0.0713946
2	F	6	-0.333333	0.120399	0.143693	0.143693
2	F	7	-0.176916	-0.337302	0.0643096	0.0643096
2	F	8	-0.502738	-0.346416	0.0631554	0.0631554
2	F	9	-0.319274	-0.354548	0.0632362	0.0632362
2	F	10	-0.238595	-0.354781	0.0636109	0.0636109
2	F	11	0.128729	-0.00652354	0.0735334	0.0735334
2	F	12	-0.412838	-0.341832	0.0660705	0.0660705
2	F	13	-0.176175	-0.0311989	0.068809	0.068809
2	F	14	-0.666667	-0.340247	0.0703605	0.0703605
2	F	15	0.125774	-0.331685	0.154887	0.154887
2	F	16	-0.429237	-0.351557	0.0598851	0.0598851
2	F	17	-0.0959041	-0.0486656	0.0643065	0.0643065
2	F	18	-0.429237	-0.381063	0.061711	0.061711
2	F	19	-0.237028	-0.385555	0.0639498	0.0639498
2	F	20	-0.369984	-0.367195	0.0627565	0.0627565
2	F	21	-0.0414348	-0.126801	0.153616	0.153616
2	F	22	-0.0390344	-0.0370803	0.0610628	0.0610628
2	F	23	-0.0366503	-0.047209	0.0594331	0.0594331
2	F	24	-0.275385	-0.387934	0.0564106	0.0564106
2	F	25	-0.0366503	-0.0505159	0.060264	0.060264
2	F	26	-0.166061	-0.0126706	0.0777317	0.0777317
2	F	27	-0.0366503	-0.0615627	0.0627623	0.0627623
2	F	28	-0.319274	-0.37636	0.0573247	0.0573247
2	F	29	-0.166061	-0.0141913	0.080813	0.080813
2	F	30	-0.0295936	0.120163	0.128061	0.128061
2	F	31	-0.0959041	-0.0641028	0.0581394	0.0581394
2	F	32	-0.369984	-0.380605	0.0509126	0.0509126
2	F	33	0.210128	0.0967844	0.129279	0.129279
2	F	34	-0.243348	-0.368437	0.0535366	0.0535366
2	F	35	0.0963055	-0.051654	0.0572406	0.0572406
2	F	36	-0.429237	-0.393079	0.0500942	0.0500942
2	F	37	0.0963055	-0.0661743	0.0561196	0.0561196
2	F	38	-0.502738	-0.390099	0.0486044	0.0486044
2	F	39	-0.374768	-0.0905899	0.12122	0.12122
2	F	40	-0.369984	-0.398031	0.0472131	0.0472131
2	F	41	-0.367616	-0.389847	0.0463834	0.0463834
2	F	42	-0.583767	-0.408077	0.0473114	0.0473114
2	F	43	-0.162743	-0.0804298	0.0542098	0.0542098
2	F	44	-0.0366503	-0.0868624	0.0563239	0.0563239
2	F	45	-0.591919	-0.354301	0.147798	0.147798
2	F	46	-0.499394	-0.417743	0.0454663	0.0454663
2	F	47	-0.0390344	-0.104622	0.0588747	0.0588747
2	F	48	-0.0959041	-0.0850354	0.0527625	0.0527625
2	F	49	0.0140591	-0.0923806	0.0545155	0.0545155
2	F	50	-0.246411	-0.160935	0.147647	0.147647
2	F	51	-0.169405	-0.0922294	0.0530255	0.0530255
2	F	52	0.125152	-0.102154	0.118175	0.118175
2	F	53	-0.0390344	-0.0854589	0.0588745	0.0588745
2	F	54	0.0915788	0.0749527	0.129867	0.129867
2	F	55	-0.101532	-0.0965288	0.0736439	0.0736439
2	F	56	0.0452284	-0.161869	0.154201	0.154201
2	F	57	-0.277171	-0.423488	0.0785569	0.0785569
2	F	58	-0.0293528	-0.145833	0.137731	0.137731
2	F	59	-0.333333	-0.0767953	0.0995513	0.0995513
2	F	60	-0.666667	-0.444581	0.0911914	0.0911914
2	F	61	-0.432041	-0.441298	0.0775559	0.0775559
2	F	62	-0.372368	-0.419178	0.0655705	0.0655705
2	F	63	0.130116	0.184171	0.188902	0.188902
2	F	64	-0.434865	-0.403017	0.0830677	0.0830677
2	F	65	-0.169405	-0.107273	0.0814457	0.0814457
2	F	66	-0.506109	-0.452694	0.0746884	0.0746884
2	F	67	-0.169405	-0.0310146	0.116201	0.116201
2	F	68	-0.333333	-0.115689	0.0685215	0.0685215
2	F	69	-0.666667	-0.450849	0.0570183	0.0570183
2	F	70	-0.237028	-0.31384	0.165703	0.165703
2	F	71	-0.203218	-0.435985	0.0442383	0.0442383
2	F	72	0.108538	-0.123368	0.0558513	0.0558513
2	F	73	-0.174427	-0.445941	0.0447504	0.0447504
2	F	74	-0.432041	-0.372796	0.149899	0.149899
2	F	75	-0.00488759	-0.118704	0.0579733	0.0579733
2	F	76	0.0915788	-0.0951119	0.0602415	0.0602415
2	F	77	-0.509508	-0.444196	0.046153	0.046153
2	F	78	-0.00517369	-0.121261	0.118196	0.118196
2	F	79	-0.666667	-0.463499	0.0597205	0.0597205
2	F	80	-0.333333	-0.207503	0.149264	0.149264
2	F	81	-0.0959041	-0.146476	0.0747133	0.0747133
2	F	82	-0.173192	-0.448221	0.0533389	0.0533389
2	F	83	-0.583767	-0.450439	0.050734	0.050734
2	F	84	-0.369984	-0.464142	0.0496785	0.0496785
2	F	85	-0.666667	-0.470032	0.0503892	0.0503892
2	F	86	-0.587825	-0.356298	0.138147	0.138147
2	F	87	-0.319274	-0.459943	0.048454	0.048454
2	F	88	-0.429237	-0.462761	0.0511136	0.0511136
2	F	89	-0.666667	-0.473129	0.0566323	0.0566323
2	F	90	0.282567	0.0485893	0.132442	0.132442
2	F	91	-0.666667	-0.464384	0.0492599	0.0492599
2	F	92	-0.123206	-0.461502	0.0554967	0.0554967
2	F	93	-0.429237	-0.157033	0.121161	0.121161
2	F	94	-0.374768	-0.426582	0.14852	0.14852
2	F	95	-0.432041	-0.471372	0.0509318	0.0509318
2	F	96	0.302712	0.00911598	0.132073	0.132073
2	F	97	-0.426454	-0.471899	0.0555152	0.0555152
2	F	98	-0.122207	-0.188945	0.119406	0.119406
2	F	99	-0.307226	-0.478695	0.0618264	0.0618264
2	F	100	-0.333333	-0.145318	0.0685492	0.0685492
2	F	101	-0.319274	-0.4846	0.0556776	0.0556776
2	F	102	-0.203218	-0.473104	0.054342	0.054342
2	F	103	-0.0438515	-0.164122	0.0632601	0.0632601
2	F	104	-0.305261	-0.157154	0.120469	0.120469
2	F	105	-0.458233	-0.495079	0.059073	0.059073
2	F	106	-0.499394	-0.487262	0.0546046	0.0546046
2	F	107	-0.0959041	-0.177994	0.0674218	0.0674218
2	F	108	-0.0366503	-0.156791	0.0621824	0.0621824
2	F	109	-0.583767	-0.508623	0.062236	0.062236
2	F	110	-0.666667	-0.500451	0.0593302	0.0593302
2	F	111	-0.0165521	-0.194431	0.12258	0.12258
2	F	112	0.041496	-0.161284	0.0640018	0.0640018
2	F	113	-0.509508	-0.49197	0.0557486	0.0557486
2	F	114	-0.666667	-0.454257	0.150818	0.150818
2	F	115	-0.666667	-0.497136	0.0581768	0.0581768
2	F	116	-0.666667	-0.507082	0.0624275	0.0624275
2	F	117	-0.333333	-0.252177	0.154765	0.154765
2	F	118	-0.333333	-0.187452	0.0706766	0.0706766
2	F	119	-0.0438515	-0.180081	0.0711542	0.0711542
2	F	120	-0.666667	-0.51256	0.0660544	0.0660544
2	F	121	-0.333333	-0.194169	0.0779312	0.0779312
2	F	122	-0.666667	-0.502651	0.0762804	0.0762804
2	F	123	-0.333333	-0.19618	0.0875399	0.0875399
2	F	124	-0.583767	-0.522284	0.0889985	0.0889985
2	F	125	-0.0959041	-0.189503	0.0981284	0.0981284
2	F	126	-0.282589	-0.497423	0.101529	0.101529
2	F	127	-0.250434	-0.191056	0.10401	0.10401
3	F	1	-0.344923	-0.192984	0.035436	0.035436
3	F	2	0.0284259	0.0826524	0.0405285	0.0405285
3	F	3	0.0738896	0.0864241	0.0405018	0.0405018
3	F	4	-0.166352	-0.229608	0.0374507	0.0374507
3	F	5	-0.264356	-0.196529	0.0413426	0.0413426
3	F	6	0.0321692	0.100217	0.0401678	0.0401678
3	F	7	0.0321692	0.0983034	0.0375342	0.0375342
3	F	8	0.13895	0.116281	0.0349772	0.0349772
3	F	9	-0.347055	-0.23624	0.0404012	0.0404012
3	F	10	-0.202264	0.140744	0.043404	0.043404
3	F	11	-0.193099	-0.264364	0.0450167	0.0450167
3	F	12	-0.301164	-0.280016	0.0489814	0.0489814
3	F	13	0.193223	0.0860017	0.051689	0.051689
3	F	14	0.140234	0.0971911	0.0387831	0.0387831
3	F	15	0.452233	0.443622	0.0812784	0.0812784
3	F	16	0.193223	0.133052	0.0381354	0.0381354
3	F	17	0.232039	0.0515269	0.0669959	0.0669959
3	F	18	0.455786	0.313883	0.132574	0.132574
3	F	19	-0.0692641	0.19543	0.0611057	0.0611057
3	F	20	0.13766	0.25649	0.0535096	0.0535096
3	F	21	0.084925	0.069303	0.0666195	0.0666195
3	F	22	0.109028	0.361958	0.135486	0.135486
3	F	23	0.270396	0.169941	0.0619103	0.0619103
3	F	24	0.391395	0.263136	0.0573825	0.0573825
3	F	25	0.329126	0.253201	0.0519509	0.0519509
3	F	26	-0.11931	-0.118974	0.0578735	0.0578735
3	F	27	0.302418	0.194305	0.0442398	0.0442398
3	F	28	0.128249	0.050129	0.074199	0.074199
3	F	29	0.0913158	0.104963	0.0701568	0.0701568
3	F	30	0.0781875	0.00263088	0.0832376	0.0832376
3	F	31	0.287746	0.168483	0.0670435	0.0670435
3	F	32	0.0534321	0.0244958	0.135707	0.135707
3	F	33	0.372294	0.22103	0.0608472	0.0608472
3	F	34	-0.030303	0.0795917	0.0712485	0.0712485
3	F	35	-0.166352	-0.171489	0.0653608	0.0653608
3	F	36	0.13895	0.163743	0.0449866	0.0449866
3	F	37	-0.141148	-0.147784	0.0385476	0.0385476
3	F	38	-0.1652	-0.185556	0.0327809	0.0327809
3	F	39	-0.297464	-0.212	0.0327151	0.0327151
3	F	40	0.109028	0.0934151	0.0364954	0.0364954
3	F	41	-0.193099	-0.240071	0.0369479	0.0369479
3	F	42	0.166982	0.0863383	0.0377487	0.0377487
3	F	43	0.13895	0.116413	0.0324207	0.0324207
3	F	44	-0.120259	-0.196627	0.0327604	0.0327604
3	F	45	-0.117424	-0.212434	0.0336455	0.0336455
3	F	46	-0.0968131	-0.199056	0.0360534	0.0360534
3	F	47	0.192185	0.104728	0.0351804	0.0351804
3	F	48	0.140234	0.146508	0.0325528	0.0325528
3	F	49	0.196311	0.153306	0.0343772	0.0343772
3	F	50	-0.1652	-0.121913	0.0482095	0.0482095
3	F	51	-0.143239	-0.22847	0.0418476	0.0418476
3	F	52	-0.139076	-0.213848	0.0353153	0.0353153
3	F	53	-0.195673	-0.217816	0.036382	0.036382
3	F	54	-0.19697	-0.234992	0.0394854	0.0394854
3	F	55	0.444299	0.379405	0.0835406	0.0835406
3	F	56	-0.193099	-0.216058	0.0357194	0.0357194
3	F	57	-0.193099	-0.239001	0.0377604	0.0377604
3	F	58	-0.299309	-0.127086	0.0728216	0.0728216
3	F	59	0.109028	0.0853308	0.0420619	0.0420619
3	F	60	0.254545	0.089652	0.0369217	0.0369217
3	F	61	0.166982	0.128493	0.0312192	0.0312192
3	F	62	0.140234	0.178927	0.0342366	0.0342366
3	F	63	-0.166352	-0.132627	0.0435896	0.0435896
3	F	64	0.428904	0.446532	0.0824027	0.0824027
3	F	65	-0.257824	-0.176523	0.0373814	0.0373814
3	F	66	0.00748448	-0.162441	0.0346922	0.0346922
3	F	67	0.30303	0.205212	0.0425217	0.0425217
3	F	68	0.0285958	-0.168316	0.0339651	0.0339651
3	F	69	-0.00420744	-0.142749	0.0372929	0.0372929
3	F	70	0.288409	0.20856	0.0410468	0.0410468
3	F	71	-0.118365	-0.133502	0.042046	0.042046
3	F	72	0.235663	0.200349	0.0396487	0.0396487
3	F	73	0.192185	0.180418	0.0405248	0.0405248
3	F	74	0.380471	0.258998	0.0591167	0.0591167
3	F	75	-0.0158685	0.205665	0.0562489	0.0562489
3	F	76	-0.0167696	-0.099308	0.0537833	0.0537833
3	F	77	0.461388	0.195225	0.0431263	0.0431263
3	F	78	-0.0772239	-0.108422	0.0569806	0.0569806
3	F	79	-0.0321458	-0.102811	0.0530937	0.0530937
3	F	80	0.40184	0.290813	0.137033	0.137033
3	F	81	0.13895	0.219705	0.0417791	0.0417791
3	F	82	0.192185	0.19805	0.0430078	0.0430078
3	F	83	0.165825	0.205363	0.0459643	0.0459643
3	F	84	0.215909	0.212812	0.047523	0.047523
3	F	85	0.108423	0.111777	0.076675	0.076675
3	F	86	-0.0976699	-0.123728	0.0433539	0.0433539
3	F	87	0.380092	0.190409	0.0336354	0.0336354
3	F	88	-0.0309152	0.0209101	0.0755823	0.0755823
3	F	89	-0.117424	-0.164504	0.0438009	0.0438009
3	F	90	-0.16867	-0.135319	0.0392248	0.0392248
3	F	91	-0.195673	-0.231176	0.0402754	0.0402754
3	F	92	0.446785	0.457196	0.082424	0.082424
3	F	93	-0.344923	-0.180046	0.0403205	0.0403205
3	F	94	0.288409	0.214645	0.0586435	0.0586435
3	F	95	-0.0449248	-0.188023	0.0316357	0.0316357
3	F	96	-0.0968131	-0.186823	0.0300047	0.0300047
3	F	97	-0.26271	-0.201625	0.0306655	0.0306655
3	F	98	0.23652	0.144944	0.0360061	0.0360061
3	F	99	0.23652	0.13544	0.0302645	0.0302645
3	F	100	0.287081	0.171195	0.0335013	0.0335013
3	F	101	0.168133	0.153975	0.0469965	0.0469965
3	F	102	-0.0115892	0.162	0.0491605	0.0491605
3	F	103	-0.0743047	0.187118	0.0403483	0.0403483
3	F	104	0.13895	0.168918	0.0361107	0.0361107
3	F	105	-0.194383	-0.144983	0.0411006	0.0411006
3	F	106	-0.125874	0.144923	0.0336864	0.0336864
3	F	107	-0.259444	-0.216964	0.0355622	0.0355622
3	F	108	-0.26271	-0.24076	0.0389996	0.0389996
3	F	109	0.168133	0.102414	0.0413842	0.0413842
3	F	110	0.215909	0.0906244	0.0392853	0.0392853
3	F	111	0.340326	0.421937	0.0848927	0.0848927
3	F	112	-0.459207	-0.196246	0.0381274	0.0381274
3	F	113	-0.141148	-0.192253	0.0379222	0.0379222
3	F	114	-0.0115892	0.113277	0.0333214	0.0333214
3	F	115	-0.0115892	0.107311	0.0327915	0.0327915
3	F	116	-0.00736335	0.0849763	0.0394919	0.0394919
3	F	117	-0.198788	0.10684	0.0336204	0.0336204
3	F	118	-0.286477	0.105367	0.035109	0.035109
3	F	119	0.469435	0.382236	0.0833054	0.0833054
3	F	120	-0.259444	-0.215823	0.0367902	0.0367902
3	F	121	0.0340245	0.0955031	0.0373586	0.0373586
3	F	122	-0.224305	-0.236982	0.0364351	0.0364351
3	F	123	0.193223	0.0835785	0.038586	0.038586
3	F	124	0.0381578	-0.0295748	0.0737051	0.0737051
3	F	125	-0.1652	-0.162293	0.0457374	0.0457374
3	F	126	0.0757576	0.0375149	0.0833321	0.0833321
3	F	127	0.252969	0.225762	0.072102	0.072102
3	F	128	-0.347055	-0.192998	0.0370517	0.0370517
3	F	129	-0.194383	-0.157283	0.05354	0.05354
3	F	130	-0.0137221	0.0779552	0.0417782	0.0417782
3	F	131	-0.225746	-0.24661	0.0388897	0.0388897
3	F	132	0.214968	0.078198	0.0407795	0.0407795
3	F	133	0.457012	0.518135	0.0944367	0.0944367
3	F	134	-0.261072	-0.180956	0.0361707	0.0361707
3	F	135	-0.344923	-0.202706	0.0331119	0.0331119
3	F	136	0.101432	-0.061652	0.135721	0.135721
3	F	137	0.0738896	0.171392	0.0523331	0.0523331
3	F	138	0.214968	0.245505	0.0746067	0.0746067
3	F	139	0.0151515	0.0571565	0.0732972	0.0732972
3	F	140	0.168133	0.17112	0.0419359	0.0419359
3	F	141	-0.225746	0.00931494	0.0685545	0.0685545
3	F	142	-0.264356	-0.0723357	0.13366	0.13366
3	F	143	0.287081	0.0820257	0.0755977	0.0755977
3	F	144	0.193223	0.157575	0.047706	0.047706
3	F	145	-0.22865	-0.155892	0.0399173	0.0399173
3	F	146	-0.117424	-0.217172	0.0368531	0.0368531
3	F	147	0.140234	0.131088	0.0313275	0.0313275
3	F	148	-0.264356	-0.204616	0.0308654	0.0308654
3	F	149	0.423561	0.413493	0.0818222	0.0818222
3	F	150	-0.191821	-0.194601	0.0383079	0.0383079
3	F	151	0.193223	0.133979	0.0313748	0.0313748
3	F	152	0.155169	0.147737	0.0288415	0.0288415
3	F	153	0.215909	0.19295	0.0324103	0.0324103
3	F	154	-0.164054	-0.150632	0.0361537	0.0361537
4	F	1	-0.00819672	-0.0849943	0.0622928	0.0622928
4	F	2	0.257501	0.100055	0.0663985	0.0663985
4	F	3	-0.450366	-0.156128	0.0720528	0.0720528
4	F	4	-0.277914	-0.0783747	0.0631512	0.0631512
4	F	5	0.190476	0.109311	0.0661913	0.0661913
4	F	6	0.151647	-0.0708931	0.0644529	0.0644529
4	F	7	0.0610022	-0.074318	0.0627696	0.0627696
4	F	8	0.0447761	0.0541806	0.0617578	0.0617578
4	F	9	0.0601093	0.00709192	0.101994	0.101994
4	F	10	0.101207	-0.121334	0.0647803	0.0647803
4	F	11	0.442853	0.0775395	0.14308	0.14308
4	F	12	-0.0220386	0.00301444	0.0696893	0.0696893
4	F	13	-0.242704	-0.159909	0.0703735	0.0703735
4	F	14	0.0670927	-0.113124	0.0598824	0.0598824
4	F	15	0.045977	-0.138239	0.0647065	0.0647065
4	F	16	0.15863	-0.0199804	0.138697	0.138697
4	F	17	-0.121977	0.0632484	0.058908	0.058908
4	F	18	0.0627706	-0.116508	0.0580338	0.0580338
4	F	19	0.0910853	-0.0534424	0.0709135	0.0709135
4	F	20	-0.214912	-0.0868317	0.0626357	0.0626357
4	F	21	-0.180791	0.0887827	0.0576587	0.0576587
4	F	22	0.117216	0.0654666	0.0553681	0.0553681
4	F	23	0.0119966	-0.0535379	0.0627101	0.0627101
4	F	24	-0.117032	0.0815819	0.055057	0.055057
4	F	25	-0.0258541	0.0370431	0.0642757	0.0642757
4	F	26	0.325603	0.0784556	0.0542208	0.0542208
4	F	27	0.00176835	-0.0884535	0.0594694	0.0594694
4	F	28	-0.180791	0.0421221	0.0579174	0.0579174
4	F	29	-0.156863	-0.0958481	0.0563117	0.0563117
4	F	30	0.378648	0.151383	0.0779179	0.0779179
4	F	31	0.190476	0.0554431	0.0582994	0.0582994
4	F	32	-0.249084	0.0160932	0.0654443	0.0654443
4	F	33	-0.245742	0.0130651	0.0666662	0.0666662
4	F	34	0.145363	0.0434181	0.135078	0.135078
4	F	35	-0.119497	0.0701199	0.0522696	0.0522696
4	F	36	0.144746	0.091482	0.0522464	0.0522464
4	F	37	0.228838	0.122798	0.062973	0.062973
4	F	38	-0.1875	-0.114579	0.056353	0.056353
4	F	39	-0.216117	-0.0847539	0.0538288	0.0538288
4	F	40	0.276042	0.0765092	0.054604	0.054604
4	F	41	-0.0201465	0.0655336	0.0526709	0.0526709
4	F	42	-0.057903	-0.106376	0.0559909	0.0559909
4	F	43	0.325137	0.0803836	0.0522828	0.0522828
4	F	44	0.169649	0.0380209	0.0582128	0.0582128
4	F	45	0.00132802	-0.0904508	0.0690979	0.0690979
4	F	46	0.313559	0.0164682	0.0647241	0.0647241
4	F	47	-0.0239411	-0.0151563	0.141933	0.141933
4	F	48	-0.188587	-0.184062	0.0774944	0.0774944
4	F	49	0.0206718	0.0493208	0.0586313	0.0586313
4	F	50	0.0569106	0.0245269	0.0607783	0.0607783
4	F	51	0.146916	0.0633916	0.0646824	0.0646824
4	F	52	-0.35348	-0.158764	0.0690712	0.0690712
4	F	53	-0.35348	-0.0926771	0.0557283	0.0557283
4	F	54	-0.450366	-0.100125	0.0568755	0.0568755
4	F	55	-0.1875	-0.0631566	0.0675993	0.0675993
4	F	56	-0.0126812	0.139973	0.0673073	0.0673073
4	F	57	0.0299353	-0.0376869	0.0731837	0.0731837
4	F	58	0.104605	0.131255	0.141022	0.141022
4	F	59	0.41286	0.134101	0.0665784	0.0665784
4	F	60	-0.121977	0.0788396	0.0563685	0.0563685
4	F	61	-0.0643275	0.101812	0.134163	0.134163
4	F	62	0.344502	0.19124	0.0742528	0.0742528
4	F	63	-0.276423	-0.0848607	0.0597877	0.0597877
4	F	64	0.0533781	0.0644862	0.132405	0.132405
4	F	65	-0.0664712	0.206571	0.1421	0.1421
4	F	66	0.276651	0.137226	0.0741536	0.0741536
4	F	67	-0.0572917	0.0759647	0.13259	0.13259
4	F	68	-0.00819672	-0.00733034	0.0715208	0.0715208
4	F	69	-0.0201465	0.175748	0.0674258	0.0674258
4	F	70	0.277259	0.219154	0.0815279	0.0815279
4	F	71	-0.0201465	0.0938227	0.0648217	0.0648217
4	F	72	0.116006	0.128455	0.118458	0.118458
4	F	73	0.0381739	0.0719443	0.133476	0.133476
4	F	74	-0.106034	-0.0107752	0.0666409	0.0666409
4	F	75	0.0892995	0.276695	0.15193	0.15193
4	F	76	0.0583942	0.204826	0.0742745	0.0742745
4	F	77	0.145833	0.134668	0.0714979	0.0714979
4	F	78	0.168659	0.133706	0.0616114	0.0616114
4	F	79	-0.0201465	0.131386	0.11634	0.11634
4	F	80	-0.319408	-0.0143159	0.065528	0.065528
4	F	81	-0.312661	0.000241542	0.0816174	0.0816174
4	F	82	0.0189983	0.22608	0.0922312	0.0922312
4	F	83	0.0855633	0.0878903	0.100197	0.100197
4	F	84	0.405434	0.204171	0.141085	0.141085
4	F	85	0.0533781	0.0303377	0.0766221	0.0766221
4	F	86	0.417166	0.141099	0.137835	0.137835
4	F	87	0.289593	0.107955	0.122014	0.122014
4	F	88	0.0223368	0.118627	0.0602064	0.0602064
4	F	89	-0.0201465	0.11405	0.118052	0.118052
4	F	90	-0.0664712	0.139892	0.064746	0.064746
4	F	91	0.105439	-0.02191	0.0719468	0.0719468
4	F	92	0.145646	-0.0525332	0.0746967	0.0746967
4	F	93	0.154762	-0.0586373	0.0680184	0.0680184
4	F	94	-0.0643275	0.0997573	0.0580272	0.0580272
4	F	95	0.155397	-0.00501087	0.0612435	0.0612435
4	F	96	0.228838	0.0972897	0.0552288	0.0552288
4	F	97	-0.180791	0.0914628	0.137201	0.137201
4	F	98	-0.0310982	-0.0534141	0.0616821	0.0616821
4	F	99	0.314057	0.0845172	0.0669335	0.0669335
4	F	100	-0.0718531	0.00391792	0.144206	0.144206
4	F	101	-0.126984	0.125654	0.0575174	0.0575174
4	F	102	0.143654	0.182136	0.0693708	0.0693708
4	F	103	0.142494	-0.0442174	0.0596677	0.0596677
4	F	104	0.0795262	-0.0286957	0.0613055	0.0613055
4	F	105	0.0206718	0.0861046	0.0586249	0.0586249
4	F	106	0.038522	-0.0465344	0.0596577	0.0596577
4	F	107	-0.511261	-0.511261	0.346268	0.346268
4	F	108	0.3629	0.208864	0.076599	0.076599
4	F	109	0.0583942	0.115687	0.0577042	0.0577042
4	F	110	-0.0177903	-0.0626761	0.0620806	0.0620806
4	F	111	0.364369	0.164376	0.066607	0.066607
4	F	112	-0.0310982	-0.102708	0.0669252	0.0669252
4	F	113	0.190476	0.0720336	0.0613943	0.0613943
4	F	114	0.117216	0.0655516	0.0650387	0.0650387
4	F	115	0.110715	-0.0900602	0.0686106	0.0686106
4	F	116	-0.142857	-0.105436	0.0722498	0.0722498
4	F	117	-0.180791	0.0858161	0.0677581	0.0677581
4	F	118	-0.0414793	-0.079409	0.0603247	0.0603247
4	F	119	-0.190776	-0.0881769	0.0600773	0.0600773
4	F	120	0.193182	0.104729	0.0535203	0.0535203
4	F	121	-0.399804	-0.119933	0.0689849	0.0689849
4	F	122	0.208791	0.110114	0.116474	0.116474
4	F	123	0.229604	0.144474	0.119447	0.119447
4	F	124	-0.214912	-0.0722736	0.0637901	0.0637901
4	F	125	0.228838	0.0999247	0.119841	0.119841
4	F	126	0.50165	0.109284	0.0620645	0.0620645
4	F	127	-0.0664712	0.0647355	0.144776	0.144776
4	F	128	0.0305344	0.118261	0.0649279	0.0649279
4	F	129	0.197242	-0.0913909	0.0720401	0.0720401
4	F	130	-0.0572917	0.044001	0.117237	0.117237
4	F	131	0.289023	0.0636921	0.0698972	0.0698972
4	F	132	-0.088964	-0.130361	0.080882	0.080882
4	F	133	-0.0560748	-0.0652095	0.0730186	0.0730186
4	F	134	0.418897	0.0946009	0.0694942	0.0694942
4	F	135	-0.0664712	0.0530994	0.0854881	0.0854881
4	F	136	-0.333333	0.0496679	0.0812227	0.0812227
4	F	137	0.119621	0.0971726	0.0687795	0.0687795
4	F	138	0.0299353	0.134656	0.197644	0.197644
4	F	139	-0.0182648	0.0875946	0.0736637	0.0736637
5	F	1	-0.500959	-0.0176936	0.0461963	0.0461963
5	F	2	-0.0268256	-0.0070546	0.05104	0.05104
5	F	3	0.0932274	-0.0059908	0.0512221	0.0512221
5	F	4	-0.0520999	0.000573932	0.0484365	0.0484365
5	F	5	0.526584	0.214176	0.0514975	0.0514975
5	F	6	-0.0520999	0.0434595	0.0753807	0.0753807
5	F	7	-0.193939	0.0198333	0.0500377	0.0500377
5	F	8	0.0126078	0.0244063	0.0542038	0.0542038
5	F	9	0.566425	0.52551	0.136003	0.136003
5	F	10	0.253444	0.222849	0.0517905	0.0517905
5	F	11	-0.149517	0.00231897	0.0455247	0.0455247
5	F	12	0.153755	0.22589	0.0508484	0.0508484
5	F	13	0.492304	0.216044	0.0469702	0.0469702
5	F	14	-0.149517	0.00962568	0.0390164	0.0390164
5	F	15	0.0707473	-0.00548334	0.0406766	0.0406766
5	F	16	0.0126078	-0.00139055	0.039174	0.039174
5	F	17	-0.111998	0.00518161	0.0390239	0.0390239
5	F	18	0.134513	0.0722813	0.0733861	0.0733861
5	F	19	0.0126078	-0.000271885	0.0470213	0.0470213
5	F	20	0.139394	0.213855	0.046507	0.046507
5	F	21	0.466335	0.233913	0.0497639	0.0497639
5	F	22	0.0442584	-0.00398161	0.0367422	0.0367422
5	F	23	0.345941	0.205712	0.0398889	0.0398889
5	F	24	0.0448909	0.012357	0.0379479	0.0379479
5	F	25	0.252144	0.191487	0.0413136	0.0413136
5	F	26	0.218306	0.199979	0.0431765	0.0431765
5	F	27	-0.0811893	0.0429283	0.0688913	0.0688913
5	F	28	0.221335	0.202603	0.0377669	0.0377669
5	F	29	-0.0288045	-0.0156719	0.035762	0.035762
5	F	30	-0.0616106	0.18999	0.039933	0.039933
5	F	31	0.183816	0.186416	0.0409917	0.0409917
5	F	32	0.521971	0.301156	0.0754989	0.0754989
5	F	33	0.326929	0.283826	0.0730794	0.0730794
5	F	34	-0.0532302	-0.00403713	0.0311067	0.0311067
5	F	35	0.253444	0.213948	0.0353099	0.0353099
5	F	36	-0.0520999	-0.00337135	0.0303902	0.0303902
5	F	37	-0.17294	0.294285	0.0719893	0.0719893
5	F	38	0.306508	0.203668	0.039826	0.039826
5	F	39	0.139394	0.209916	0.0346317	0.0346317
5	F	40	0.0448909	0.00806044	0.0307225	0.0307225
5	F	41	0.183816	0.19915	0.0348178	0.0348178
5	F	42	0.0126078	-0.0101211	0.0321806	0.0321806
5	F	43	0.451277	0.213513	0.0346818	0.0346818
5	F	44	-0.0543672	-0.0120631	0.0329637	0.0329637
5	F	45	0.120035	-0.01821	0.0348869	0.0348869
5	F	46	0.173554	-0.0213802	0.0368484	0.0368484
5	F	47	0.0859698	0.19172	0.0416351	0.0416351
5	F	48	-0.193939	-0.0181835	0.0380497	0.0380497
5	F	49	-0.151292	-0.0229011	0.0378506	0.0378506
5	F	50	0.182041	0.196289	0.0374003	0.0374003
5	F	51	0.221335	0.204517	0.0403042	0.0403042
5	F	52	-0.00640425	-0.022853	0.0400458	0.0400458
5	F	53	0.304529	0.193418	0.0433638	0.0433638
5	F	54	0.224303	0.11646	0.123846	0.123846
5	F	55	0.218306	0.223068	0.0479308	0.0479308
5	F	56	0.0126078	0.00448874	0.0403227	0.0403227
5	F	57	0.0822511	0.00950451	0.0421348	0.0421348
5	F	58	0.212841	0.172713	0.135558	0.135558
5	F	59	0.0204991	0.23099	0.0490119	0.0490119
5	F	60	0.030303	-0.0119454	0.0336813	0.0336813
5	F	61	0.0448909	-0.0180397	0.0359086	0.0359086
5	F	62	0.102882	0.00730395	0.0352285	0.0352285
5	F	63	0.108003	0.0118968	0.0389213	0.0389213
5	F	64	0.0455207	0.0353539	0.068595	0.068595
5	F	65	-0.0278124	0.0543106	0.0644846	0.0644846
5	F	66	0.0133863	0.034183	0.038225	0.038225
5	F	67	0.345941	0.220982	0.0332822	0.0332822
5	F	68	-0.247364	-0.00438119	0.0297645	0.0297645
5	F	69	0.043623	0.0320058	0.0369197	0.0369197
5	F	70	0.0448909	0.0372766	0.0403765	0.0403765
5	F	71	0.083204	0.0345772	0.0387647	0.0387647
5	F	72	0.0204991	0.299962	0.0700905	0.0700905
5	F	73	0.473668	0.313415	0.0734753	0.0734753
5	F	74	0.0126078	0.0209614	0.0383492	0.0383492
5	F	75	0.0296048	0.0108249	0.0383573	0.0383573
5	F	76	0.185578	0.217135	0.0366811	0.0366811
5	F	77	0.528926	0.528447	0.133064	0.133064
5	F	78	0.253444	0.212134	0.0354602	0.0354602
5	F	79	0.0296048	0.0106198	0.0312799	0.0312799
5	F	80	0.0587121	0.00552988	0.0314698	0.0314698
5	F	81	0.253444	0.211503	0.0318188	0.0318188
5	F	82	0.0587121	0.00103756	0.0295098	0.0295098
5	F	83	0.269624	0.194462	0.0351497	0.0351497
5	F	84	0.0932274	-0.00432783	0.0309947	0.0309947
5	F	85	0.182041	0.195565	0.0367176	0.0367176
5	F	86	0.139394	0.196309	0.0389563	0.0389563
5	F	87	0.141495	0.196265	0.041224	0.041224
5	F	88	-0.0532302	-0.0105016	0.0388011	0.0388011
5	F	89	0.0448909	-0.0129797	0.0381228	0.0381228
5	F	90	0.0296048	-0.0111629	0.0382332	0.0382332
5	F	91	-0.0543672	-0.00677692	0.0379424	0.0379424
5	F	92	-0.0278124	-0.00658404	0.0366073	0.0366073
5	F	93	0.0859698	0.193921	0.0416485	0.0416485
5	F	94	0.139394	0.202321	0.0430324	0.0430324
5	F	95	0.0126078	-0.0212473	0.0427307	0.0427307
5	F	96	-0.00553089	-0.0164041	0.0412276	0.0412276
5	F	97	0.0827284	-0.0149755	0.0405156	0.0405156
5	F	98	0.0827284	0.0417824	0.0684199	0.0684199
5	F	99	0.168972	0.0640343	0.0640987	0.0640987
5	F	100	0.102882	0.0511217	0.0669161	0.0669161
5	F	101	0.253444	0.199386	0.0381519	0.0381519
5	F	102	0.253444	0.210843	0.0324145	0.0324145
5	F	103	0.139394	0.206758	0.0329066	0.0329066
5	F	104	0.253444	0.299263	0.0695976	0.0695976
5	F	105	0.0707473	0.0282116	0.0351756	0.0351756
5	F	106	0.471091	0.512484	0.134928	0.134928
5	F	107	0.0827284	0.13456	0.115174	0.115174
5	F	108	0.221335	0.216966	0.0399831	0.0399831
5	F	109	0.0707473	0.00481166	0.0395097	0.0395097
5	F	110	0.345941	0.217949	0.0358502	0.0358502
5	F	111	0.183816	0.203729	0.0363802	0.0363802
5	F	112	0.0827284	0.00432149	0.0337432	0.0337432
5	F	113	0.378224	0.23389	0.0422017	0.0422017
5	F	114	0.286787	0.287256	0.0723277	0.0723277
5	F	115	-0.00640425	0.00671504	0.0353941	0.0353941
5	F	116	0.253444	0.212458	0.0373748	0.0373748
5	F	117	0.281233	0.214671	0.0409472	0.0409472
5	F	118	0.0587121	-0.00161053	0.0413354	0.0413354
5	F	119	0.481268	0.281682	0.075033	0.075033
5	F	120	0.345941	0.290931	0.0738853	0.0738853
5	F	121	0.017316	0.214241	0.0424005	0.0424005
5	F	122	0.0448909	0.00758972	0.0395452	0.0395452
5	F	123	0.0859698	0.195689	0.0444295	0.0444295
5	F	124	0.0118256	0.156011	0.151986	0.151986
5	F	125	0.0827284	-0.000155443	0.0404747	0.0404747
5	F	126	0.0296048	0.00452939	0.0408573	0.0408573
5	F	127	-0.00728212	-0.00474204	0.0418003	0.0418003
5	F	128	0.0827284	0.0364512	0.0732892	0.0732892
5	F	129	0.139394	0.206436	0.0393484	0.0393484
5	F	130	0.139394	0.213743	0.0395566	0.0395566
5	F	131	0.0296048	-0.00741102	0.0412246	0.0412246
5	F	132	0.0126078	0.0643207	0.0674735	0.0674735
5	F	133	0.0448909	0.0180564	0.0383809	0.0383809
5	F	134	0.326051	0.297925	0.072037	0.072037
5	F	135	0.0827284	0.0794447	0.0722444	0.0722444
5	F	136	0.345941	0.230462	0.0478859	0.0478859
5	F	137	0.137276	0.220341	0.0435691	0.0435691
5	F	138	-0.0497365	0.226899	0.0421281	0.0421281
5	F	139	0.0133863	0.0188434	0.0431543	0.0431543
5	F	140	0.0204991	0.211266	0.0429575	0.0429575
5	F	141	0.0827284	0.019062	0.0419309	0.0419309
5	F	142	0.0296048	0.0356266	0.0438971	0.0438971
5	F	143	0.137276	0.21074	0.0408119	0.0408119
5	F	144	0.0587121	0.0649301	0.0710124	0.0710124
5	F	145	0.139394	0.220456	0.0446769	0.0446769
5	F	146	0.154476	0.143264	0.116384	0.116384
5	F	147	0.102882	0.170104	0.11937	0.11937
5	F	148	0.416062	0.32998	0.0877791	0.0877791
5	F	149	0.102882	0.0305099	0.070008	0.070008
5	F	150	0.183816	0.24524	0.0629808	0.0629808
5	F	151	0.221335	0.247467	0.0593176	0.0593176
5	F	152	0.0296048	0.0426426	0.0580079	0.0580079
5	F	153	0.0448909	0.0273766	0.0559808	0.0559808
6	F	1	0.243124	0.131527	0.123129	0.123129
6	F	2	0.352063	0.155221	0.0689957	0.0689957
6	F	3	0.0142532	0.0393058	0.0682287	0.0682287
6	F	4	0.0989336	0.00730006	0.0766585	0.0766585
6	F	5	0.0669067	0.0648117	0.0773807	0.0773807
6	F	6	0.36856	0.147847	0.0736701	0.0736701
6	F	7	-0.00500394	0.0311831	0.0756048	0.0756048
6	F	8	0.164006	0.12015	0.0760191	0.0760191
6	F	9	0.320198	0.0392744	0.113524	0.113524
6	F	10	0.300058	0.260737	0.163165	0.163165
6	F	11	-0.289818	-0.0142888	0.0774663	0.0774663
6	F	12	-0.216564	-0.00250792	0.0741021	0.0741021
6	F	13	-0.0685544	0.0541467	0.0594229	0.0594229
6	F	14	-0.142653	-0.036249	0.0578167	0.0578167
6	F	15	-0.0105756	0.104939	0.0692409	0.0692409
6	F	16	0.0774165	0.0841492	0.0585296	0.0585296
6	F	17	0.0300754	-0.00273483	0.0626929	0.0626929
6	F	18	-0.655971	-0.332727	0.161077	0.161077
6	F	19	0.358076	0.099123	0.0561135	0.0561135
6	F	20	-0.0185728	-0.0470797	0.0497955	0.0497955
6	F	21	-0.105402	-0.0464505	0.0527493	0.0527493
6	F	22	-0.011655	0.0391668	0.10277	0.10277
6	F	23	0.164631	0.0682325	0.0540394	0.0540394
6	F	24	0.0350064	-0.0486485	0.0471357	0.0471357
6	F	25	-0.0185728	0.0524843	0.105524	0.105524
6	F	26	-0.0960671	-0.0865288	0.0484338	0.0484338
6	F	27	-0.155923	-0.0789601	0.0463694	0.0463694
6	F	28	0.321678	0.0748137	0.0570757	0.0570757
6	F	29	-0.0672176	0.02876	0.0491438	0.0491438
6	F	30	0.0808374	0.0409646	0.0480159	0.0480159
6	F	31	0.237723	0.0820192	0.0593111	0.0593111
6	F	32	0.17741	0.0562648	0.0543267	0.0543267
6	F	33	-0.0760342	-0.020266	0.0657618	0.0657618
6	F	34	-0.0182663	-0.0122231	0.0642489	0.0642489
6	F	35	-0.0329429	-0.0210613	0.0585504	0.0585504
6	F	36	-0.333333	-0.0065708	0.105421	0.105421
6	F	37	0.0496816	-0.0710074	0.0508814	0.0508814
6	F	38	0.0187298	-0.0416781	0.0470966	0.0470966
6	F	39	-0.0264139	-0.029415	0.0491175	0.0491175
6	F	40	-0.00415527	-0.0143778	0.0520877	0.0520877
6	F	41	-0.0389913	0.060691	0.052613	0.052613
6	F	42	-0.100703	0.0312257	0.0753446	0.0753446
6	F	43	-0.110711	-0.294509	0.155879	0.155879
6	F	44	0.0247428	-0.021431	0.0482051	0.0482051
6	F	45	0.0629808	-0.0393584	0.0443131	0.0443131
6	F	46	-0.100703	0.0518482	0.0496777	0.0496777
6	F	47	-0.174242	0.0627652	0.050376	0.050376
6	F	48	-0.118161	0.0532426	0.0806479	0.0806479
6	F	49	-0.333333	0.00384433	0.107268	0.107268
6	F	50	-0.0503514	-0.0423464	0.0521013	0.0521013
6	F	51	-0.0105756	0.0695984	0.052401	0.052401
6	F	52	0.254372	0.0237884	0.10613	0.10613
6	F	53	-0.0960671	0.0418777	0.100632	0.100632
6	F	54	0.0925002	-0.113152	0.0627641	0.0627641
6	F	55	-0.0117138	0.0240758	0.0489476	0.0489476
6	F	56	-0.259378	-0.368886	0.156968	0.156968
6	F	57	-0.135791	-0.0241498	0.0705981	0.0705981
6	F	58	-0.00902151	-0.0824833	0.0565362	0.0565362
6	F	59	0.135566	0.0210668	0.0574137	0.0574137
6	F	60	-0.333333	0.00957749	0.063481	0.063481
6	F	61	0.142127	-0.00676463	0.116295	0.116295
6	F	62	0.0135334	-0.0039932	0.0675826	0.0675826
6	F	63	-0.0585466	0.00940671	0.10224	0.10224
6	F	64	-0.0577872	-0.110528	0.0673433	0.0673433
6	F	65	-0.169954	-0.0506092	0.0649748	0.0649748
6	F	66	0.00139553	0.00424015	0.0884596	0.0884596
6	F	67	-0.343909	-0.00105125	0.074375	0.074375
6	F	68	0.0369688	0.0404294	0.076169	0.076169
6	F	69	0.0452274	-0.00880557	0.0615455	0.0615455
6	F	70	0.0369688	0.102921	0.0618705	0.0618705
6	F	71	0.00703069	-0.0177571	0.0627353	0.0627353
6	F	72	0.172008	0.0932997	0.108609	0.108609
6	F	73	-0.333333	0.037829	0.0627428	0.0627428
6	F	74	-0.00500394	-0.0331507	0.0667106	0.0667106
6	F	75	-0.0760342	0.0121525	0.0640424	0.0640424
6	F	76	-0.0577872	0.000854892	0.0649609	0.0649609
6	F	77	0.266631	0.1723	0.0903283	0.0903283
6	F	78	0.0466415	0.0821361	0.0697936	0.0697936
6	F	79	-0.333333	0.0666966	0.11573	0.11573
6	F	80	-0.236775	-0.266713	0.16425	0.16425
6	F	81	0.36856	0.0875577	0.0769517	0.0769517
6	F	82	0.226496	0.135719	0.100295	0.100295
6	F	83	0.0981647	0.0452406	0.0610399	0.0610399
6	F	84	-0.175998	0.131498	0.085566	0.085566
6	F	85	0.0989336	-0.0203365	0.0573552	0.0573552
6	F	86	-0.0492604	-0.0643023	0.0835296	0.0835296
6	F	87	0.0624364	-0.0443029	0.0766592	0.0766592
6	F	88	-0.0667027	0.0433154	0.0675693	0.0675693
6	F	89	0.216682	0.0970611	0.0622655	0.0622655
6	F	90	0.163379	0.0920461	0.0599036	0.0599036
6	F	91	0.0187298	-0.00292181	0.0561425	0.0561425
6	F	92	0.19068	0.128751	0.0562011	0.0562011
6	F	93	0.266631	0.122082	0.0542622	0.0542622
6	F	94	0.0989336	0.101507	0.10605	0.10605
6	F	95	-0.0366358	-0.0506624	0.0475056	0.0475056
6	F	96	0.0791319	0.0787223	0.0448821	0.0448821
6	F	97	0.257714	0.0657139	0.0480568	0.0480568
6	F	98	-0.0667027	-0.0345021	0.0483762	0.0483762
6	F	99	0.19068	0.100153	0.0519865	0.0519865
6	F	100	0.247522	0.301614	0.155351	0.155351
6	F	101	0.168965	-0.0819254	0.113675	0.113675
6	F	102	-0.0188799	-0.107171	0.0558515	0.0558515
6	F	103	0.265836	0.244201	0.15729	0.15729
6	F	104	0.0774165	-0.0374163	0.0693191	0.0693191
6	F	105	0.040206	-0.0827131	0.110442	0.110442
6	F	106	-0.0685544	-0.0471309	0.08244	0.08244
6	F	107	-0.0992887	-0.0795929	0.11085	0.11085
6	F	108	-0.333333	-0.117953	0.137088	0.137088
6	F	109	-0.182826	-0.199307	0.0899612	0.0899612
6	F	110	0.215172	-0.0600152	0.0816082	0.0816082
6	F	111	0.132049	-0.0487659	0.0789324	0.0789324
6	F	112	-0.0488981	-0.137705	0.0743152	0.0743152
6	F	113	-0.0414451	-0.119618	0.0691675	0.0691675
6	F	114	-0.0117138	-0.0323698	0.0612603	0.0612603
6	F	115	0.0245067	-0.118572	0.0560331	0.0560331
6	F	116	0.3199	-0.0854565	0.110782	0.110782
6	F	117	-0.270913	-0.178869	0.0770208	0.0770208
6	F	118	-0.216564	-0.0247111	0.0613659	0.0613659
6	F	119	-0.255058	-0.111186	0.0530677	0.0530677
6	F	120	0.113368	-0.114312	0.0576105	0.0576105
6	F	121	0.164006	0.0228179	0.0469322	0.0469322
6	F	122	-0.00415527	-0.00368276	0.0984899	0.0984899
6	F	123	-0.333333	-0.0179935	0.0557241	0.0557241
6	F	124	-0.184813	-0.0654095	0.0519966	0.0519966
6	F	125	-0.11615	-0.0502266	0.0481419	0.0481419
6	F	126	-0.0492604	-0.0518105	0.0435751	0.0435751
6	F	127	-0.0965243	-0.0544228	0.0457693	0.0457693
6	F	128	-0.0410974	-0.0264928	0.0442605	0.0442605
6	F	129	-0.184813	-0.0409088	0.0515571	0.0515571
6	F	130	0.36878	0.375645	0.166695	0.166695
6	F	131	-0.174242	0.0344333	0.0461512	0.0461512
6	F	132	0.14852	0.0499251	0.0469203	0.0469203
7	M	1	-0.52423	-0.151753	0.0969504	0.0969504
7	M	2	0.0418343	-0.0768506	0.0633202	0.0633202
7	M	3	-0.120762	-0.120887	0.0671295	0.0671295
7	M	4	0.384618	-0.0985779	0.0601102	0.0601102
7	M	5	-0.112077	-0.144767	0.0736035	0.0736035
7	M	6	-0.115434	-0.0706997	0.0848605	0.0848605
7	M	7	-0.156987	-0.0888264	0.0664186	0.0664186
7	M	8	-0.0886152	-0.0730555	0.0634135	0.0634135
7	M	9	-0.14698	-0.0564712	0.0686549	0.0686549
7	M	10	0.098241	-0.263476	0.135576	0.135576
7	M	11	0.119333	-0.0768228	0.0739568	0.0739568
7	M	12	-0.0611139	-0.102645	0.0661301	0.0661301
7	M	13	-0.134256	-0.107138	0.0677845	0.0677845
7	M	14	-0.00152949	-0.118246	0.0596004	0.0596004
7	M	15	-0.079172	-0.123039	0.0608475	0.0608475
7	M	16	-0.333333	-0.0749481	0.172665	0.172665
7	M	17	-0.261662	-0.03545	0.0602956	0.0602956
7	M	18	0.0831455	-0.0514486	0.0663932	0.0663932
7	M	19	-0.26236	-0.0699871	0.0579476	0.0579476
7	M	20	-0.0937195	-0.0309179	0.0638181	0.0638181
7	M	21	0.376505	-0.0712159	0.16849	0.16849
7	M	22	-0.283191	-0.105105	0.0524582	0.0524582
7	M	23	0.135557	0.0743275	0.0901156	0.0901156
7	M	24	0.0486315	-0.0723831	0.0498213	0.0498213
7	M	25	-0.212247	-0.117267	0.0530498	0.0530498
7	M	26	-0.415141	-0.251483	0.129897	0.129897
7	M	27	0.385741	0.445729	0.117249	0.117249
7	M	28	-0.0299912	-0.0731095	0.0460807	0.0460807
7	M	29	-0.230868	-0.100431	0.0460689	0.0460689
7	M	30	0.043672	-0.0894102	0.0519522	0.0519522
7	M	31	-0.230868	-0.0912644	0.0460305	0.0460305
7	M	32	0.155185	0.118495	0.089136	0.089136
7	M	33	-0.304673	-0.056672	0.0434091	0.0434091
7	M	34	-0.0226636	-0.0446583	0.0524884	0.0524884
7	M	35	-0.333333	-0.0781474	0.0519806	0.0519806
7	M	36	0.460417	0.407281	0.104002	0.104002
7	M	37	-0.0531962	-0.0488959	0.0513697	0.0513697
7	M	38	0.00695709	-0.112979	0.0853175	0.0853175
7	M	39	-0.270582	-0.114455	0.0519329	0.0519329
7	M	40	-0.00364404	-0.0432429	0.0644962	0.0644962
7	M	41	-0.283191	-0.0818716	0.0453003	0.0453003
7	M	42	-0.135291	-0.0226779	0.0529452	0.0529452
7	M	43	-0.283191	-0.0547508	0.0587032	0.0587032
7	M	44	0.112169	-0.0449998	0.0748642	0.0748642
7	M	45	-0.090303	-0.0316154	0.052756	0.052756
7	M	46	0.00473485	-0.0472792	0.0570758	0.0570758
7	M	47	-0.21259	-0.019693	0.0552257	0.0552257
7	M	48	-0.180606	-0.0520872	0.0583004	0.0583004
7	M	49	0.524411	0.415999	0.10224	0.10224
7	M	50	-0.0553239	-0.0717439	0.0454655	0.0454655
7	M	51	0.122988	0.0846017	0.083846	0.083846
7	M	52	-0.0100687	-0.124749	0.053552	0.053552
7	M	53	0.0418343	-0.113046	0.0480887	0.0480887
7	M	54	0.0236576	-0.0816131	0.0500546	0.0500546
7	M	55	0.0768949	0.042861	0.0866079	0.0866079
7	M	56	-0.0489353	-0.0994611	0.0599121	0.0599121
7	M	57	0.107514	0.0414126	0.0872317	0.0872317
7	M	58	-0.0244676	-0.0962231	0.0543128	0.0543128
7	M	59	-0.0220663	-0.0876615	0.0505772	0.0505772
7	M	60	0.4154	0.353181	0.102834	0.102834
7	M	61	-0.18456	-0.123154	0.0768786	0.0768786
7	M	62	-0.00791353	-0.0987272	0.0660993	0.0660993
7	M	63	-0.333333	-0.143998	0.172875	0.172875
7	M	64	0.0241097	-0.0470273	0.0408413	0.0408413
7	M	65	0.0232042	0.0798949	0.0790829	0.0790829
7	M	66	-0.0275154	0.0867298	0.0787314	0.0787314
7	M	67	0.0245605	0.0850268	0.0795997	0.0795997
7	M	68	-0.0546121	-0.0769308	0.0593293	0.0593293
7	M	69	0.0358359	-0.0532165	0.044926	0.044926
7	M	70	-0.0144207	-0.0941706	0.0522757	0.0522757
7	M	71	0.0826609	0.0935041	0.079757	0.079757
7	M	72	0.0059482	-0.0738001	0.0519116	0.0519116
7	M	73	-0.0587381	-0.0611734	0.0637758	0.0637758
7	M	74	-0.0920044	-0.0715912	0.0527947	0.0527947
7	M	75	-0.159267	-0.058321	0.0487884	0.0487884
7	M	76	-0.0567554	-0.0577463	0.062079	0.062079
7	M	77	-0.11073	-0.0534931	0.0594164	0.0594164
7	M	78	0.0520343	-0.00517626	0.0583062	0.0583062
7	M	79	0.101838	-0.044679	0.0480616	0.0480616
7	M	80	-0.451178	-0.244651	0.128227	0.128227
7	M	81	-0.187439	-0.0477029	0.0752886	0.0752886
7	M	82	-0.0574751	0.00322793	0.0727478	0.0727478
7	M	83	0.0128822	0.0195171	0.0732526	0.0732526
7	M	84	0.117633	-0.00802809	0.0607411	0.0607411
7	M	85	0.0596664	-0.0335733	0.0498086	0.0498086
7	M	86	-0.120762	-0.0659505	0.049892	0.049892
7	M	87	0.0826609	0.105567	0.0825777	0.0825777
7	M	88	0.067564	-0.0179663	0.0563329	0.0563329
7	M	89	0.440123	0.356659	0.103326	0.103326
7	M	90	0.112919	-0.0476269	0.0913796	0.0913796
7	M	91	0.0241097	-0.0972855	0.0673611	0.0673611
7	M	92	-0.00577201	-0.135044	0.0691064	0.0691064
7	M	93	-0.270582	-0.13552	0.069071	0.069071
7	M	94	-0.11495	-0.0650957	0.0578164	0.0578164
7	M	95	-0.156987	-0.0470144	0.0451146	0.0451146
7	M	96	-0.133227	-0.0186857	0.0518444	0.0518444
7	M	97	0.0399857	-0.0469181	0.0575467	0.0575467
7	M	98	0.174066	-0.0784889	0.0595751	0.0595751
7	M	99	-0.283191	-0.0898231	0.0496842	0.0496842
7	M	100	-0.0144798	-0.0124046	0.0539942	0.0539942
7	M	101	0.111534	0.120167	0.0832055	0.0832055
7	M	102	-0.0546121	-0.0092994	0.0684226	0.0684226
7	M	103	-0.0531962	-0.0333185	0.0466926	0.0466926
7	M	104	-0.156987	-0.0618366	0.0591934	0.0591934
7	M	105	0.0358359	-0.0230709	0.0504184	0.0504184
7	M	106	0.268512	0.406769	0.0960218	0.0960218
7	M	107	-0.00152949	-0.0993838	0.0537687	0.0537687
7	M	108	-0.11495	-0.0390713	0.0910529	0.0910529
7	M	109	-0.120762	-0.0559701	0.0590203	0.0590203
7	M	110	0.101077	0.117116	0.0835907	0.0835907
7	M	111	-0.187104	-0.241004	0.129344	0.129344
7	M	112	0.225379	-0.0558971	0.059179	0.059179
7	M	113	0.408352	0.371205	0.098555	0.098555
7	M	114	-0.0688131	-0.0912026	0.0800428	0.0800428
7	M	115	0.095869	-0.0533928	0.0692787	0.0692787
7	M	116	0.356538	0.350116	0.108471	0.108471
7	M	117	-0.194383	-0.145874	0.0853718	0.0853718
7	M	118	-0.289661	-0.244229	0.139267	0.139267
7	M	119	0.144547	-0.0175985	0.0672723	0.0672723
7	M	120	0.136842	0.0834594	0.0856674	0.0856674
7	M	121	-0.30054	-0.10646	0.0680931	0.0680931
7	M	122	-0.27895	-0.0688806	0.0646517	0.0646517
7	M	123	0.262433	0.414988	0.10332	0.10332
7	M	124	0.129073	-0.0589675	0.0703944	0.0703944
8	M	1	-0.0365628	-0.00738946	0.050116	0.050116
8	M	2	-0.0639165	0.0345117	0.0511544	0.0511544
8	M	3	-0.0742852	0.0433018	0.0499568	0.0499568
8	M	4	-0.0491321	-0.0187643	0.0574108	0.0574108
8	M	5	-0.0264818	0.138807	0.109293	0.109293
8	M	6	0.217306	0.150215	0.11948	0.11948
8	M	7	0.110769	-0.00113524	0.0758518	0.0758518
8	M	8	0.253444	0.014179	0.0519294	0.0519294
8	M	9	-0.116027	-0.0177909	0.128693	0.128693
8	M	10	-0.210031	-0.14461	0.104388	0.104388
8	M	11	0.138955	-0.0726429	0.0805827	0.0805827
8	M	12	0.269417	0.160124	0.0692257	0.0692257
8	M	13	-0.0264818	0.0409183	0.0608848	0.0608848
8	M	14	-0.131859	0.0314189	0.0447287	0.0447287
8	M	15	-0.199134	0.0509511	0.0509982	0.0509982
8	M	16	0.22456	0.0361965	0.0682984	0.0682984
8	M	17	0.150589	0.163701	0.103139	0.103139
8	M	18	0.0130574	0.0850821	0.0903181	0.0903181
8	M	19	0.254883	0.0841478	0.0462088	0.0462088
8	M	20	0.14946	0.0765959	0.0633965	0.0633965
8	M	21	0.0993099	0.045893	0.122771	0.122771
8	M	22	0.0208644	0.0655922	0.0742683	0.0742683
8	M	23	-0.357788	-0.0670317	0.063412	0.063412
8	M	24	-0.0798898	0.109311	0.0889297	0.0889297
8	M	25	0.0108727	0.0776167	0.0701275	0.0701275
8	M	26	-0.202317	0.0375782	0.0499744	0.0499744
8	M	27	0.217306	0.0579245	0.0672844	0.0672844
8	M	28	0.123045	-0.0195799	0.0538164	0.0538164
8	M	29	0.239687	0.0307969	0.0575761	0.0575761
8	M	30	-0.0639165	-0.00262083	0.071083	0.071083
8	M	31	0.14946	-0.0639792	0.154456	0.154456
8	M	32	0.0363941	0.0262185	0.0765867	0.0765867
8	M	33	-0.0224401	0.043073	0.0438687	0.0438687
8	M	34	0.0915727	0.0570715	0.0432756	0.0432756
8	M	35	0.0689445	0.220085	0.120686	0.120686
8	M	36	0.0878882	0.0357438	0.0533499	0.0533499
8	M	37	0.125789	0.0658169	0.0457728	0.0457728
8	M	38	0.0190951	0.0333835	0.0490353	0.0490353
8	M	39	-0.0742852	-0.0502822	0.154379	0.154379
8	M	40	-0.199134	0.00364323	0.0789367	0.0789367
8	M	41	-0.199134	0.0132785	0.0706177	0.0706177
8	M	42	0.195823	0.121591	0.0790039	0.0790039
8	M	43	0.0993099	-0.0849888	0.0692719	0.0692719
8	M	44	0.0208644	0.0616077	0.0454933	0.0454933
8	M	45	0.300779	0.085329	0.0459896	0.0459896
8	M	46	0.0190951	0.0995376	0.0726222	0.0726222
8	M	47	0.284819	0.129417	0.0619223	0.0619223
8	M	48	0.269417	0.201553	0.116033	0.116033
8	M	49	-0.0742852	0.0413218	0.088799	0.088799
8	M	50	-0.0244551	0.0489477	0.0431264	0.0431264
8	M	51	-0.022636	0.0370456	0.156132	0.156132
8	M	52	0.0104322	0.0190508	0.0755643	0.0755643
8	M	53	0.0915727	0.0155773	0.0485769	0.0485769
8	M	54	0.174242	0.043234	0.0436946	0.0436946
8	M	55	-0.278788	-0.0893521	0.15518	0.15518
8	M	56	0.164502	0.111696	0.102805	0.102805
8	M	57	-0.243163	-0.11065	0.0788129	0.0788129
8	M	58	0.177111	0.0628067	0.132448	0.132448
8	M	59	0.174242	0.201187	0.116645	0.116645
8	M	60	0.0190951	0.0232521	0.0734777	0.0734777
8	M	61	-0.210031	-0.00566699	0.0511425	0.0511425
8	M	62	-0.0742852	0.0379023	0.0605358	0.0605358
8	M	63	0.000426803	0.103577	0.071759	0.071759
8	M	64	0.14604	0.163281	0.0916236	0.0916236
8	M	65	-0.116027	-0.0314696	0.0555611	0.0555611
8	M	66	0.299072	0.100618	0.0522296	0.0522296
8	M	67	0.217306	0.136779	0.108227	0.108227
8	M	68	-0.0719697	0.0329341	0.0803877	0.0803877
8	M	69	-0.131859	0.0350162	0.0437698	0.0437698
8	M	70	0.0915727	0.0077077	0.0592179	0.0592179
8	M	71	0.0190951	0.0247839	0.0455758	0.0455758
8	M	72	0.057482	0.0779191	0.0444621	0.0444621
8	M	73	0.046832	-0.035369	0.0545965	0.0545965
8	M	74	0.0915727	0.101708	0.107431	0.107431
8	M	75	0.0878882	-0.0334287	0.0742613	0.0742613
8	M	76	-0.131859	0.0445693	0.0452629	0.0452629
8	M	77	0.057482	0.0634197	0.0489641	0.0489641
8	M	78	-0.0354087	-0.0592785	0.0608197	0.0608197
8	M	79	0.105403	-0.105069	0.0787561	0.0787561
8	M	80	-0.0948617	-0.00972339	0.0513351	0.0513351
8	M	81	-0.0107185	-1.99158e-05	0.0516193	0.0516193
8	M	82	0.0818827	0.108129	0.125259	0.125259
8	M	83	0.0190951	-0.0382924	0.081995	0.081995
8	M	84	0.0689445	0.0312419	0.155943	0.155943
8	M	85	0.000895026	-0.021084	0.161682	0.161682
8	M	86	0.0915727	0.0154763	0.0739082	0.0739082
8	M	87	-0.199134	0.0617439	0.0439398	0.0439398
8	M	88	0.253444	0.106047	0.061007	0.061007
8	M	89	-0.0107185	0.0325204	0.120357	0.120357
8	M	90	0.174242	0.0417772	0.0711006	0.0711006
8	M	91	0.115084	0.0587622	0.0650957	0.0650957
8	M	92	0.322615	0.0438288	0.0499725	0.0499725
8	M	93	-4.27405e-05	-0.0438884	0.0859214	0.0859214
8	M	94	0.0915727	0.0184673	0.0495788	0.0495788
9	F	1	0.137303	0.183686	0.110425	0.110425
9	F	2	0.511598	0.511598	0.219491	0.219491
9	F	3	0.0150521	0.0333298	0.0655235	0.0655235
9	F	4	0.412819	0.20201	0.0692126	0.0692126
9	F	5	0.0150521	0.0595046	0.0764539	0.0764539
9	F	6	0.210696	0.148862	0.0556612	0.0556612
9	F	7	0.135811	0.267149	0.0643668	0.0643668
9	F	8	0.0258977	0.217125	0.0696615	0.0696615
9	F	9	-0.379679	-0.262327	0.157203	0.157203
9	F	10	0.0848485	0.172465	0.078215	0.078215
9	F	11	0.0441593	-0.0399324	0.0648013	0.0648013
9	F	12	0.241361	0.150862	0.0542598	0.0542598
9	F	13	-0.0651723	-0.182525	0.157203	0.157203
9	F	14	0.175266	0.218402	0.0717173	0.0717173
9	F	15	0.0848485	0.276309	0.0789436	0.0789436
9	F	16	0.102453	-0.0274621	0.0721704	0.0721704
9	F	17	0.0848485	0.0483607	0.0663942	0.0663942
9	F	18	0.0568038	-0.0242451	0.0430145	0.0430145
9	F	19	-0.0188568	0.0446809	0.0510637	0.0510637
9	F	20	0.0683888	0.049608	0.0489016	0.0489016
9	F	21	0.503418	0.264426	0.061393	0.061393
9	F	22	0.0848485	0.215236	0.0630308	0.0630308
9	F	23	-0.0463458	0.10687	0.0594741	0.0594741
9	F	24	-0.0463458	0.101635	0.0419211	0.0419211
9	F	25	-0.0463458	0.0914009	0.0354311	0.0354311
9	F	26	-0.0025894	-0.0405958	0.0329947	0.0329947
9	F	27	0.0683888	0.0206061	0.0388422	0.0388422
9	F	28	-0.00104493	-0.0153512	0.0335406	0.0335406
9	F	29	0.455557	0.291766	0.0662451	0.0662451
9	F	30	0.0258977	0.0695773	0.0358412	0.0358412
9	F	31	0.0230625	0.0799297	0.0320879	0.0320879
9	F	32	0.0825119	0.114442	0.0333877	0.0333877
9	F	33	-0.248485	-0.0902089	0.0419736	0.0419736
9	F	34	0.0122416	-0.0186002	0.0322039	0.0322039
9	F	35	0.133866	0.105488	0.0403396	0.0403396
9	F	36	0.133866	0.129037	0.0394278	0.0394278
9	F	37	-0.0214339	-0.0125887	0.0353218	0.0353218
9	F	38	-0.158067	-0.0209025	0.036163	0.036163
9	F	39	-0.248485	-0.0674739	0.0553015	0.0553015
9	F	40	0.241361	0.266513	0.068849	0.068849
9	F	41	0.0143541	-0.00973271	0.0322872	0.0322872
9	F	42	-0.00104493	-0.0351938	0.0303605	0.0303605
9	F	43	0.183843	0.0681891	0.062706	0.062706
9	F	44	-0.00181539	-0.0602163	0.0350422	0.0350422
9	F	45	-0.0223013	0.0209496	0.066526	0.066526
9	F	46	0.0230625	0.0970947	0.0453875	0.0453875
9	F	47	-0.122637	-0.0753595	0.0383627	0.0383627
9	F	48	0.0729746	0.0964678	0.034349	0.034349
9	F	49	-0.0205707	-0.0340469	0.0301873	0.0301873
9	F	50	-0.122637	-0.0548523	0.0403916	0.0403916
9	F	51	-0.0415495	-0.017895	0.0386195	0.0386195
9	F	52	0.0573285	0.0368252	0.0650813	0.0650813
9	F	53	0.175266	0.124626	0.0360864	0.0360864
9	F	54	-0.0651723	0.0249722	0.0434452	0.0434452
9	F	55	-0.0205707	0.031917	0.0430809	0.0430809
9	F	56	0.0848485	0.194813	0.0557466	0.0557466
9	F	57	0.079486	-0.0150297	0.0373749	0.0373749
9	F	58	0.291784	0.172204	0.0488853	0.0488853
9	F	59	0.210696	0.233187	0.0828985	0.0828985
9	F	60	0.133866	0.11159	0.0382113	0.0382113
9	F	61	-0.307436	-0.0467535	0.0348165	0.0348165
9	F	62	0.175266	0.169379	0.0514798	0.0514798
9	F	63	0.146374	0.0437259	0.062126	0.062126
9	F	64	-0.0640835	-0.00785784	0.0694577	0.0694577
9	F	65	0.0258977	0.0896465	0.047845	0.047845
9	F	66	-0.00181539	-0.0932878	0.040207	0.040207
9	F	67	0.175266	0.101273	0.0331571	0.0331571
9	F	68	-0.0651723	-0.0591587	0.0287366	0.0287366
9	F	69	0.133866	0.201462	0.0621476	0.0621476
9	F	70	0.0825119	0.0446329	0.0419043	0.0419043
9	F	71	0.0568038	-0.0426859	0.0368979	0.0368979
9	F	72	0.030303	-0.0327477	0.0354559	0.0354559
9	F	73	0.210696	0.106122	0.0356474	0.0356474
9	F	74	0.268161	0.087472	0.0352373	0.0352373
9	F	75	-0.0428677	0.0236947	0.0456188	0.0456188
9	F	76	-0.122637	-0.0295598	0.0420616	0.0420616
9	F	77	-0.0463458	0.080544	0.0368933	0.0368933
9	F	78	0.348385	0.0296134	0.0533249	0.0533249
9	F	79	0.312763	0.0910972	0.042336	0.042336
9	F	80	-0.0498582	0.0406033	0.0455571	0.0455571
9	F	81	-0.0651723	-0.0450358	0.0461659	0.0461659
9	F	82	-0.250821	-0.117511	0.048922	0.048922
9	F	83	0.0848485	0.0689748	0.0415126	0.0415126
9	F	84	-0.0662671	-0.0456312	0.0376657	0.0376657
9	F	85	0.0848485	0.064916	0.0432156	0.0432156
9	F	86	0.175266	0.205623	0.0690955	0.0690955
9	F	87	-0.0498582	0.0560903	0.0415229	0.0415229
9	F	88	-0.0463458	0.0685904	0.037481	0.037481
9	F	89	0.0258977	0.0552588	0.0361648	0.0361648
9	F	90	0.0198537	-0.0223499	0.0422207	0.0422207
9	F	91	0.166336	0.0131854	0.0675857	0.0675857
9	F	92	0.0790422	-0.0885414	0.0447308	0.0447308
9	F	93	-0.0919724	-0.0826075	0.0406511	0.0406511
9	F	94	-0.0415495	-0.0676843	0.0348519	0.0348519
9	F	95	-0.0205707	-0.0561839	0.0327478	0.0327478
9	F	96	-0.00181539	-0.0160388	0.0421175	0.0421175
9	F	97	0.0441593	-0.0409461	0.0330378	0.0330378
9	F	98	-0.00104493	-0.0577214	0.0328124	0.0328124
9	F	99	0.133866	0.220221	0.0664103	0.0664103
9	F	100	0.0825119	0.0424177	0.0401118	0.0401118
9	F	101	-0.0463458	0.069737	0.0378256	0.0378256
9	F	102	0.0441593	-0.0499055	0.0343264	0.0343264
9	F	103	-0.158067	-0.0136023	0.0459402	0.0459402
9	F	104	0.0683888	-0.0431753	0.0307892	0.0307892
9	F	105	0.176921	0.0134233	0.0594067	0.0594067
9	F	106	-0.246167	0.0149021	0.0666995	0.0666995
9	F	107	-0.00181539	-0.0850354	0.0351127	0.0351127
9	F	108	-0.0205707	-0.0808802	0.0328587	0.0328587
9	F	109	0.0871665	0.0992083	0.0320836	0.0320836
9	F	110	0.185963	0.0165375	0.0642826	0.0642826
9	F	111	0.0871665	0.0197976	0.0472381	0.0472381
9	F	112	-0.158067	-0.10892	0.040916	0.040916
9	F	113	-0.189884	-0.101326	0.0400647	0.0400647
9	F	114	-0.0463458	0.0893021	0.0326694	0.0326694
9	F	115	0.511598	0.216905	0.0619964	0.0619964
9	F	116	0.0441593	-0.0674262	0.0435614	0.0435614
9	F	117	-0.0425182	-0.0950098	0.0373845	0.0373845
9	F	118	-0.000278009	-0.105018	0.0395491	0.0395491
9	F	119	-0.0415495	-0.062432	0.0299139	0.0299139
9	F	120	0.0258977	0.0870202	0.0332738	0.0332738
9	F	121	0.0258977	0.067686	0.0375304	0.0375304
9	F	122	0.0848485	0.107554	0.0367933	0.0367933
9	F	123	0.0894661	0.0159984	0.0607173	0.0607173
9	F	124	-0.0434919	0.00734815	0.0650987	0.0650987
9	F	125	0.175266	0.0611814	0.0356409	0.0356409
9	F	126	-0.122637	-0.0606318	0.0343327	0.0343327
9	F	127	0.0441593	-0.0662066	0.0299269	0.0299269
9	F	128	-0.13695	0.0674814	0.0348695	0.0348695
9	F	129	0.133866	0.0921686	0.0345582	0.0345582
9	F	130	-0.158067	-0.050113	0.0317021	0.0317021
9	F	131	-0.307436	-0.0725097	0.0425026	0.0425026
9	F	132	0.030303	0.0109888	0.0410737	0.0410737
9	F	133	0.106415	0.0711013	0.0624551	0.0624551
9	F	134	0.0825119	0.106578	0.032184	0.032184
9	F	135	-0.0651723	-0.0557803	0.0302375	0.0302375
9	F	136	-0.0919724	-0.0532226	0.0343661	0.0343661
9	F	137	0.0790422	-0.0139655	0.0334951	0.0334951
9	F	138	-0.248485	-0.029294	0.0358474	0.0358474
9	F	139	-0.0205707	0.0239034	0.0439496	0.0439496
9	F	140	0.0441593	0.138633	0.0750281	0.0750281
9	F	141	0.419295	0.287019	0.0651519	0.0651519
9	F	142	0.114275	-0.0637679	0.0448626	0.0448626
9	F	143	0.268161	0.200903	0.0636258	0.0636258
10	M	1	0.107053	-0.000984179	0.0598886	0.0598886
10	M	2	0.030303	-0.00505586	0.047953	0.047953
10	M	3	-0.123215	-0.00858627	0.0490374	0.0490374
10	M	4	0.0940901	0.110785	0.0493352	0.0493352
10	M	5	0.287046	0.096003	0.04481	0.04481
10	M	6	0.0940901	0.0771542	0.0517041	0.0517041
10	M	7	-0.123215	-0.0403081	0.0522973	0.0522973
10	M	8	0.363636	0.0744874	0.0458977	0.0458977
10	M	9	-0.17221	-0.0515547	0.0535996	0.0535996
10	M	10	-0.123215	-0.0471734	0.0589537	0.0589537
10	M	11	0.316544	0.0795967	0.0537635	0.0537635
10	M	12	-0.046287	-0.0490641	0.0535623	0.0535623
10	M	13	-0.127273	-0.0115978	0.0761171	0.0761171
10	M	14	0.00845445	0.0204003	0.0722711	0.0722711
10	M	15	-0.046287	-0.00489969	0.0408185	0.0408185
10	M	16	0.252121	0.100159	0.0408054	0.0408054
10	M	17	0.0294144	-0.0102878	0.0453234	0.0453234
10	M	18	-0.046287	-0.0180013	0.0397139	0.0397139
10	M	19	0.00656244	0.0848612	0.0450151	0.0450151
10	M	20	0.158645	0.0778417	0.0419145	0.0419145
10	M	21	0.0909091	0.0672944	0.0455945	0.0455945
10	M	22	0.0940901	0.011196	0.0811164	0.0811164
10	M	23	-0.322593	-0.0357329	0.0494747	0.0494747
10	M	24	-0.179718	0.00764167	0.0377016	0.0377016
10	M	25	0.0811767	0.0225129	0.0412016	0.0412016
10	M	26	0.0493981	0.0163705	0.0391895	0.0391895
10	M	27	-0.123215	0.0159559	0.041177	0.041177
10	M	28	0.106558	0.0185978	0.043266	0.043266
10	M	29	0.0675991	0.0399399	0.0736658	0.0736658
10	M	30	0.158645	0.113852	0.0421441	0.0421441
10	M	31	0.469264	0.109689	0.0427274	0.0427274
10	M	32	-0.0812121	-0.0249525	0.049425	0.049425
10	M	33	0.0662293	-0.0193805	0.041693	0.041693
10	M	34	0.341788	0.0569788	0.0497285	0.0497285
10	M	35	0.210119	0.036553	0.0600306	0.0600306
10	M	36	-0.0812121	-0.0837221	0.0699712	0.0699712
10	M	37	0.0148656	0.023431	0.0650007	0.0650007
10	M	38	-0.258658	0.0319215	0.065161	0.065161
10	M	39	0.0107403	0.0187059	0.108569	0.108569
10	M	40	-0.0167895	-0.0256587	0.0387061	0.0387061
10	M	41	-0.10101	0.0768776	0.041282	0.041282
10	M	42	-0.046287	-0.0150482	0.0387644	0.0387644
10	M	43	0.0940901	0.0387971	0.0747477	0.0747477
10	M	44	0.0940901	0.0935231	0.0382138	0.0382138
10	M	45	-0.082877	0.00104102	0.0348808	0.0348808
10	M	46	-0.242424	-0.00714188	0.0522115	0.0522115
10	M	47	-0.0167895	0.0311223	0.040115	0.040115
10	M	48	0.0107403	0.121046	0.0428142	0.0428142
10	M	49	0.0675991	0.0345291	0.0420517	0.0420517
10	M	50	-0.046287	0.023418	0.0386526	0.0386526
10	M	51	0.0909091	0.122163	0.0408455	0.0408455
10	M	52	0.0940901	0.0659826	0.0995209	0.0995209
10	M	53	-0.10101	0.0781264	0.0750251	0.0750251
10	M	54	0.0094697	0.055826	0.0517107	0.0517107
10	M	55	0.158645	0.143815	0.0534632	0.0534632
10	M	56	0.436364	0.139578	0.0443898	0.0443898
10	M	57	0.0682787	0.0340352	0.0664379	0.0664379
10	M	58	-0.123215	0.00831087	0.0352049	0.0352049
10	M	59	-0.10101	0.115499	0.0373702	0.0373702
10	M	60	0.00845445	0.0675088	0.0726023	0.0726023
10	M	61	0.0107403	0.100813	0.078287	0.078287
10	M	62	0.0107403	0.156663	0.0569335	0.0569335
10	M	63	0.153615	0.165822	0.0550154	0.0550154
10	M	64	0.399563	0.162205	0.0626874	0.0626874
10	M	65	0.0107403	0.10998	0.0323881	0.0323881
10	M	66	-0.0167895	0.0239859	0.0359123	0.0359123
10	M	67	0.030303	0.0219295	0.0324736	0.0324736
10	M	68	0.0940901	0.0675063	0.0717958	0.0717958
10	M	69	0.117424	0.0271848	0.0346925	0.0346925
10	M	70	0.0107403	0.0607231	0.0978657	0.0978657
10	M	71	0.0940901	0.13581	0.0400253	0.0400253
10	M	72	0.0107403	0.119193	0.034792	0.034792
10	M	73	0.0662293	0.0302176	0.0343145	0.0343145
10	M	74	0.0662293	0.055721	0.0676917	0.0676917
10	M	75	0.0107403	0.132469	0.0363351	0.0363351
10	M	76	0.0107403	0.0826411	0.0986355	0.0986355
10	M	77	0.0148656	0.145292	0.0430029	0.0430029
10	M	78	0.0493981	0.0467522	0.0484998	0.0484998
10	M	79	0.0940901	0.142425	0.0410057	0.0410057
10	M	80	0.0940901	0.1384	0.0384256	0.0384256
10	M	81	0.0662293	0.0427051	0.043569	0.043569
10	M	82	0.0107403	0.131033	0.0404238	0.0404238
10	M	83	0.127297	0.038132	0.0417519	0.0417519
10	M	84	0.0385675	0.113821	0.0315824	0.0315824
10	M	85	0.030303	0.0254303	0.0385104	0.0385104
10	M	86	0.0940901	0.0680424	0.0728541	0.0728541
10	M	87	0.0294144	0.0314996	0.036653	0.036653
10	M	88	0.0811767	0.0322218	0.0390127	0.0390127
10	M	89	0.395367	0.115779	0.0325638	0.0325638
10	M	90	0.0669159	-0.0205328	0.0402963	0.0402963
10	M	91	0.0493981	0.0115404	0.0678383	0.0678383
10	M	92	0.158645	0.0407798	0.0732415	0.0732415
10	M	93	0.0811767	0.0145933	0.0572905	0.0572905
10	M	94	0.117424	0.0334038	0.0692293	0.0692293
10	M	95	-0.10101	0.0943405	0.0358693	0.0358693
10	M	96	-0.0812121	0.0461193	0.0664734	0.0664734
10	M	97	0.00845445	0.0468852	0.0435544	0.0435544
10	M	98	0.0940901	0.132967	0.0382411	0.0382411
10	M	99	0.207713	0.0361082	0.0372895	0.0372895
10	M	100	0.158645	0.112215	0.033649	0.033649
10	M	101	0.116973	-0.00384399	0.04377	0.04377
10	M	102	0.0940901	0.0421473	0.0976418	0.0976418
10	M	103	0.00845445	0.0491613	0.0729572	0.0729572
10	M	104	0.161123	0.0645246	0.0750239	0.0750239
10	M	105	0.00656244	0.124268	0.0371383	0.0371383
10	M	106	0.106558	0.0256811	0.0416348	0.0416348
10	M	107	0.0811767	0.0147704	0.0455041	0.0455041
10	M	108	0.11832	0.017688	0.0369382	0.0369382
10	M	109	0.002331	0.102561	0.0370109	0.0370109
10	M	110	0.0940901	0.102599	0.0375216	0.0375216
10	M	111	0.00845445	0.00845445	0.2354	0.2354
10	M	112	0.117424	0.0512866	0.0709456	0.0709456
10	M	113	0.0662293	0.0288752	0.0417248	0.0417248
10	M	114	-0.106739	0.0696343	0.0749978	0.0749978
10	M	115	0.0945399	0.0550332	0.0494629	0.0494629
10	M	116	0.0909091	0.100561	0.0770419	0.0770419
10	M	117	0.0189394	0.152801	0.0484898	0.0484898
10	M	118	0.158645	0.156757	0.0482325	0.0482325
10	M	119	0.497326	0.12417	0.0706489	0.0706489
10	M	120	0.158645	0.0907875	0.0489328	0.0489328
10	M	121	-0.0898031	0.0877481	0.0462117	0.0462117
10	M	122	0.0662293	0.00466703	0.042046	0.042046
10	M	123	0.0940901	0.0442912	0.100437	0.100437
10	M	124	0.00845445	0.0106138	0.0426791	0.0426791
10	M	125	0.128113	0.0187989	0.0429869	0.0429869
10	M	126	0.0493981	-0.00562161	0.055464	0.055464
10	M	127	-0.0167895	0.00419383	0.0424454	0.0424454
10	M	128	0.158645	0.10258	0.040543	0.040543
10	M	129	0.0909091	0.0409578	0.0775292	0.0775292
10	M	130	0.0940901	0.0936103	0.0498422	0.0498422
10	M	131	0.0493981	0.000512134	0.0442103	0.0442103
10	M	132	0.030303	0.0365915	0.0706371	0.0706371
10	M	133	0.0940901	0.120633	0.0487114	0.0487114
10	M	134	0.166008	0.100728	0.0452518	0.0452518
10	M	135	0.0107403	0.0899914	0.046471	0.046471
10	M	136	0.0493981	-0.00345738	0.0475972	0.0475972
10	M	137	0.0294144	-0.00235973	0.0451457	0.0451457
10	M	138	0.0768077	0.00958731	0.0496622	0.0496622
10	M	139	0.0662293	0.0244935	0.0929417	0.0929417
10	M	140	0.115409	0.0915541	0.0459632	0.0459632
10	M	141	0.0940901	0.0806973	0.0477228	0.0477228
10	M	142	0.108037	0.00746171	0.0758221	0.0758221
10	M	143	0.0107403	0.0777349	0.0526664	0.0526664
10	M	144	-0.10101	0.0882233	0.0458551	0.0458551
10	M	145	-0.0167895	0.00390413	0.0424211	0.0424211
10	M	146	-0.10101	0.109737	0.0423971	0.0423971
10	M	147	0.0107403	0.118639	0.0382807	0.0382807
10	M	148	-0.0812121	0.05314	0.0941146	0.0941146
