# Supplementary material for: Internal states as a source of subject-dependent movement variability are represented by large-scale brain networks
Source: Nat Commun. 2023 Nov 29;14:7837. doi: 10.1038/s41467-023-43257-4 (PMC10687170; doi:10.1038/s41467-023-43257-4)
Supplement: Supplementary file 4 — Source Data [file 41467_2023_43257_MOESM4_ESM.zip › Source Data/Figure 6.xlsx]

## Sheet: Figure 6a
Figure 6a
Data to plot average normalized power in the cluster of electrodes in IPS R and MTG R over trials in subject 6 (F)
		x data	y data
region	electrode	trial	average norm power
'IPS R'	'P6'	1	0.0958346
'IPS R'	'P6'	2	0.0323276
'IPS R'	'P6'	3	-0.119743
'IPS R'	'P6'	4	-0.186694
'IPS R'	'P6'	5	-0.239282
'IPS R'	'P6'	6	-0.0947481
'IPS R'	'P6'	7	0.190387
'IPS R'	'P6'	8	-0.0589979
'IPS R'	'P6'	9	0.0243874
'IPS R'	'P6'	10	0.043545
'IPS R'	'P6'	11	0.0506045
'IPS R'	'P6'	12	-0.0192918
'IPS R'	'P6'	13	0.0752772
'IPS R'	'P6'	14	-0.041447
'IPS R'	'P6'	15	0.121702
'IPS R'	'P6'	16	0.103097
'IPS R'	'P6'	17	0.0806894
'IPS R'	'P6'	18	0.165686
'IPS R'	'P6'	19	-0.0185089
'IPS R'	'P6'	20	-0.0998793
'IPS R'	'P6'	21	-0.205339
'IPS R'	'P6'	22	-0.0924887
'IPS R'	'P6'	23	-0.147089
'IPS R'	'P6'	24	0.0279203
'IPS R'	'P6'	25	-0.127708
'IPS R'	'P6'	26	-0.0996384
'IPS R'	'P6'	27	0.0412853
'IPS R'	'P6'	28	-0.163776
'IPS R'	'P6'	29	0.0152324
'IPS R'	'P6'	30	0.0430668
'IPS R'	'P6'	31	-0.105284
'IPS R'	'P6'	32	0.0704766
'IPS R'	'P6'	33	-0.074058
'IPS R'	'P6'	34	-0.0238894
'IPS R'	'P6'	35	-0.0790112
'IPS R'	'P6'	36	-0.0922815
'IPS R'	'P6'	37	0.00707483
'IPS R'	'P6'	38	-0.124151
'IPS R'	'P6'	39	-0.0797979
'IPS R'	'P6'	40	-0.0689047
'IPS R'	'P6'	41	-0.0651885
'IPS R'	'P6'	42	-0.183608
'IPS R'	'P6'	43	-0.174457
'IPS R'	'P6'	44	0.0232551
'IPS R'	'P6'	45	-0.145276
'IPS R'	'P6'	46	-0.164837
'IPS R'	'P6'	47	-0.120097
'IPS R'	'P6'	48	-0.208478
'IPS R'	'P6'	49	-0.16247
'IPS R'	'P6'	50	-0.139173
'IPS R'	'P6'	51	-0.132685
'IPS R'	'P6'	52	-0.288426
'IPS R'	'P6'	53	0.14659
'IPS R'	'P6'	54	-0.185405
'IPS R'	'P6'	55	-0.265722
'IPS R'	'P6'	56	-0.0974233
'IPS R'	'P6'	57	-0.0160082
'IPS R'	'P6'	58	-0.0608266
'IPS R'	'P6'	59	0.0572722
'IPS R'	'P6'	60	-0.0847699
'IPS R'	'P6'	61	0.105638
'IPS R'	'P6'	62	-0.0361525
'IPS R'	'P6'	63	-0.166275
'IPS R'	'P6'	64	0.194111
'IPS R'	'P6'	65	0.206323
'IPS R'	'P6'	66	0.266057
'IPS R'	'P6'	67	-0.0651924
'IPS R'	'P6'	68	-0.0784391
'IPS R'	'P6'	69	-0.062962
'IPS R'	'P6'	70	-0.193106
'IPS R'	'P6'	71	0.0811562
'IPS R'	'P6'	72	0.273
'IPS R'	'P6'	73	0.132239
'IPS R'	'P6'	74	0.18255
'IPS R'	'P6'	75	0.148339
'IPS R'	'P6'	76	0.182386
'IPS R'	'P6'	77	0.0610689
'IPS R'	'P6'	78	0.279238
'IPS R'	'P6'	79	0.0553368
'IPS R'	'P6'	80	0.190226
'IPS R'	'P6'	81	0.236012
'IPS R'	'P6'	82	0.226066
'IPS R'	'P6'	83	0.171629
'IPS R'	'P6'	84	0.174895
'IPS R'	'P6'	85	0.150952
'IPS R'	'P6'	86	0.158613
'IPS R'	'P6'	87	0.0648103
'IPS R'	'P6'	88	0.22303
'IPS R'	'P6'	89	-0.0978849
'IPS R'	'P6'	90	-0.130963
'IPS R'	'P6'	91	0.0196971
'IPS R'	'P6'	92	-0.108392
'IPS R'	'P6'	93	0.0536033
'IPS R'	'P6'	94	0.0616377
'IPS R'	'P6'	95	-0.0982917
'IPS R'	'P6'	96	-0.217741
'IPS R'	'P6'	97	-0.119053
'IPS R'	'P6'	98	0.0448828
'IPS R'	'P6'	99	-0.0137208
'IPS R'	'P6'	100	-0.10296
'IPS R'	'P6'	101	-0.174639
'IPS R'	'P6'	102	-0.156112
'IPS R'	'P6'	103	-0.285693
'IPS R'	'P6'	104	-0.207665
'IPS R'	'P6'	105	-0.256357
'IPS R'	'P6'	106	-0.08753
'IPS R'	'P6'	107	-0.124894
'IPS R'	'P6'	108	-0.192463
'IPS R'	'P6'	109	-0.106547
'IPS R'	'P6'	110	-0.0591296
'IPS R'	'P6'	111	-0.104995
'IPS R'	'P6'	112	-0.0875885
'IPS R'	'P6'	113	-0.0198957
'IPS R'	'P6'	114	-0.0549476
'IPS R'	'P6'	115	-0.181611
'IPS R'	'P6'	116	-0.0174465
'IPS R'	'P6'	117	0.154036
'IPS R'	'P6'	118	0.0863633
'IPS R'	'P6'	119	-0.084092
'IPS R'	'P6'	120	-0.0467372
'IPS R'	'P6'	121	0.0976353
'IPS R'	'P6'	122	0.0251649
'IPS R'	'P6'	123	0.179033
'IPS R'	'P6'	124	0.0488605
'IPS R'	'P6'	125	0.0706279
'IPS R'	'P6'	126	-0.0500627
'IPS R'	'P6'	127	-0.104245
'IPS R'	'P6'	128	-0.103635
'IPS R'	'P6'	129	0.0158061
'IPS R'	'P6'	130	-0.147247
'IPS R'	'P6'	131	-0.0757502
'IPS R'	'P6'	132	-0.106337
'MTG R'	'B10'	1	1.80869
'MTG R'	'B10'	2	1.22267
'MTG R'	'B10'	3	0.346662
'MTG R'	'B10'	4	0.0861388
'MTG R'	'B10'	5	-0.369443
'MTG R'	'B10'	6	0.418952
'MTG R'	'B10'	7	0.116532
'MTG R'	'B10'	8	0.337712
'MTG R'	'B10'	9	1.95292
'MTG R'	'B10'	10	0.187748
'MTG R'	'B10'	11	0.194774
'MTG R'	'B10'	12	0.42248
'MTG R'	'B10'	13	0.854159
'MTG R'	'B10'	14	0.962723
'MTG R'	'B10'	15	1.04971
'MTG R'	'B10'	16	0.665103
'MTG R'	'B10'	17	1.09395
'MTG R'	'B10'	18	1.1918
'MTG R'	'B10'	19	0.055847
'MTG R'	'B10'	20	-0.211143
'MTG R'	'B10'	21	-1.00324
'MTG R'	'B10'	22	-1.21826
'MTG R'	'B10'	23	-0.310571
'MTG R'	'B10'	24	-1.11217
'MTG R'	'B10'	25	-1.00325
'MTG R'	'B10'	26	-1.00199
'MTG R'	'B10'	27	-0.591454
'MTG R'	'B10'	28	-0.0436114
'MTG R'	'B10'	29	-0.527111
'MTG R'	'B10'	30	-0.552901
'MTG R'	'B10'	31	0.930433
'MTG R'	'B10'	32	0.189234
'MTG R'	'B10'	33	-0.213594
'MTG R'	'B10'	34	-1.17064
'MTG R'	'B10'	35	-1.23556
'MTG R'	'B10'	36	-0.961669
'MTG R'	'B10'	37	-0.828689
'MTG R'	'B10'	38	-0.767977
'MTG R'	'B10'	39	-0.965355
'MTG R'	'B10'	40	-0.741004
'MTG R'	'B10'	41	-1.0835
'MTG R'	'B10'	42	-0.976788
'MTG R'	'B10'	43	-0.865864
'MTG R'	'B10'	44	-0.976526
'MTG R'	'B10'	45	-0.87081
'MTG R'	'B10'	46	-1.03239
'MTG R'	'B10'	47	-0.422304
'MTG R'	'B10'	48	-1.41807
'MTG R'	'B10'	49	-1.14272
'MTG R'	'B10'	50	-1.25043
'MTG R'	'B10'	51	-1.24318
'MTG R'	'B10'	52	-1.25597
'MTG R'	'B10'	53	-0.284352
'MTG R'	'B10'	54	-1.1588
'MTG R'	'B10'	55	-1.14429
'MTG R'	'B10'	56	-0.761734
'MTG R'	'B10'	57	-0.0376746
'MTG R'	'B10'	58	-0.172472
'MTG R'	'B10'	59	-0.11509
'MTG R'	'B10'	60	0.644446
'MTG R'	'B10'	61	0.519663
'MTG R'	'B10'	62	0.613594
'MTG R'	'B10'	63	0.640203
'MTG R'	'B10'	64	0.559225
'MTG R'	'B10'	65	0.860232
'MTG R'	'B10'	66	0.739036
'MTG R'	'B10'	67	-0.9355
'MTG R'	'B10'	68	-1.04563
'MTG R'	'B10'	69	-1.11118
'MTG R'	'B10'	70	-1.10718
'MTG R'	'B10'	71	0.597121
'MTG R'	'B10'	72	0.743343
'MTG R'	'B10'	73	0.94311
'MTG R'	'B10'	74	0.793171
'MTG R'	'B10'	75	0.853699
'MTG R'	'B10'	76	0.772274
'MTG R'	'B10'	77	1.66133
'MTG R'	'B10'	78	1.25019
'MTG R'	'B10'	79	1.372
'MTG R'	'B10'	80	1.28117
'MTG R'	'B10'	81	1.60257
'MTG R'	'B10'	82	1.48578
'MTG R'	'B10'	83	1.25434
'MTG R'	'B10'	84	1.55989
'MTG R'	'B10'	85	0.689881
'MTG R'	'B10'	86	1.20505
'MTG R'	'B10'	87	1.264
'MTG R'	'B10'	88	1.34335
'MTG R'	'B10'	89	1.32652
'MTG R'	'B10'	90	1.18807
'MTG R'	'B10'	91	1.03052
'MTG R'	'B10'	92	1.17049
'MTG R'	'B10'	93	1.1597
'MTG R'	'B10'	94	-0.229176
'MTG R'	'B10'	95	-0.461239
'MTG R'	'B10'	96	-0.434871
'MTG R'	'B10'	97	0.167968
'MTG R'	'B10'	98	-0.121759
'MTG R'	'B10'	99	0.120759
'MTG R'	'B10'	100	-0.517224
'MTG R'	'B10'	101	-0.550378
'MTG R'	'B10'	102	-0.565534
'MTG R'	'B10'	103	-0.73108
'MTG R'	'B10'	104	-0.775557
'MTG R'	'B10'	105	-0.773255
'MTG R'	'B10'	106	-0.663722
'MTG R'	'B10'	107	-0.678976
'MTG R'	'B10'	108	-0.900679
'MTG R'	'B10'	109	-0.3798
'MTG R'	'B10'	110	-0.756867
'MTG R'	'B10'	111	-0.676916
'MTG R'	'B10'	112	0.0758279
'MTG R'	'B10'	113	-0.622694
'MTG R'	'B10'	114	-0.938367
'MTG R'	'B10'	115	-0.283915
'MTG R'	'B10'	116	0.527831
'MTG R'	'B10'	117	1.22895
'MTG R'	'B10'	118	0.786105
'MTG R'	'B10'	119	1.09861
'MTG R'	'B10'	120	1.18242
'MTG R'	'B10'	121	0.26974
'MTG R'	'B10'	122	1.16728
'MTG R'	'B10'	123	1.24781
'MTG R'	'B10'	124	0.967014
'MTG R'	'B10'	125	-0.454634
'MTG R'	'B10'	126	-0.626338
'MTG R'	'B10'	127	-0.803008
'MTG R'	'B10'	128	-0.723048
'MTG R'	'B10'	129	-0.913558
'MTG R'	'B10'	130	-0.617798
'MTG R'	'B10'	131	-0.872361
'MTG R'	'B10'	132	0.273495
'IPS R'	'P5'	1	-0.083357
'IPS R'	'P5'	2	-0.152299
'IPS R'	'P5'	3	-0.168191
'IPS R'	'P5'	4	-0.197843
'IPS R'	'P5'	5	-0.156764
'IPS R'	'P5'	6	-0.0693947
'IPS R'	'P5'	7	0.052845
'IPS R'	'P5'	8	0.00605411
'IPS R'	'P5'	9	0.0714247
'IPS R'	'P5'	10	-0.0289436
'IPS R'	'P5'	11	-0.0432879
'IPS R'	'P5'	12	-0.0575745
'IPS R'	'P5'	13	-0.0308649
'IPS R'	'P5'	14	-0.0783437
'IPS R'	'P5'	15	-0.0395712
'IPS R'	'P5'	16	-0.0479243
'IPS R'	'P5'	17	-0.0316616
'IPS R'	'P5'	18	0.0546509
'IPS R'	'P5'	19	-0.0582003
'IPS R'	'P5'	20	-0.128473
'IPS R'	'P5'	21	-0.159318
'IPS R'	'P5'	22	-0.100541
'IPS R'	'P5'	23	-0.0635504
'IPS R'	'P5'	24	-0.0401851
'IPS R'	'P5'	25	-0.148998
'IPS R'	'P5'	26	-0.0442803
'IPS R'	'P5'	27	0.046145
'IPS R'	'P5'	28	-0.065198
'IPS R'	'P5'	29	-0.0131098
'IPS R'	'P5'	30	-0.0138002
'IPS R'	'P5'	31	-0.0425071
'IPS R'	'P5'	32	0.0243249
'IPS R'	'P5'	33	-0.00597775
'IPS R'	'P5'	34	-0.0945795
'IPS R'	'P5'	35	0.00734392
'IPS R'	'P5'	36	-0.11685
'IPS R'	'P5'	37	0.0194298
'IPS R'	'P5'	38	-0.141023
'IPS R'	'P5'	39	-0.0927148
'IPS R'	'P5'	40	0.0582362
'IPS R'	'P5'	41	-0.103693
'IPS R'	'P5'	42	-0.236873
'IPS R'	'P5'	43	-0.105938
'IPS R'	'P5'	44	-0.0617111
'IPS R'	'P5'	45	-0.070102
'IPS R'	'P5'	46	-0.170814
'IPS R'	'P5'	47	-0.0332429
'IPS R'	'P5'	48	-0.160426
'IPS R'	'P5'	49	-0.109066
'IPS R'	'P5'	50	-0.0830969
'IPS R'	'P5'	51	-0.0890602
'IPS R'	'P5'	52	-0.301434
'IPS R'	'P5'	53	0.124802
'IPS R'	'P5'	54	-0.153253
'IPS R'	'P5'	55	-0.0924062
'IPS R'	'P5'	56	0.105781
'IPS R'	'P5'	57	-0.0401953
'IPS R'	'P5'	58	0.00420753
'IPS R'	'P5'	59	-0.0912455
'IPS R'	'P5'	60	-0.0302607
'IPS R'	'P5'	61	0.0298538
'IPS R'	'P5'	62	-0.0578446
'IPS R'	'P5'	63	-0.102897
'IPS R'	'P5'	64	0.137611
'IPS R'	'P5'	65	0.217901
'IPS R'	'P5'	66	0.145598
'IPS R'	'P5'	67	-0.0666987
'IPS R'	'P5'	68	-0.0109311
'IPS R'	'P5'	69	-0.12536
'IPS R'	'P5'	70	-0.187547
'IPS R'	'P5'	71	0.0921784
'IPS R'	'P5'	72	0.192821
'IPS R'	'P5'	73	0.0932063
'IPS R'	'P5'	74	0.170208
'IPS R'	'P5'	75	0.00753326
'IPS R'	'P5'	76	0.0975627
'IPS R'	'P5'	77	0.0802842
'IPS R'	'P5'	78	0.18284
'IPS R'	'P5'	79	0.117683
'IPS R'	'P5'	80	0.188151
'IPS R'	'P5'	81	0.245849
'IPS R'	'P5'	82	0.0849551
'IPS R'	'P5'	83	0.0790965
'IPS R'	'P5'	84	0.172923
'IPS R'	'P5'	85	0.111583
'IPS R'	'P5'	86	0.0952341
'IPS R'	'P5'	87	0.0898017
'IPS R'	'P5'	88	0.0747509
'IPS R'	'P5'	89	-0.160181
'IPS R'	'P5'	90	-0.106092
'IPS R'	'P5'	91	0.0187159
'IPS R'	'P5'	92	-0.0224905
'IPS R'	'P5'	93	0.0812343
'IPS R'	'P5'	94	0.0361091
'IPS R'	'P5'	95	-0.0747234
'IPS R'	'P5'	96	-0.18677
'IPS R'	'P5'	97	-0.0860819
'IPS R'	'P5'	98	0.0920883
'IPS R'	'P5'	99	-0.0110231
'IPS R'	'P5'	100	-0.096068
'IPS R'	'P5'	101	-0.0969177
'IPS R'	'P5'	102	-0.0909711
'IPS R'	'P5'	103	-0.213379
'IPS R'	'P5'	104	-0.162477
'IPS R'	'P5'	105	-0.0605566
'IPS R'	'P5'	106	-0.116756
'IPS R'	'P5'	107	-0.0929523
'IPS R'	'P5'	108	-0.0849994
'IPS R'	'P5'	109	-0.0310771
'IPS R'	'P5'	110	-0.109635
'IPS R'	'P5'	111	-0.160031
'IPS R'	'P5'	112	-0.00877036
'IPS R'	'P5'	113	-0.0347648
'IPS R'	'P5'	114	-0.101041
'IPS R'	'P5'	115	-0.169221
'IPS R'	'P5'	116	0.0455228
'IPS R'	'P5'	117	0.0799716
'IPS R'	'P5'	118	0.112606
'IPS R'	'P5'	119	-0.137834
'IPS R'	'P5'	120	0.0346921
'IPS R'	'P5'	121	0.0716267
'IPS R'	'P5'	122	0.0662979
'IPS R'	'P5'	123	0.0980992
'IPS R'	'P5'	124	-0.0339687
'IPS R'	'P5'	125	0.0409655
'IPS R'	'P5'	126	0.0510613
'IPS R'	'P5'	127	-0.0304244
'IPS R'	'P5'	128	0.0378558
'IPS R'	'P5'	129	-0.0156416
'IPS R'	'P5'	130	-0.0694444
'IPS R'	'P5'	131	0.0195926
'IPS R'	'P5'	132	-0.0317798
'MTG R'	'B9'	1	1.64904
'MTG R'	'B9'	2	0.922319
'MTG R'	'B9'	3	0.207963
'MTG R'	'B9'	4	-0.204591
'MTG R'	'B9'	5	-0.387435
'MTG R'	'B9'	6	0.54602
'MTG R'	'B9'	7	0.361614
'MTG R'	'B9'	8	0.529571
'MTG R'	'B9'	9	2.45038
'MTG R'	'B9'	10	0.458333
'MTG R'	'B9'	11	0.420538
'MTG R'	'B9'	12	0.552508
'MTG R'	'B9'	13	0.944048
'MTG R'	'B9'	14	0.969498
'MTG R'	'B9'	15	1.1713
'MTG R'	'B9'	16	0.516755
'MTG R'	'B9'	17	1.01562
'MTG R'	'B9'	18	1.19119
'MTG R'	'B9'	19	0.0554215
'MTG R'	'B9'	20	-0.282393
'MTG R'	'B9'	21	-1.13171
'MTG R'	'B9'	22	-1.32008
'MTG R'	'B9'	23	-0.783726
'MTG R'	'B9'	24	-0.925312
'MTG R'	'B9'	25	-0.971503
'MTG R'	'B9'	26	-0.866718
'MTG R'	'B9'	27	-0.556591
'MTG R'	'B9'	28	-0.167832
'MTG R'	'B9'	29	-0.414398
'MTG R'	'B9'	30	-0.372973
'MTG R'	'B9'	31	1.20302
'MTG R'	'B9'	32	0.287616
'MTG R'	'B9'	33	-0.218613
'MTG R'	'B9'	34	-0.92241
'MTG R'	'B9'	35	-1.01936
'MTG R'	'B9'	36	-0.846606
'MTG R'	'B9'	37	-0.5495
'MTG R'	'B9'	38	-0.599955
'MTG R'	'B9'	39	-0.753482
'MTG R'	'B9'	40	-0.693949
'MTG R'	'B9'	41	-0.886356
'MTG R'	'B9'	42	-0.854359
'MTG R'	'B9'	43	-0.53359
'MTG R'	'B9'	44	-0.706822
'MTG R'	'B9'	45	-0.642452
'MTG R'	'B9'	46	-0.881344
'MTG R'	'B9'	47	-0.352229
'MTG R'	'B9'	48	-1.26525
'MTG R'	'B9'	49	-0.9302
'MTG R'	'B9'	50	-0.988006
'MTG R'	'B9'	51	-0.939896
'MTG R'	'B9'	52	-1.0184
'MTG R'	'B9'	53	-0.108981
'MTG R'	'B9'	54	-0.886064
'MTG R'	'B9'	55	-0.892278
'MTG R'	'B9'	56	-0.690732
'MTG R'	'B9'	57	-0.129021
'MTG R'	'B9'	58	-0.394411
'MTG R'	'B9'	59	-0.317437
'MTG R'	'B9'	60	0.523836
'MTG R'	'B9'	61	0.37355
'MTG R'	'B9'	62	0.311415
'MTG R'	'B9'	63	0.355849
'MTG R'	'B9'	64	0.829513
'MTG R'	'B9'	65	1.12195
'MTG R'	'B9'	66	0.984575
'MTG R'	'B9'	67	-0.732572
'MTG R'	'B9'	68	-0.99439
'MTG R'	'B9'	69	-0.923533
'MTG R'	'B9'	70	-0.858907
'MTG R'	'B9'	71	0.86338
'MTG R'	'B9'	72	1.00692
'MTG R'	'B9'	73	1.19579
'MTG R'	'B9'	74	1.12802
'MTG R'	'B9'	75	1.20283
'MTG R'	'B9'	76	1.06351
'MTG R'	'B9'	77	1.88222
'MTG R'	'B9'	78	1.49672
'MTG R'	'B9'	79	1.64936
'MTG R'	'B9'	80	1.56438
'MTG R'	'B9'	81	1.92006
'MTG R'	'B9'	82	1.76345
'MTG R'	'B9'	83	1.46376
'MTG R'	'B9'	84	1.74183
'MTG R'	'B9'	85	0.562379
'MTG R'	'B9'	86	1.03098
'MTG R'	'B9'	87	1.09685
'MTG R'	'B9'	88	1.17422
'MTG R'	'B9'	89	1.11526
'MTG R'	'B9'	90	0.823895
'MTG R'	'B9'	91	0.705485
'MTG R'	'B9'	92	0.877702
'MTG R'	'B9'	93	1.02512
'MTG R'	'B9'	94	-0.975533
'MTG R'	'B9'	95	-1.10351
'MTG R'	'B9'	96	-1.17554
'MTG R'	'B9'	97	-0.245888
'MTG R'	'B9'	98	-0.32146
'MTG R'	'B9'	99	0.0161467
'MTG R'	'B9'	100	-0.728161
'MTG R'	'B9'	101	-0.706974
'MTG R'	'B9'	102	-0.583483
'MTG R'	'B9'	103	-0.782618
'MTG R'	'B9'	104	-0.826433
'MTG R'	'B9'	105	-0.759453
'MTG R'	'B9'	106	-0.612829
'MTG R'	'B9'	107	-0.727326
'MTG R'	'B9'	108	-0.804979
'MTG R'	'B9'	109	-0.294511
'MTG R'	'B9'	110	-0.694338
'MTG R'	'B9'	111	-0.832283
'MTG R'	'B9'	112	-0.146214
'MTG R'	'B9'	113	-0.611756
'MTG R'	'B9'	114	-0.906027
'MTG R'	'B9'	115	-0.247132
'MTG R'	'B9'	116	0.320739
'MTG R'	'B9'	117	0.941871
'MTG R'	'B9'	118	0.415749
'MTG R'	'B9'	119	0.71622
'MTG R'	'B9'	120	1.11833
'MTG R'	'B9'	121	0.208874
'MTG R'	'B9'	122	0.814623
'MTG R'	'B9'	123	0.976952
'MTG R'	'B9'	124	0.702689
'MTG R'	'B9'	125	-0.443592
'MTG R'	'B9'	126	-0.302436
'MTG R'	'B9'	127	-0.501387
'MTG R'	'B9'	128	-0.40728
'MTG R'	'B9'	129	-0.726413
'MTG R'	'B9'	130	-0.669438
'MTG R'	'B9'	131	-0.617964
'MTG R'	'B9'	132	-0.0712318
'IPS R'	'X4'	1	0.0501377
'IPS R'	'X4'	2	-0.0277674
'IPS R'	'X4'	3	0.00586039
'IPS R'	'X4'	4	-0.146098
'IPS R'	'X4'	5	-0.102338
'IPS R'	'X4'	6	-0.138489
'IPS R'	'X4'	7	0.177307
'IPS R'	'X4'	8	-0.0107094
'IPS R'	'X4'	9	0.108173
'IPS R'	'X4'	10	0.161673
'IPS R'	'X4'	11	-0.0702063
'IPS R'	'X4'	12	0.0400321
'IPS R'	'X4'	13	0.221922
'IPS R'	'X4'	14	0.0628044
'IPS R'	'X4'	15	0.119903
'IPS R'	'X4'	16	0.0817586
'IPS R'	'X4'	17	0.179628
'IPS R'	'X4'	18	0.187428
'IPS R'	'X4'	19	-0.10843
'IPS R'	'X4'	20	0.0139297
'IPS R'	'X4'	21	-0.122701
'IPS R'	'X4'	22	-0.0663956
'IPS R'	'X4'	23	-0.163404
'IPS R'	'X4'	24	0.0330357
'IPS R'	'X4'	25	-0.18588
'IPS R'	'X4'	26	-0.192565
'IPS R'	'X4'	27	-0.0942499
'IPS R'	'X4'	28	-0.107334
'IPS R'	'X4'	29	-0.168774
'IPS R'	'X4'	30	-0.081926
'IPS R'	'X4'	31	-0.0862663
'IPS R'	'X4'	32	0.0519217
'IPS R'	'X4'	33	-0.0637531
'IPS R'	'X4'	34	-0.101786
'IPS R'	'X4'	35	-0.176346
'IPS R'	'X4'	36	-0.285419
'IPS R'	'X4'	37	-0.0187011
'IPS R'	'X4'	38	-0.177144
'IPS R'	'X4'	39	-0.0515791
'IPS R'	'X4'	40	-0.0678354
'IPS R'	'X4'	41	-0.158435
'IPS R'	'X4'	42	-0.262834
'IPS R'	'X4'	43	-0.229808
'IPS R'	'X4'	44	0.037585
'IPS R'	'X4'	45	-0.113561
'IPS R'	'X4'	46	-0.0568171
'IPS R'	'X4'	47	-0.193263
'IPS R'	'X4'	48	-0.275919
'IPS R'	'X4'	49	-0.230659
'IPS R'	'X4'	50	-0.172121
'IPS R'	'X4'	51	-0.304146
'IPS R'	'X4'	52	-0.22456
'IPS R'	'X4'	53	0.0733983
'IPS R'	'X4'	54	-0.156331
'IPS R'	'X4'	55	-0.290081
'IPS R'	'X4'	56	-0.107724
'IPS R'	'X4'	57	0.0437114
'IPS R'	'X4'	58	-0.0733299
'IPS R'	'X4'	59	0.0411654
'IPS R'	'X4'	60	0.0182586
'IPS R'	'X4'	61	0.179501
'IPS R'	'X4'	62	-0.0850995
'IPS R'	'X4'	63	-0.157982
'IPS R'	'X4'	64	0.335136
'IPS R'	'X4'	65	0.212651
'IPS R'	'X4'	66	0.363294
'IPS R'	'X4'	67	-0.105922
'IPS R'	'X4'	68	-0.0985706
'IPS R'	'X4'	69	-0.0450073
'IPS R'	'X4'	70	-0.182056
'IPS R'	'X4'	71	0.0818964
'IPS R'	'X4'	72	0.307862
'IPS R'	'X4'	73	0.193628
'IPS R'	'X4'	74	0.409784
'IPS R'	'X4'	75	0.331105
'IPS R'	'X4'	76	0.397033
'IPS R'	'X4'	77	0.204789
'IPS R'	'X4'	78	0.469551
'IPS R'	'X4'	79	0.0623528
'IPS R'	'X4'	80	0.391393
'IPS R'	'X4'	81	0.268025
'IPS R'	'X4'	82	0.319804
'IPS R'	'X4'	83	0.237473
'IPS R'	'X4'	84	0.308011
'IPS R'	'X4'	85	0.287321
'IPS R'	'X4'	86	0.200502
'IPS R'	'X4'	87	0.17351
'IPS R'	'X4'	88	0.18598
'IPS R'	'X4'	89	-0.0171733
'IPS R'	'X4'	90	0.0692716
'IPS R'	'X4'	91	0.113251
'IPS R'	'X4'	92	-0.0409942
'IPS R'	'X4'	93	0.103446
'IPS R'	'X4'	94	0.0706359
'IPS R'	'X4'	95	-0.057001
'IPS R'	'X4'	96	-0.212307
'IPS R'	'X4'	97	-0.304213
'IPS R'	'X4'	98	0.0780023
'IPS R'	'X4'	99	0.0116657
'IPS R'	'X4'	100	-0.267023
'IPS R'	'X4'	101	-0.124978
'IPS R'	'X4'	102	-0.1397
'IPS R'	'X4'	103	-0.330637
'IPS R'	'X4'	104	-0.371204
'IPS R'	'X4'	105	-0.226475
'IPS R'	'X4'	106	-0.273055
'IPS R'	'X4'	107	-0.176201
'IPS R'	'X4'	108	-0.126244
'IPS R'	'X4'	109	-0.164982
'IPS R'	'X4'	110	-0.185001
'IPS R'	'X4'	111	-0.15887
'IPS R'	'X4'	112	0.0258958
'IPS R'	'X4'	113	-0.0997657
'IPS R'	'X4'	114	-0.267667
'IPS R'	'X4'	115	-0.275311
'IPS R'	'X4'	116	0.017003
'IPS R'	'X4'	117	0.0898822
'IPS R'	'X4'	118	-0.00957565
'IPS R'	'X4'	119	-0.200775
'IPS R'	'X4'	120	0.210767
'IPS R'	'X4'	121	0.0568278
'IPS R'	'X4'	122	0.0875659
'IPS R'	'X4'	123	0.0746062
'IPS R'	'X4'	124	0.0245229
'IPS R'	'X4'	125	0.00369947
'IPS R'	'X4'	126	-0.137701
'IPS R'	'X4'	127	0.00619875
'IPS R'	'X4'	128	-0.127244
'IPS R'	'X4'	129	-0.0642873
'IPS R'	'X4'	130	-0.143862
'IPS R'	'X4'	131	0.00544971
'IPS R'	'X4'	132	-0.0393221
'MTG R'	'B8'	1	1.61061
'MTG R'	'B8'	2	0.688693
'MTG R'	'B8'	3	0.10802
'MTG R'	'B8'	4	-0.16236
'MTG R'	'B8'	5	-0.254221
'MTG R'	'B8'	6	0.467611
'MTG R'	'B8'	7	0.205515
'MTG R'	'B8'	8	0.578976
'MTG R'	'B8'	9	2.67053
'MTG R'	'B8'	10	0.5168
'MTG R'	'B8'	11	0.393828
'MTG R'	'B8'	12	0.52006
'MTG R'	'B8'	13	0.928499
'MTG R'	'B8'	14	0.997854
'MTG R'	'B8'	15	1.19535
'MTG R'	'B8'	16	0.362775
'MTG R'	'B8'	17	1.04951
'MTG R'	'B8'	18	1.16773
'MTG R'	'B8'	19	0.0538343
'MTG R'	'B8'	20	-0.30968
'MTG R'	'B8'	21	-0.912701
'MTG R'	'B8'	22	-1.11196
'MTG R'	'B8'	23	-0.746553
'MTG R'	'B8'	24	-0.856894
'MTG R'	'B8'	25	-0.76914
'MTG R'	'B8'	26	-0.844487
'MTG R'	'B8'	27	-0.596306
'MTG R'	'B8'	28	-0.103072
'MTG R'	'B8'	29	-0.516918
'MTG R'	'B8'	30	-0.43303
'MTG R'	'B8'	31	1.21791
'MTG R'	'B8'	32	0.289071
'MTG R'	'B8'	33	-0.170176
'MTG R'	'B8'	34	-0.777919
'MTG R'	'B8'	35	-1.0476
'MTG R'	'B8'	36	-0.62559
'MTG R'	'B8'	37	-0.536111
'MTG R'	'B8'	38	-0.552053
'MTG R'	'B8'	39	-0.6881
'MTG R'	'B8'	40	-0.541071
'MTG R'	'B8'	41	-0.776076
'MTG R'	'B8'	42	-0.560101
'MTG R'	'B8'	43	-0.637871
'MTG R'	'B8'	44	-0.657766
'MTG R'	'B8'	45	-0.561162
'MTG R'	'B8'	46	-0.612258
'MTG R'	'B8'	47	-0.289702
'MTG R'	'B8'	48	-1.1613
'MTG R'	'B8'	49	-0.948981
'MTG R'	'B8'	50	-0.840035
'MTG R'	'B8'	51	-0.921469
'MTG R'	'B8'	52	-0.834575
'MTG R'	'B8'	53	-0.14018
'MTG R'	'B8'	54	-0.898417
'MTG R'	'B8'	55	-0.791181
'MTG R'	'B8'	56	-0.651421
'MTG R'	'B8'	57	-0.384708
'MTG R'	'B8'	58	-0.542444
'MTG R'	'B8'	59	-0.0720377
'MTG R'	'B8'	60	0.37832
'MTG R'	'B8'	61	0.0540612
'MTG R'	'B8'	62	0.173944
'MTG R'	'B8'	63	0.196737
'MTG R'	'B8'	64	0.855955
'MTG R'	'B8'	65	1.14257
'MTG R'	'B8'	66	0.92403
'MTG R'	'B8'	67	-0.706986
'MTG R'	'B8'	68	-0.85416
'MTG R'	'B8'	69	-0.720022
'MTG R'	'B8'	70	-0.704994
'MTG R'	'B8'	71	0.824837
'MTG R'	'B8'	72	0.973865
'MTG R'	'B8'	73	1.17049
'MTG R'	'B8'	74	1.1233
'MTG R'	'B8'	75	1.17561
'MTG R'	'B8'	76	1.06446
'MTG R'	'B8'	77	1.99171
'MTG R'	'B8'	78	1.57685
'MTG R'	'B8'	79	1.73904
'MTG R'	'B8'	80	1.65024
'MTG R'	'B8'	81	2.03327
'MTG R'	'B8'	82	1.90498
'MTG R'	'B8'	83	1.53989
'MTG R'	'B8'	84	1.84592
'MTG R'	'B8'	85	0.51505
'MTG R'	'B8'	86	0.97538
'MTG R'	'B8'	87	0.935175
'MTG R'	'B8'	88	1.11193
'MTG R'	'B8'	89	1.05472
'MTG R'	'B8'	90	0.803217
'MTG R'	'B8'	91	0.654359
'MTG R'	'B8'	92	0.790961
'MTG R'	'B8'	93	0.98845
'MTG R'	'B8'	94	-0.72486
'MTG R'	'B8'	95	-1.02625
'MTG R'	'B8'	96	-0.8167
'MTG R'	'B8'	97	-0.410204
'MTG R'	'B8'	98	-0.348622
'MTG R'	'B8'	99	-0.285846
'MTG R'	'B8'	100	-0.78713
'MTG R'	'B8'	101	-0.809644
'MTG R'	'B8'	102	-0.722474
'MTG R'	'B8'	103	-0.510736
'MTG R'	'B8'	104	-0.819787
'MTG R'	'B8'	105	-0.902615
'MTG R'	'B8'	106	-0.725873
'MTG R'	'B8'	107	-0.784579
'MTG R'	'B8'	108	-0.918773
'MTG R'	'B8'	109	-0.498698
'MTG R'	'B8'	110	-0.712113
'MTG R'	'B8'	111	-0.843194
'MTG R'	'B8'	112	-0.473692
'MTG R'	'B8'	113	-0.639205
'MTG R'	'B8'	114	-0.974393
'MTG R'	'B8'	115	-0.452294
'MTG R'	'B8'	116	0.117243
'MTG R'	'B8'	117	0.772066
'MTG R'	'B8'	118	0.196051
'MTG R'	'B8'	119	0.566108
'MTG R'	'B8'	120	0.981563
'MTG R'	'B8'	121	0.217339
'MTG R'	'B8'	122	0.688934
'MTG R'	'B8'	123	0.782551
'MTG R'	'B8'	124	0.498618
'MTG R'	'B8'	125	-0.490849
'MTG R'	'B8'	126	-0.267072
'MTG R'	'B8'	127	-0.445247
'MTG R'	'B8'	128	-0.411475
'MTG R'	'B8'	129	-0.532521
'MTG R'	'B8'	130	-0.586869
'MTG R'	'B8'	131	-0.48682
'MTG R'	'B8'	132	0.220833
'IPS R'	'B7'	1	0.822405
'IPS R'	'B7'	2	0.818301
'IPS R'	'B7'	3	0.0970478
'IPS R'	'B7'	4	-0.295951
'IPS R'	'B7'	5	-0.172655
'IPS R'	'B7'	6	0.114369
'IPS R'	'B7'	7	0.902552
'IPS R'	'B7'	8	0.211013
'IPS R'	'B7'	9	0.877187
'IPS R'	'B7'	10	0.637977
'IPS R'	'B7'	11	0.235324
'IPS R'	'B7'	12	0.104925
'IPS R'	'B7'	13	0.314763
'IPS R'	'B7'	14	-0.0112624
'IPS R'	'B7'	15	0.110053
'IPS R'	'B7'	16	0.342137
'IPS R'	'B7'	17	0.453828
'IPS R'	'B7'	18	0.776893
'IPS R'	'B7'	19	0.0775148
'IPS R'	'B7'	20	-0.252321
'IPS R'	'B7'	21	-0.223617
'IPS R'	'B7'	22	-0.395629
'IPS R'	'B7'	23	-0.339358
'IPS R'	'B7'	24	-0.0896645
'IPS R'	'B7'	25	-0.412501
'IPS R'	'B7'	26	-0.157709
'IPS R'	'B7'	27	-0.398048
'IPS R'	'B7'	28	-0.217237
'IPS R'	'B7'	29	0.108976
'IPS R'	'B7'	30	-0.16827
'IPS R'	'B7'	31	-0.114025
'IPS R'	'B7'	32	-0.0221675
'IPS R'	'B7'	33	-0.118393
'IPS R'	'B7'	34	-0.245196
'IPS R'	'B7'	35	-0.441685
'IPS R'	'B7'	36	0.0825697
'IPS R'	'B7'	37	-0.162699
'IPS R'	'B7'	38	-0.412539
'IPS R'	'B7'	39	-0.303973
'IPS R'	'B7'	40	-0.364247
'IPS R'	'B7'	41	-0.401117
'IPS R'	'B7'	42	-0.416934
'IPS R'	'B7'	43	-0.299553
'IPS R'	'B7'	44	-0.109061
'IPS R'	'B7'	45	-0.558653
'IPS R'	'B7'	46	-0.145499
'IPS R'	'B7'	47	-0.198943
'IPS R'	'B7'	48	-0.359686
'IPS R'	'B7'	49	-0.144918
'IPS R'	'B7'	50	-0.00954927
'IPS R'	'B7'	51	-0.187148
'IPS R'	'B7'	52	0.141324
'IPS R'	'B7'	53	0.394904
'IPS R'	'B7'	54	0.230924
'IPS R'	'B7'	55	-0.23522
'IPS R'	'B7'	56	-0.180114
'IPS R'	'B7'	57	0.515581
'IPS R'	'B7'	58	0.152608
'IPS R'	'B7'	59	-0.260971
'IPS R'	'B7'	60	0.310639
'IPS R'	'B7'	61	0.327207
'IPS R'	'B7'	62	-0.200255
'IPS R'	'B7'	63	-0.206125
'IPS R'	'B7'	64	0.563557
'IPS R'	'B7'	65	0.295725
'IPS R'	'B7'	66	0.225761
'IPS R'	'B7'	67	-0.173787
'IPS R'	'B7'	68	-0.301102
'IPS R'	'B7'	69	-0.00717734
'IPS R'	'B7'	70	-0.340743
'IPS R'	'B7'	71	0.00824616
'IPS R'	'B7'	72	0.450796
'IPS R'	'B7'	73	0.171523
'IPS R'	'B7'	74	0.250442
'IPS R'	'B7'	75	0.0364088
'IPS R'	'B7'	76	0.110497
'IPS R'	'B7'	77	-0.0829524
'IPS R'	'B7'	78	0.551357
'IPS R'	'B7'	79	0.407047
'IPS R'	'B7'	80	0.425835
'IPS R'	'B7'	81	0.26308
'IPS R'	'B7'	82	0.254222
'IPS R'	'B7'	83	0.217334
'IPS R'	'B7'	84	0.223925
'IPS R'	'B7'	85	0.214206
'IPS R'	'B7'	86	0.263137
'IPS R'	'B7'	87	0.0342842
'IPS R'	'B7'	88	0.0811247
'IPS R'	'B7'	89	-0.0835026
'IPS R'	'B7'	90	-0.0786977
'IPS R'	'B7'	91	0.268112
'IPS R'	'B7'	92	0.145419
'IPS R'	'B7'	93	0.587305
'IPS R'	'B7'	94	0.420003
'IPS R'	'B7'	95	-0.0840868
'IPS R'	'B7'	96	-0.397009
'IPS R'	'B7'	97	-0.443139
'IPS R'	'B7'	98	0.130109
'IPS R'	'B7'	99	-0.199468
'IPS R'	'B7'	100	-0.312613
'IPS R'	'B7'	101	0.0425616
'IPS R'	'B7'	102	-0.264572
'IPS R'	'B7'	103	-0.268832
'IPS R'	'B7'	104	0.0350496
'IPS R'	'B7'	105	-0.380817
'IPS R'	'B7'	106	-0.28826
'IPS R'	'B7'	107	-0.186139
'IPS R'	'B7'	108	-0.229533
'IPS R'	'B7'	109	-0.371887
'IPS R'	'B7'	110	-0.365839
'IPS R'	'B7'	111	-0.382616
'IPS R'	'B7'	112	-0.487094
'IPS R'	'B7'	113	-0.390327
'IPS R'	'B7'	114	-0.399209
'IPS R'	'B7'	115	-0.472992
'IPS R'	'B7'	116	0.72274
'IPS R'	'B7'	117	-0.0183439
'IPS R'	'B7'	118	0.437633
'IPS R'	'B7'	119	-0.0236812
'IPS R'	'B7'	120	0.0584126
'IPS R'	'B7'	121	-0.0255112
'IPS R'	'B7'	122	0.235336
'IPS R'	'B7'	123	0.288063
'IPS R'	'B7'	124	0.1335
'IPS R'	'B7'	125	0.119115
'IPS R'	'B7'	126	-0.195187
'IPS R'	'B7'	127	-0.281408
'IPS R'	'B7'	128	-0.12509
'IPS R'	'B7'	129	-0.146166
'IPS R'	'B7'	130	-0.278716
'IPS R'	'B7'	131	-0.204993
'IPS R'	'B7'	132	-0.324554

## Sheet: Figure 6b
Figure 6b
Data to make heat map of channel connectivity strength between IPS R and MTG R from subject 6 (F)
x data	y data	color
IPS R electrode	IPS R electrode	channel connectivity strength
'P6'	'B10'	0.652628
'P6'	'B9'	0.704536
'P6'	'B8'	0.695615
'P5'	'B10'	0.5543
'P5'	'B9'	0.616607
'P5'	'B8'	0.605533
'X4'	'B10'	0.716196
'X4'	'B9'	0.766283
'X4'	'B8'	0.772445
'B7'	'B10'	0.641654
'B7'	'B9'	0.661837
'B7'	'B8'	0.649345

## Sheet: Figure 6c
Figure 6c
Data to plot session performance versus subject connectivity strength between IPS R and MTG R
		x data	y data
subject	sex	session performance	subject connectivity strength
1	F	23.9583	0.204817
2	F	29.1339	NaN
3	F	29.8701	NaN
4	F	49.6403	0.715358
5	F	52.9412	NaN
6	F	56.0606	0.669748
7	M	58.871	NaN
8	M	62.766	NaN
9	F	65.7343	NaN
10	M	81.0811	NaN

## Sheet: Figure 6d
Figure 6d
Data to plot edges between clusters from error state with line width representing the performance connectivity strength
connection	performance connectivity strength
'angular gyrus R [1]_Default+angular gyrus R [1]_Default'	0
'angular gyrus R [1]_Default+intraparietal sulcus (interparietal sulcus) and transverse parietal sulci R [1]_Dorsal_attention'	0.982821
'angular gyrus R [1]_Default+superior parietal lobule (lateral part of p1) L [1]_Dorsal_attention'	0
'angular gyrus R [1]_Default+superior temporal sulcus (parallel sulcus) R [1]_Dorsal_attention'	0
'angular gyrus R [1]_Default+supramarginal gyrus R [1]_Ventral_attention'	0
'angular gyrus R [1]_Default+none [0]_none'	0
'angular gyrus R [1]_Default+cuneus (o6) R [2]_Visual'	0.949854
'angular gyrus R [1]_Default+none [0]_none'	0
'angular gyrus R [1]_Default+middle temporal gyrus (t2) R [2]_Dorsal_attention'	0
'angular gyrus R [1]_Default+none [0]_none'	0
'angular gyrus R [1]_Default+cuneus (o6) R [4]_Visual'	0.982821
'angular gyrus R [1]_Default+superior parietal lobule (lateral part of p1) L [2]_Dorsal_attention'	0
'angular gyrus R [1]_Default+inferior temporal gyrus (t3) R [1]_Visual'	0
'angular gyrus R [1]_Default+none [0]_none'	0
'intraparietal sulcus (interparietal sulcus) and transverse parietal sulci R [1]_Dorsal_attention+angular gyrus R [1]_Default'	0.964994
'intraparietal sulcus (interparietal sulcus) and transverse parietal sulci R [1]_Dorsal_attention+intraparietal sulcus (interparietal sulcus) and transverse parietal sulci R [1]_Dorsal_attention'	0
'intraparietal sulcus (interparietal sulcus) and transverse parietal sulci R [1]_Dorsal_attention+superior parietal lobule (lateral part of p1) L [1]_Dorsal_attention'	0
'intraparietal sulcus (interparietal sulcus) and transverse parietal sulci R [1]_Dorsal_attention+superior temporal sulcus (parallel sulcus) R [1]_Dorsal_attention'	0.948458
'intraparietal sulcus (interparietal sulcus) and transverse parietal sulci R [1]_Dorsal_attention+supramarginal gyrus R [1]_Ventral_attention'	0
'intraparietal sulcus (interparietal sulcus) and transverse parietal sulci R [1]_Dorsal_attention+none [0]_none'	0
'intraparietal sulcus (interparietal sulcus) and transverse parietal sulci R [1]_Dorsal_attention+cuneus (o6) R [2]_Visual'	0
'intraparietal sulcus (interparietal sulcus) and transverse parietal sulci R [1]_Dorsal_attention+none [0]_none'	0
'intraparietal sulcus (interparietal sulcus) and transverse parietal sulci R [1]_Dorsal_attention+middle temporal gyrus (t2) R [2]_Dorsal_attention'	0.878533
'intraparietal sulcus (interparietal sulcus) and transverse parietal sulci R [1]_Dorsal_attention+none [0]_none'	0
'intraparietal sulcus (interparietal sulcus) and transverse parietal sulci R [1]_Dorsal_attention+cuneus (o6) R [4]_Visual'	0
'intraparietal sulcus (interparietal sulcus) and transverse parietal sulci R [1]_Dorsal_attention+superior parietal lobule (lateral part of p1) L [2]_Dorsal_attention'	0
'intraparietal sulcus (interparietal sulcus) and transverse parietal sulci R [1]_Dorsal_attention+inferior temporal gyrus (t3) R [1]_Visual'	0
'intraparietal sulcus (interparietal sulcus) and transverse parietal sulci R [1]_Dorsal_attention+none [0]_none'	0
'superior parietal lobule (lateral part of p1) L [1]_Dorsal_attention+angular gyrus R [1]_Default'	0
'superior parietal lobule (lateral part of p1) L [1]_Dorsal_attention+intraparietal sulcus (interparietal sulcus) and transverse parietal sulci R [1]_Dorsal_attention'	0
'superior parietal lobule (lateral part of p1) L [1]_Dorsal_attention+superior parietal lobule (lateral part of p1) L [1]_Dorsal_attention'	0
'superior parietal lobule (lateral part of p1) L [1]_Dorsal_attention+superior temporal sulcus (parallel sulcus) R [1]_Dorsal_attention'	0
'superior parietal lobule (lateral part of p1) L [1]_Dorsal_attention+supramarginal gyrus R [1]_Ventral_attention'	0
'superior parietal lobule (lateral part of p1) L [1]_Dorsal_attention+none [0]_none'	0
'superior parietal lobule (lateral part of p1) L [1]_Dorsal_attention+cuneus (o6) R [2]_Visual'	0
'superior parietal lobule (lateral part of p1) L [1]_Dorsal_attention+none [0]_none'	0
'superior parietal lobule (lateral part of p1) L [1]_Dorsal_attention+middle temporal gyrus (t2) R [2]_Dorsal_attention'	0
'superior parietal lobule (lateral part of p1) L [1]_Dorsal_attention+none [0]_none'	0
'superior parietal lobule (lateral part of p1) L [1]_Dorsal_attention+cuneus (o6) R [4]_Visual'	0
'superior parietal lobule (lateral part of p1) L [1]_Dorsal_attention+superior parietal lobule (lateral part of p1) L [2]_Dorsal_attention'	0.964994
'superior parietal lobule (lateral part of p1) L [1]_Dorsal_attention+inferior temporal gyrus (t3) R [1]_Visual'	0
'superior parietal lobule (lateral part of p1) L [1]_Dorsal_attention+none [0]_none'	0
'superior temporal sulcus (parallel sulcus) R [1]_Dorsal_attention+angular gyrus R [1]_Default'	0
'superior temporal sulcus (parallel sulcus) R [1]_Dorsal_attention+intraparietal sulcus (interparietal sulcus) and transverse parietal sulci R [1]_Dorsal_attention'	0.876649
'superior temporal sulcus (parallel sulcus) R [1]_Dorsal_attention+superior parietal lobule (lateral part of p1) L [1]_Dorsal_attention'	0
'superior temporal sulcus (parallel sulcus) R [1]_Dorsal_attention+superior temporal sulcus (parallel sulcus) R [1]_Dorsal_attention'	0
'superior temporal sulcus (parallel sulcus) R [1]_Dorsal_attention+supramarginal gyrus R [1]_Ventral_attention'	0
'superior temporal sulcus (parallel sulcus) R [1]_Dorsal_attention+none [0]_none'	0
'superior temporal sulcus (parallel sulcus) R [1]_Dorsal_attention+cuneus (o6) R [2]_Visual'	0
'superior temporal sulcus (parallel sulcus) R [1]_Dorsal_attention+none [0]_none'	0
'superior temporal sulcus (parallel sulcus) R [1]_Dorsal_attention+middle temporal gyrus (t2) R [2]_Dorsal_attention'	0
'superior temporal sulcus (parallel sulcus) R [1]_Dorsal_attention+none [0]_none'	0
'superior temporal sulcus (parallel sulcus) R [1]_Dorsal_attention+cuneus (o6) R [4]_Visual'	0
'superior temporal sulcus (parallel sulcus) R [1]_Dorsal_attention+superior parietal lobule (lateral part of p1) L [2]_Dorsal_attention'	0
'superior temporal sulcus (parallel sulcus) R [1]_Dorsal_attention+inferior temporal gyrus (t3) R [1]_Visual'	0
'superior temporal sulcus (parallel sulcus) R [1]_Dorsal_attention+none [0]_none'	0
'supramarginal gyrus R [1]_Ventral_attention+angular gyrus R [1]_Default'	0
'supramarginal gyrus R [1]_Ventral_attention+intraparietal sulcus (interparietal sulcus) and transverse parietal sulci R [1]_Dorsal_attention'	0
'supramarginal gyrus R [1]_Ventral_attention+superior parietal lobule (lateral part of p1) L [1]_Dorsal_attention'	0
'supramarginal gyrus R [1]_Ventral_attention+superior temporal sulcus (parallel sulcus) R [1]_Dorsal_attention'	0
'supramarginal gyrus R [1]_Ventral_attention+supramarginal gyrus R [1]_Ventral_attention'	0
'supramarginal gyrus R [1]_Ventral_attention+none [0]_none'	0
'supramarginal gyrus R [1]_Ventral_attention+cuneus (o6) R [2]_Visual'	0.974502
'supramarginal gyrus R [1]_Ventral_attention+none [0]_none'	0
'supramarginal gyrus R [1]_Ventral_attention+middle temporal gyrus (t2) R [2]_Dorsal_attention'	0.999479
'supramarginal gyrus R [1]_Ventral_attention+none [0]_none'	0
'supramarginal gyrus R [1]_Ventral_attention+cuneus (o6) R [4]_Visual'	0.876649
'supramarginal gyrus R [1]_Ventral_attention+superior parietal lobule (lateral part of p1) L [2]_Dorsal_attention'	0
'supramarginal gyrus R [1]_Ventral_attention+inferior temporal gyrus (t3) R [1]_Visual'	0
'supramarginal gyrus R [1]_Ventral_attention+none [0]_none'	0
'none [0]_none+angular gyrus R [1]_Default'	0
'none [0]_none+intraparietal sulcus (interparietal sulcus) and transverse parietal sulci R [1]_Dorsal_attention'	0
'none [0]_none+superior parietal lobule (lateral part of p1) L [1]_Dorsal_attention'	0
'none [0]_none+superior temporal sulcus (parallel sulcus) R [1]_Dorsal_attention'	0
'none [0]_none+supramarginal gyrus R [1]_Ventral_attention'	0
'none [0]_none+none [0]_none'	0
'none [0]_none+cuneus (o6) R [2]_Visual'	0
'none [0]_none+none [0]_none'	0
'none [0]_none+middle temporal gyrus (t2) R [2]_Dorsal_attention'	0
'none [0]_none+none [0]_none'	0
'none [0]_none+cuneus (o6) R [4]_Visual'	0
'none [0]_none+superior parietal lobule (lateral part of p1) L [2]_Dorsal_attention'	0
'none [0]_none+inferior temporal gyrus (t3) R [1]_Visual'	0
'none [0]_none+none [0]_none'	0
'cuneus (o6) R [2]_Visual+angular gyrus R [1]_Default'	0.930326
'cuneus (o6) R [2]_Visual+intraparietal sulcus (interparietal sulcus) and transverse parietal sulci R [1]_Dorsal_attention'	0
'cuneus (o6) R [2]_Visual+superior parietal lobule (lateral part of p1) L [1]_Dorsal_attention'	0
'cuneus (o6) R [2]_Visual+superior temporal sulcus (parallel sulcus) R [1]_Dorsal_attention'	0
'cuneus (o6) R [2]_Visual+supramarginal gyrus R [1]_Ventral_attention'	0.996012
'cuneus (o6) R [2]_Visual+none [0]_none'	0
'cuneus (o6) R [2]_Visual+cuneus (o6) R [2]_Visual'	0
'cuneus (o6) R [2]_Visual+none [0]_none'	0
'cuneus (o6) R [2]_Visual+middle temporal gyrus (t2) R [2]_Dorsal_attention'	0.948458
'cuneus (o6) R [2]_Visual+none [0]_none'	0
'cuneus (o6) R [2]_Visual+cuneus (o6) R [4]_Visual'	0
'cuneus (o6) R [2]_Visual+superior parietal lobule (lateral part of p1) L [2]_Dorsal_attention'	0
'cuneus (o6) R [2]_Visual+inferior temporal gyrus (t3) R [1]_Visual'	0
'cuneus (o6) R [2]_Visual+none [0]_none'	0
'none [0]_none+angular gyrus R [1]_Default'	0
'none [0]_none+intraparietal sulcus (interparietal sulcus) and transverse parietal sulci R [1]_Dorsal_attention'	0
'none [0]_none+superior parietal lobule (lateral part of p1) L [1]_Dorsal_attention'	0
'none [0]_none+superior temporal sulcus (parallel sulcus) R [1]_Dorsal_attention'	0
'none [0]_none+supramarginal gyrus R [1]_Ventral_attention'	0
'none [0]_none+none [0]_none'	0
'none [0]_none+cuneus (o6) R [2]_Visual'	0
'none [0]_none+none [0]_none'	0
'none [0]_none+middle temporal gyrus (t2) R [2]_Dorsal_attention'	0
'none [0]_none+none [0]_none'	0
'none [0]_none+cuneus (o6) R [4]_Visual'	0
'none [0]_none+superior parietal lobule (lateral part of p1) L [2]_Dorsal_attention'	0
'none [0]_none+inferior temporal gyrus (t3) R [1]_Visual'	0
'none [0]_none+none [0]_none'	0
'middle temporal gyrus (t2) R [2]_Dorsal_attention+angular gyrus R [1]_Default'	0
'middle temporal gyrus (t2) R [2]_Dorsal_attention+intraparietal sulcus (interparietal sulcus) and transverse parietal sulci R [1]_Dorsal_attention'	0.974502
'middle temporal gyrus (t2) R [2]_Dorsal_attention+superior parietal lobule (lateral part of p1) L [1]_Dorsal_attention'	0
'middle temporal gyrus (t2) R [2]_Dorsal_attention+superior temporal sulcus (parallel sulcus) R [1]_Dorsal_attention'	0
'middle temporal gyrus (t2) R [2]_Dorsal_attention+supramarginal gyrus R [1]_Ventral_attention'	0.930326
'middle temporal gyrus (t2) R [2]_Dorsal_attention+none [0]_none'	0
'middle temporal gyrus (t2) R [2]_Dorsal_attention+cuneus (o6) R [2]_Visual'	0.808396
'middle temporal gyrus (t2) R [2]_Dorsal_attention+none [0]_none'	0
'middle temporal gyrus (t2) R [2]_Dorsal_attention+middle temporal gyrus (t2) R [2]_Dorsal_attention'	0
'middle temporal gyrus (t2) R [2]_Dorsal_attention+none [0]_none'	0
'middle temporal gyrus (t2) R [2]_Dorsal_attention+cuneus (o6) R [4]_Visual'	0.949854
'middle temporal gyrus (t2) R [2]_Dorsal_attention+superior parietal lobule (lateral part of p1) L [2]_Dorsal_attention'	0
'middle temporal gyrus (t2) R [2]_Dorsal_attention+inferior temporal gyrus (t3) R [1]_Visual'	0
'middle temporal gyrus (t2) R [2]_Dorsal_attention+none [0]_none'	0
'none [0]_none+angular gyrus R [1]_Default'	0
'none [0]_none+intraparietal sulcus (interparietal sulcus) and transverse parietal sulci R [1]_Dorsal_attention'	0
'none [0]_none+superior parietal lobule (lateral part of p1) L [1]_Dorsal_attention'	0
'none [0]_none+superior temporal sulcus (parallel sulcus) R [1]_Dorsal_attention'	0
'none [0]_none+supramarginal gyrus R [1]_Ventral_attention'	0
'none [0]_none+none [0]_none'	0
'none [0]_none+cuneus (o6) R [2]_Visual'	0
'none [0]_none+none [0]_none'	0
'none [0]_none+middle temporal gyrus (t2) R [2]_Dorsal_attention'	0
'none [0]_none+none [0]_none'	0
'none [0]_none+cuneus (o6) R [4]_Visual'	0
'none [0]_none+superior parietal lobule (lateral part of p1) L [2]_Dorsal_attention'	0
'none [0]_none+inferior temporal gyrus (t3) R [1]_Visual'	0
'none [0]_none+none [0]_none'	0
'cuneus (o6) R [4]_Visual+angular gyrus R [1]_Default'	0.999479
'cuneus (o6) R [4]_Visual+intraparietal sulcus (interparietal sulcus) and transverse parietal sulci R [1]_Dorsal_attention'	0
'cuneus (o6) R [4]_Visual+superior parietal lobule (lateral part of p1) L [1]_Dorsal_attention'	0
'cuneus (o6) R [4]_Visual+superior temporal sulcus (parallel sulcus) R [1]_Dorsal_attention'	0
'cuneus (o6) R [4]_Visual+supramarginal gyrus R [1]_Ventral_attention'	0.808396
'cuneus (o6) R [4]_Visual+none [0]_none'	0
'cuneus (o6) R [4]_Visual+cuneus (o6) R [2]_Visual'	0
'cuneus (o6) R [4]_Visual+none [0]_none'	0
'cuneus (o6) R [4]_Visual+middle temporal gyrus (t2) R [2]_Dorsal_attention'	0.95236
'cuneus (o6) R [4]_Visual+none [0]_none'	0
'cuneus (o6) R [4]_Visual+cuneus (o6) R [4]_Visual'	0
'cuneus (o6) R [4]_Visual+superior parietal lobule (lateral part of p1) L [2]_Dorsal_attention'	0
'cuneus (o6) R [4]_Visual+inferior temporal gyrus (t3) R [1]_Visual'	0.878533
'cuneus (o6) R [4]_Visual+none [0]_none'	0
'superior parietal lobule (lateral part of p1) L [2]_Dorsal_attention+angular gyrus R [1]_Default'	0
'superior parietal lobule (lateral part of p1) L [2]_Dorsal_attention+intraparietal sulcus (interparietal sulcus) and transverse parietal sulci R [1]_Dorsal_attention'	0
'superior parietal lobule (lateral part of p1) L [2]_Dorsal_attention+superior parietal lobule (lateral part of p1) L [1]_Dorsal_attention'	0.996012
'superior parietal lobule (lateral part of p1) L [2]_Dorsal_attention+superior temporal sulcus (parallel sulcus) R [1]_Dorsal_attention'	0
'superior parietal lobule (lateral part of p1) L [2]_Dorsal_attention+supramarginal gyrus R [1]_Ventral_attention'	0
'superior parietal lobule (lateral part of p1) L [2]_Dorsal_attention+none [0]_none'	0
'superior parietal lobule (lateral part of p1) L [2]_Dorsal_attention+cuneus (o6) R [2]_Visual'	0
'superior parietal lobule (lateral part of p1) L [2]_Dorsal_attention+none [0]_none'	0
'superior parietal lobule (lateral part of p1) L [2]_Dorsal_attention+middle temporal gyrus (t2) R [2]_Dorsal_attention'	0
'superior parietal lobule (lateral part of p1) L [2]_Dorsal_attention+none [0]_none'	0
'superior parietal lobule (lateral part of p1) L [2]_Dorsal_attention+cuneus (o6) R [4]_Visual'	0
'superior parietal lobule (lateral part of p1) L [2]_Dorsal_attention+superior parietal lobule (lateral part of p1) L [2]_Dorsal_attention'	0
'superior parietal lobule (lateral part of p1) L [2]_Dorsal_attention+inferior temporal gyrus (t3) R [1]_Visual'	0
'superior parietal lobule (lateral part of p1) L [2]_Dorsal_attention+none [0]_none'	0
'inferior temporal gyrus (t3) R [1]_Visual+angular gyrus R [1]_Default'	0
'inferior temporal gyrus (t3) R [1]_Visual+intraparietal sulcus (interparietal sulcus) and transverse parietal sulci R [1]_Dorsal_attention'	0
'inferior temporal gyrus (t3) R [1]_Visual+superior parietal lobule (lateral part of p1) L [1]_Dorsal_attention'	0
'inferior temporal gyrus (t3) R [1]_Visual+superior temporal sulcus (parallel sulcus) R [1]_Dorsal_attention'	0
'inferior temporal gyrus (t3) R [1]_Visual+supramarginal gyrus R [1]_Ventral_attention'	0
'inferior temporal gyrus (t3) R [1]_Visual+none [0]_none'	0
'inferior temporal gyrus (t3) R [1]_Visual+cuneus (o6) R [2]_Visual'	0
'inferior temporal gyrus (t3) R [1]_Visual+none [0]_none'	0
'inferior temporal gyrus (t3) R [1]_Visual+middle temporal gyrus (t2) R [2]_Dorsal_attention'	0
'inferior temporal gyrus (t3) R [1]_Visual+none [0]_none'	0
'inferior temporal gyrus (t3) R [1]_Visual+cuneus (o6) R [4]_Visual'	0.95236
'inferior temporal gyrus (t3) R [1]_Visual+superior parietal lobule (lateral part of p1) L [2]_Dorsal_attention'	0
'inferior temporal gyrus (t3) R [1]_Visual+inferior temporal gyrus (t3) R [1]_Visual'	0
'inferior temporal gyrus (t3) R [1]_Visual+none [0]_none'	0
'none [0]_none+angular gyrus R [1]_Default'	0
'none [0]_none+intraparietal sulcus (interparietal sulcus) and transverse parietal sulci R [1]_Dorsal_attention'	0
'none [0]_none+superior parietal lobule (lateral part of p1) L [1]_Dorsal_attention'	0
'none [0]_none+superior temporal sulcus (parallel sulcus) R [1]_Dorsal_attention'	0
'none [0]_none+supramarginal gyrus R [1]_Ventral_attention'	0
'none [0]_none+none [0]_none'	0
'none [0]_none+cuneus (o6) R [2]_Visual'	0
'none [0]_none+none [0]_none'	0
'none [0]_none+middle temporal gyrus (t2) R [2]_Dorsal_attention'	0
'none [0]_none+none [0]_none'	0
'none [0]_none+cuneus (o6) R [4]_Visual'	0
'none [0]_none+superior parietal lobule (lateral part of p1) L [2]_Dorsal_attention'	0
'none [0]_none+inferior temporal gyrus (t3) R [1]_Visual'	0
'none [0]_none+none [0]_none'	0

## Sheet: Figure 6e
Figure 6e
Data to plot edges between clusters from perturbed state with line width representing the performance connectivity strength
connection	performance connectivity strength
'angular gyrus R [1]_Default+angular gyrus R [1]_Default'	0
'angular gyrus R [1]_Default+inferior temporal gyrus (t3) R [1]_Visual'	0.808133
'angular gyrus R [1]_Default+inferior temporal gyrus (t3) R [2]_Visual'	0
'angular gyrus R [1]_Default+intraparietal sulcus (interparietal sulcus) and transverse parietal sulci R [1]_Dorsal_attention'	0
'angular gyrus R [1]_Default+superior temporal sulcus (parallel sulcus) R [1]_Default'	0
'angular gyrus R [1]_Default+supramarginal gyrus R [1]_Ventral_attention'	0
'angular gyrus R [1]_Default+cuneus (o6) R [1]_Visual'	0
'angular gyrus R [1]_Default+middle temporal gyrus (t2) R [1]_Default'	0
'angular gyrus R [1]_Default+posterior-dorsal part of the cingulate gyrus (dpcc) R [1]_Default'	0.865101
'angular gyrus R [1]_Default+parieto-occipital sulcus (or fissure) R [2]_Visual'	0.982472
'angular gyrus R [1]_Default+supramarginal gyrus R [2]_Ventral_attention'	0
'angular gyrus R [1]_Default+none [0]_none'	0
'angular gyrus R [1]_Default+middle temporal gyrus (t2) R [2]_Default'	0.954702
'angular gyrus R [1]_Default+superior temporal sulcus (parallel sulcus) R [5]_Default'	0
'angular gyrus R [1]_Default+inferior temporal gyrus (t3) R [3]_Visual'	0.896261
'angular gyrus R [1]_Default+superior temporal sulcus (parallel sulcus) R [6]_Default'	0
'angular gyrus R [1]_Default+none [0]_none'	0
'inferior temporal gyrus (t3) R [1]_Visual+angular gyrus R [1]_Default'	0.894273
'inferior temporal gyrus (t3) R [1]_Visual+inferior temporal gyrus (t3) R [1]_Visual'	0
'inferior temporal gyrus (t3) R [1]_Visual+inferior temporal gyrus (t3) R [2]_Visual'	0
'inferior temporal gyrus (t3) R [1]_Visual+intraparietal sulcus (interparietal sulcus) and transverse parietal sulci R [1]_Dorsal_attention'	0
'inferior temporal gyrus (t3) R [1]_Visual+superior temporal sulcus (parallel sulcus) R [1]_Default'	0
'inferior temporal gyrus (t3) R [1]_Visual+supramarginal gyrus R [1]_Ventral_attention'	0.854984
'inferior temporal gyrus (t3) R [1]_Visual+cuneus (o6) R [1]_Visual'	0
'inferior temporal gyrus (t3) R [1]_Visual+middle temporal gyrus (t2) R [1]_Default'	0
'inferior temporal gyrus (t3) R [1]_Visual+posterior-dorsal part of the cingulate gyrus (dpcc) R [1]_Default'	0
'inferior temporal gyrus (t3) R [1]_Visual+parieto-occipital sulcus (or fissure) R [2]_Visual'	0
'inferior temporal gyrus (t3) R [1]_Visual+supramarginal gyrus R [2]_Ventral_attention'	0.978701
'inferior temporal gyrus (t3) R [1]_Visual+none [0]_none'	0
'inferior temporal gyrus (t3) R [1]_Visual+middle temporal gyrus (t2) R [2]_Default'	0.829241
'inferior temporal gyrus (t3) R [1]_Visual+superior temporal sulcus (parallel sulcus) R [5]_Default'	0
'inferior temporal gyrus (t3) R [1]_Visual+inferior temporal gyrus (t3) R [3]_Visual'	0
'inferior temporal gyrus (t3) R [1]_Visual+superior temporal sulcus (parallel sulcus) R [6]_Default'	0
'inferior temporal gyrus (t3) R [1]_Visual+none [0]_none'	0
'inferior temporal gyrus (t3) R [2]_Visual+angular gyrus R [1]_Default'	0
'inferior temporal gyrus (t3) R [2]_Visual+inferior temporal gyrus (t3) R [1]_Visual'	0
'inferior temporal gyrus (t3) R [2]_Visual+inferior temporal gyrus (t3) R [2]_Visual'	0
'inferior temporal gyrus (t3) R [2]_Visual+intraparietal sulcus (interparietal sulcus) and transverse parietal sulci R [1]_Dorsal_attention'	0
'inferior temporal gyrus (t3) R [2]_Visual+superior temporal sulcus (parallel sulcus) R [1]_Default'	0
'inferior temporal gyrus (t3) R [2]_Visual+supramarginal gyrus R [1]_Ventral_attention'	0
'inferior temporal gyrus (t3) R [2]_Visual+cuneus (o6) R [1]_Visual'	0.865101
'inferior temporal gyrus (t3) R [2]_Visual+middle temporal gyrus (t2) R [1]_Default'	0
'inferior temporal gyrus (t3) R [2]_Visual+posterior-dorsal part of the cingulate gyrus (dpcc) R [1]_Default'	0
'inferior temporal gyrus (t3) R [2]_Visual+parieto-occipital sulcus (or fissure) R [2]_Visual'	0
'inferior temporal gyrus (t3) R [2]_Visual+supramarginal gyrus R [2]_Ventral_attention'	0.829488
'inferior temporal gyrus (t3) R [2]_Visual+none [0]_none'	0
'inferior temporal gyrus (t3) R [2]_Visual+middle temporal gyrus (t2) R [2]_Default'	0.851788
'inferior temporal gyrus (t3) R [2]_Visual+superior temporal sulcus (parallel sulcus) R [5]_Default'	0
'inferior temporal gyrus (t3) R [2]_Visual+inferior temporal gyrus (t3) R [3]_Visual'	0.886573
'inferior temporal gyrus (t3) R [2]_Visual+superior temporal sulcus (parallel sulcus) R [6]_Default'	0
'inferior temporal gyrus (t3) R [2]_Visual+none [0]_none'	0
'intraparietal sulcus (interparietal sulcus) and transverse parietal sulci R [1]_Dorsal_attention+angular gyrus R [1]_Default'	0
'intraparietal sulcus (interparietal sulcus) and transverse parietal sulci R [1]_Dorsal_attention+inferior temporal gyrus (t3) R [1]_Visual'	0
'intraparietal sulcus (interparietal sulcus) and transverse parietal sulci R [1]_Dorsal_attention+inferior temporal gyrus (t3) R [2]_Visual'	0
'intraparietal sulcus (interparietal sulcus) and transverse parietal sulci R [1]_Dorsal_attention+intraparietal sulcus (interparietal sulcus) and transverse parietal sulci R [1]_Dorsal_attention'	0
'intraparietal sulcus (interparietal sulcus) and transverse parietal sulci R [1]_Dorsal_attention+superior temporal sulcus (parallel sulcus) R [1]_Default'	0.999868
'intraparietal sulcus (interparietal sulcus) and transverse parietal sulci R [1]_Dorsal_attention+supramarginal gyrus R [1]_Ventral_attention'	0
'intraparietal sulcus (interparietal sulcus) and transverse parietal sulci R [1]_Dorsal_attention+cuneus (o6) R [1]_Visual'	0
'intraparietal sulcus (interparietal sulcus) and transverse parietal sulci R [1]_Dorsal_attention+middle temporal gyrus (t2) R [1]_Default'	0.823844
'intraparietal sulcus (interparietal sulcus) and transverse parietal sulci R [1]_Dorsal_attention+posterior-dorsal part of the cingulate gyrus (dpcc) R [1]_Default'	0
'intraparietal sulcus (interparietal sulcus) and transverse parietal sulci R [1]_Dorsal_attention+parieto-occipital sulcus (or fissure) R [2]_Visual'	0
'intraparietal sulcus (interparietal sulcus) and transverse parietal sulci R [1]_Dorsal_attention+supramarginal gyrus R [2]_Ventral_attention'	0.827704
'intraparietal sulcus (interparietal sulcus) and transverse parietal sulci R [1]_Dorsal_attention+none [0]_none'	0
'intraparietal sulcus (interparietal sulcus) and transverse parietal sulci R [1]_Dorsal_attention+middle temporal gyrus (t2) R [2]_Default'	0.786591
'intraparietal sulcus (interparietal sulcus) and transverse parietal sulci R [1]_Dorsal_attention+superior temporal sulcus (parallel sulcus) R [5]_Default'	0.982472
'intraparietal sulcus (interparietal sulcus) and transverse parietal sulci R [1]_Dorsal_attention+inferior temporal gyrus (t3) R [3]_Visual'	0
'intraparietal sulcus (interparietal sulcus) and transverse parietal sulci R [1]_Dorsal_attention+superior temporal sulcus (parallel sulcus) R [6]_Default'	0.829488
'intraparietal sulcus (interparietal sulcus) and transverse parietal sulci R [1]_Dorsal_attention+none [0]_none'	0
'superior temporal sulcus (parallel sulcus) R [1]_Default+angular gyrus R [1]_Default'	0
'superior temporal sulcus (parallel sulcus) R [1]_Default+inferior temporal gyrus (t3) R [1]_Visual'	0
'superior temporal sulcus (parallel sulcus) R [1]_Default+inferior temporal gyrus (t3) R [2]_Visual'	0
'superior temporal sulcus (parallel sulcus) R [1]_Default+intraparietal sulcus (interparietal sulcus) and transverse parietal sulci R [1]_Dorsal_attention'	0.996064
'superior temporal sulcus (parallel sulcus) R [1]_Default+superior temporal sulcus (parallel sulcus) R [1]_Default'	0
'superior temporal sulcus (parallel sulcus) R [1]_Default+supramarginal gyrus R [1]_Ventral_attention'	0.751573
'superior temporal sulcus (parallel sulcus) R [1]_Default+cuneus (o6) R [1]_Visual'	0
'superior temporal sulcus (parallel sulcus) R [1]_Default+middle temporal gyrus (t2) R [1]_Default'	0
'superior temporal sulcus (parallel sulcus) R [1]_Default+posterior-dorsal part of the cingulate gyrus (dpcc) R [1]_Default'	0.99857
'superior temporal sulcus (parallel sulcus) R [1]_Default+parieto-occipital sulcus (or fissure) R [2]_Visual'	0
'superior temporal sulcus (parallel sulcus) R [1]_Default+supramarginal gyrus R [2]_Ventral_attention'	0
'superior temporal sulcus (parallel sulcus) R [1]_Default+none [0]_none'	0
'superior temporal sulcus (parallel sulcus) R [1]_Default+middle temporal gyrus (t2) R [2]_Default'	0
'superior temporal sulcus (parallel sulcus) R [1]_Default+superior temporal sulcus (parallel sulcus) R [5]_Default'	0
'superior temporal sulcus (parallel sulcus) R [1]_Default+inferior temporal gyrus (t3) R [3]_Visual'	0
'superior temporal sulcus (parallel sulcus) R [1]_Default+superior temporal sulcus (parallel sulcus) R [6]_Default'	0
'superior temporal sulcus (parallel sulcus) R [1]_Default+none [0]_none'	0
'supramarginal gyrus R [1]_Ventral_attention+angular gyrus R [1]_Default'	0
'supramarginal gyrus R [1]_Ventral_attention+inferior temporal gyrus (t3) R [1]_Visual'	0.946927
'supramarginal gyrus R [1]_Ventral_attention+inferior temporal gyrus (t3) R [2]_Visual'	0
'supramarginal gyrus R [1]_Ventral_attention+intraparietal sulcus (interparietal sulcus) and transverse parietal sulci R [1]_Dorsal_attention'	0
'supramarginal gyrus R [1]_Ventral_attention+superior temporal sulcus (parallel sulcus) R [1]_Default'	0.969851
'supramarginal gyrus R [1]_Ventral_attention+supramarginal gyrus R [1]_Ventral_attention'	0
'supramarginal gyrus R [1]_Ventral_attention+cuneus (o6) R [1]_Visual'	0
'supramarginal gyrus R [1]_Ventral_attention+middle temporal gyrus (t2) R [1]_Default'	0
'supramarginal gyrus R [1]_Ventral_attention+posterior-dorsal part of the cingulate gyrus (dpcc) R [1]_Default'	0.973505
'supramarginal gyrus R [1]_Ventral_attention+parieto-occipital sulcus (or fissure) R [2]_Visual'	0
'supramarginal gyrus R [1]_Ventral_attention+supramarginal gyrus R [2]_Ventral_attention'	0
'supramarginal gyrus R [1]_Ventral_attention+none [0]_none'	0
'supramarginal gyrus R [1]_Ventral_attention+middle temporal gyrus (t2) R [2]_Default'	0
'supramarginal gyrus R [1]_Ventral_attention+superior temporal sulcus (parallel sulcus) R [5]_Default'	0
'supramarginal gyrus R [1]_Ventral_attention+inferior temporal gyrus (t3) R [3]_Visual'	0.916587
'supramarginal gyrus R [1]_Ventral_attention+superior temporal sulcus (parallel sulcus) R [6]_Default'	0
'supramarginal gyrus R [1]_Ventral_attention+none [0]_none'	0
'cuneus (o6) R [1]_Visual+angular gyrus R [1]_Default'	0
'cuneus (o6) R [1]_Visual+inferior temporal gyrus (t3) R [1]_Visual'	0
'cuneus (o6) R [1]_Visual+inferior temporal gyrus (t3) R [2]_Visual'	0.978701
'cuneus (o6) R [1]_Visual+intraparietal sulcus (interparietal sulcus) and transverse parietal sulci R [1]_Dorsal_attention'	0
'cuneus (o6) R [1]_Visual+superior temporal sulcus (parallel sulcus) R [1]_Default'	0
'cuneus (o6) R [1]_Visual+supramarginal gyrus R [1]_Ventral_attention'	0
'cuneus (o6) R [1]_Visual+cuneus (o6) R [1]_Visual'	0
'cuneus (o6) R [1]_Visual+middle temporal gyrus (t2) R [1]_Default'	0
'cuneus (o6) R [1]_Visual+posterior-dorsal part of the cingulate gyrus (dpcc) R [1]_Default'	0
'cuneus (o6) R [1]_Visual+parieto-occipital sulcus (or fissure) R [2]_Visual'	0
'cuneus (o6) R [1]_Visual+supramarginal gyrus R [2]_Ventral_attention'	0.996064
'cuneus (o6) R [1]_Visual+none [0]_none'	0
'cuneus (o6) R [1]_Visual+middle temporal gyrus (t2) R [2]_Default'	0.819777
'cuneus (o6) R [1]_Visual+superior temporal sulcus (parallel sulcus) R [5]_Default'	0
'cuneus (o6) R [1]_Visual+inferior temporal gyrus (t3) R [3]_Visual'	0
'cuneus (o6) R [1]_Visual+superior temporal sulcus (parallel sulcus) R [6]_Default'	0
'cuneus (o6) R [1]_Visual+none [0]_none'	0
'middle temporal gyrus (t2) R [1]_Default+angular gyrus R [1]_Default'	0
'middle temporal gyrus (t2) R [1]_Default+inferior temporal gyrus (t3) R [1]_Visual'	0
'middle temporal gyrus (t2) R [1]_Default+inferior temporal gyrus (t3) R [2]_Visual'	0
'middle temporal gyrus (t2) R [1]_Default+intraparietal sulcus (interparietal sulcus) and transverse parietal sulci R [1]_Dorsal_attention'	0.90593
'middle temporal gyrus (t2) R [1]_Default+superior temporal sulcus (parallel sulcus) R [1]_Default'	0
'middle temporal gyrus (t2) R [1]_Default+supramarginal gyrus R [1]_Ventral_attention'	0
'middle temporal gyrus (t2) R [1]_Default+cuneus (o6) R [1]_Visual'	0
'middle temporal gyrus (t2) R [1]_Default+middle temporal gyrus (t2) R [1]_Default'	0
'middle temporal gyrus (t2) R [1]_Default+posterior-dorsal part of the cingulate gyrus (dpcc) R [1]_Default'	0
'middle temporal gyrus (t2) R [1]_Default+parieto-occipital sulcus (or fissure) R [2]_Visual'	0
'middle temporal gyrus (t2) R [1]_Default+supramarginal gyrus R [2]_Ventral_attention'	0.995957
'middle temporal gyrus (t2) R [1]_Default+none [0]_none'	0
'middle temporal gyrus (t2) R [1]_Default+middle temporal gyrus (t2) R [2]_Default'	0.954702
'middle temporal gyrus (t2) R [1]_Default+superior temporal sulcus (parallel sulcus) R [5]_Default'	0
'middle temporal gyrus (t2) R [1]_Default+inferior temporal gyrus (t3) R [3]_Visual'	0.851788
'middle temporal gyrus (t2) R [1]_Default+superior temporal sulcus (parallel sulcus) R [6]_Default'	0
'middle temporal gyrus (t2) R [1]_Default+none [0]_none'	0
'posterior-dorsal part of the cingulate gyrus (dpcc) R [1]_Default+angular gyrus R [1]_Default'	0.751573
'posterior-dorsal part of the cingulate gyrus (dpcc) R [1]_Default+inferior temporal gyrus (t3) R [1]_Visual'	0
'posterior-dorsal part of the cingulate gyrus (dpcc) R [1]_Default+inferior temporal gyrus (t3) R [2]_Visual'	0
'posterior-dorsal part of the cingulate gyrus (dpcc) R [1]_Default+intraparietal sulcus (interparietal sulcus) and transverse parietal sulci R [1]_Dorsal_attention'	0
'posterior-dorsal part of the cingulate gyrus (dpcc) R [1]_Default+superior temporal sulcus (parallel sulcus) R [1]_Default'	0.978372
'posterior-dorsal part of the cingulate gyrus (dpcc) R [1]_Default+supramarginal gyrus R [1]_Ventral_attention'	0.886573
'posterior-dorsal part of the cingulate gyrus (dpcc) R [1]_Default+cuneus (o6) R [1]_Visual'	0
'posterior-dorsal part of the cingulate gyrus (dpcc) R [1]_Default+middle temporal gyrus (t2) R [1]_Default'	0
'posterior-dorsal part of the cingulate gyrus (dpcc) R [1]_Default+posterior-dorsal part of the cingulate gyrus (dpcc) R [1]_Default'	0
'posterior-dorsal part of the cingulate gyrus (dpcc) R [1]_Default+parieto-occipital sulcus (or fissure) R [2]_Visual'	0
'posterior-dorsal part of the cingulate gyrus (dpcc) R [1]_Default+supramarginal gyrus R [2]_Ventral_attention'	0.99857
'posterior-dorsal part of the cingulate gyrus (dpcc) R [1]_Default+none [0]_none'	0
'posterior-dorsal part of the cingulate gyrus (dpcc) R [1]_Default+middle temporal gyrus (t2) R [2]_Default'	0
'posterior-dorsal part of the cingulate gyrus (dpcc) R [1]_Default+superior temporal sulcus (parallel sulcus) R [5]_Default'	0.946158
'posterior-dorsal part of the cingulate gyrus (dpcc) R [1]_Default+inferior temporal gyrus (t3) R [3]_Visual'	0
'posterior-dorsal part of the cingulate gyrus (dpcc) R [1]_Default+superior temporal sulcus (parallel sulcus) R [6]_Default'	0
'posterior-dorsal part of the cingulate gyrus (dpcc) R [1]_Default+none [0]_none'	0
'parieto-occipital sulcus (or fissure) R [2]_Visual+angular gyrus R [1]_Default'	0.896261
'parieto-occipital sulcus (or fissure) R [2]_Visual+inferior temporal gyrus (t3) R [1]_Visual'	0
'parieto-occipital sulcus (or fissure) R [2]_Visual+inferior temporal gyrus (t3) R [2]_Visual'	0
'parieto-occipital sulcus (or fissure) R [2]_Visual+intraparietal sulcus (interparietal sulcus) and transverse parietal sulci R [1]_Dorsal_attention'	0
'parieto-occipital sulcus (or fissure) R [2]_Visual+superior temporal sulcus (parallel sulcus) R [1]_Default'	0
'parieto-occipital sulcus (or fissure) R [2]_Visual+supramarginal gyrus R [1]_Ventral_attention'	0
'parieto-occipital sulcus (or fissure) R [2]_Visual+cuneus (o6) R [1]_Visual'	0
'parieto-occipital sulcus (or fissure) R [2]_Visual+middle temporal gyrus (t2) R [1]_Default'	0
'parieto-occipital sulcus (or fissure) R [2]_Visual+posterior-dorsal part of the cingulate gyrus (dpcc) R [1]_Default'	0
'parieto-occipital sulcus (or fissure) R [2]_Visual+parieto-occipital sulcus (or fissure) R [2]_Visual'	0
'parieto-occipital sulcus (or fissure) R [2]_Visual+supramarginal gyrus R [2]_Ventral_attention'	0
'parieto-occipital sulcus (or fissure) R [2]_Visual+none [0]_none'	0
'parieto-occipital sulcus (or fissure) R [2]_Visual+middle temporal gyrus (t2) R [2]_Default'	0
'parieto-occipital sulcus (or fissure) R [2]_Visual+superior temporal sulcus (parallel sulcus) R [5]_Default'	0
'parieto-occipital sulcus (or fissure) R [2]_Visual+inferior temporal gyrus (t3) R [3]_Visual'	0
'parieto-occipital sulcus (or fissure) R [2]_Visual+superior temporal sulcus (parallel sulcus) R [6]_Default'	0
'parieto-occipital sulcus (or fissure) R [2]_Visual+none [0]_none'	0
'supramarginal gyrus R [2]_Ventral_attention+angular gyrus R [1]_Default'	0
'supramarginal gyrus R [2]_Ventral_attention+inferior temporal gyrus (t3) R [1]_Visual'	0.819777
'supramarginal gyrus R [2]_Ventral_attention+inferior temporal gyrus (t3) R [2]_Visual'	0.769684
'supramarginal gyrus R [2]_Ventral_attention+intraparietal sulcus (interparietal sulcus) and transverse parietal sulci R [1]_Dorsal_attention'	0.998335
'supramarginal gyrus R [2]_Ventral_attention+superior temporal sulcus (parallel sulcus) R [1]_Default'	0
'supramarginal gyrus R [2]_Ventral_attention+supramarginal gyrus R [1]_Ventral_attention'	0
'supramarginal gyrus R [2]_Ventral_attention+cuneus (o6) R [1]_Visual'	0.90593
'supramarginal gyrus R [2]_Ventral_attention+middle temporal gyrus (t2) R [1]_Default'	0.769684
'supramarginal gyrus R [2]_Ventral_attention+posterior-dorsal part of the cingulate gyrus (dpcc) R [1]_Default'	0.824758
'supramarginal gyrus R [2]_Ventral_attention+parieto-occipital sulcus (or fissure) R [2]_Visual'	0
'supramarginal gyrus R [2]_Ventral_attention+supramarginal gyrus R [2]_Ventral_attention'	0
'supramarginal gyrus R [2]_Ventral_attention+none [0]_none'	0
'supramarginal gyrus R [2]_Ventral_attention+middle temporal gyrus (t2) R [2]_Default'	0.808133
'supramarginal gyrus R [2]_Ventral_attention+superior temporal sulcus (parallel sulcus) R [5]_Default'	0
'supramarginal gyrus R [2]_Ventral_attention+inferior temporal gyrus (t3) R [3]_Visual'	0.829241
'supramarginal gyrus R [2]_Ventral_attention+superior temporal sulcus (parallel sulcus) R [6]_Default'	0
'supramarginal gyrus R [2]_Ventral_attention+none [0]_none'	0
'none [0]_none+angular gyrus R [1]_Default'	0
'none [0]_none+inferior temporal gyrus (t3) R [1]_Visual'	0
'none [0]_none+inferior temporal gyrus (t3) R [2]_Visual'	0
'none [0]_none+intraparietal sulcus (interparietal sulcus) and transverse parietal sulci R [1]_Dorsal_attention'	0
'none [0]_none+superior temporal sulcus (parallel sulcus) R [1]_Default'	0
'none [0]_none+supramarginal gyrus R [1]_Ventral_attention'	0
'none [0]_none+cuneus (o6) R [1]_Visual'	0
'none [0]_none+middle temporal gyrus (t2) R [1]_Default'	0
'none [0]_none+posterior-dorsal part of the cingulate gyrus (dpcc) R [1]_Default'	0
'none [0]_none+parieto-occipital sulcus (or fissure) R [2]_Visual'	0
'none [0]_none+supramarginal gyrus R [2]_Ventral_attention'	0
'none [0]_none+none [0]_none'	0
'none [0]_none+middle temporal gyrus (t2) R [2]_Default'	0
'none [0]_none+superior temporal sulcus (parallel sulcus) R [5]_Default'	0
'none [0]_none+inferior temporal gyrus (t3) R [3]_Visual'	0
'none [0]_none+superior temporal sulcus (parallel sulcus) R [6]_Default'	0
'none [0]_none+none [0]_none'	0
'middle temporal gyrus (t2) R [2]_Default+angular gyrus R [1]_Default'	0.999868
'middle temporal gyrus (t2) R [2]_Default+inferior temporal gyrus (t3) R [1]_Visual'	0.946927
'middle temporal gyrus (t2) R [2]_Default+inferior temporal gyrus (t3) R [2]_Visual'	0.978372
'middle temporal gyrus (t2) R [2]_Default+intraparietal sulcus (interparietal sulcus) and transverse parietal sulci R [1]_Dorsal_attention'	0.824758
'middle temporal gyrus (t2) R [2]_Default+superior temporal sulcus (parallel sulcus) R [1]_Default'	0
'middle temporal gyrus (t2) R [2]_Default+supramarginal gyrus R [1]_Ventral_attention'	0
'middle temporal gyrus (t2) R [2]_Default+cuneus (o6) R [1]_Visual'	0.894273
'middle temporal gyrus (t2) R [2]_Default+middle temporal gyrus (t2) R [1]_Default'	0.823844
'middle temporal gyrus (t2) R [2]_Default+posterior-dorsal part of the cingulate gyrus (dpcc) R [1]_Default'	0
'middle temporal gyrus (t2) R [2]_Default+parieto-occipital sulcus (or fissure) R [2]_Visual'	0
'middle temporal gyrus (t2) R [2]_Default+supramarginal gyrus R [2]_Ventral_attention'	0.969851
'middle temporal gyrus (t2) R [2]_Default+none [0]_none'	0
'middle temporal gyrus (t2) R [2]_Default+middle temporal gyrus (t2) R [2]_Default'	0
'middle temporal gyrus (t2) R [2]_Default+superior temporal sulcus (parallel sulcus) R [5]_Default'	0
'middle temporal gyrus (t2) R [2]_Default+inferior temporal gyrus (t3) R [3]_Visual'	0.946158
'middle temporal gyrus (t2) R [2]_Default+superior temporal sulcus (parallel sulcus) R [6]_Default'	0
'middle temporal gyrus (t2) R [2]_Default+none [0]_none'	0
'superior temporal sulcus (parallel sulcus) R [5]_Default+angular gyrus R [1]_Default'	0
'superior temporal sulcus (parallel sulcus) R [5]_Default+inferior temporal gyrus (t3) R [1]_Visual'	0
'superior temporal sulcus (parallel sulcus) R [5]_Default+inferior temporal gyrus (t3) R [2]_Visual'	0
'superior temporal sulcus (parallel sulcus) R [5]_Default+intraparietal sulcus (interparietal sulcus) and transverse parietal sulci R [1]_Dorsal_attention'	0.827704
'superior temporal sulcus (parallel sulcus) R [5]_Default+superior temporal sulcus (parallel sulcus) R [1]_Default'	0
'superior temporal sulcus (parallel sulcus) R [5]_Default+supramarginal gyrus R [1]_Ventral_attention'	0
'superior temporal sulcus (parallel sulcus) R [5]_Default+cuneus (o6) R [1]_Visual'	0
'superior temporal sulcus (parallel sulcus) R [5]_Default+middle temporal gyrus (t2) R [1]_Default'	0
'superior temporal sulcus (parallel sulcus) R [5]_Default+posterior-dorsal part of the cingulate gyrus (dpcc) R [1]_Default'	0.973505
'superior temporal sulcus (parallel sulcus) R [5]_Default+parieto-occipital sulcus (or fissure) R [2]_Visual'	0
'superior temporal sulcus (parallel sulcus) R [5]_Default+supramarginal gyrus R [2]_Ventral_attention'	0
'superior temporal sulcus (parallel sulcus) R [5]_Default+none [0]_none'	0
'superior temporal sulcus (parallel sulcus) R [5]_Default+middle temporal gyrus (t2) R [2]_Default'	0
'superior temporal sulcus (parallel sulcus) R [5]_Default+superior temporal sulcus (parallel sulcus) R [5]_Default'	0
'superior temporal sulcus (parallel sulcus) R [5]_Default+inferior temporal gyrus (t3) R [3]_Visual'	0
'superior temporal sulcus (parallel sulcus) R [5]_Default+superior temporal sulcus (parallel sulcus) R [6]_Default'	0
'superior temporal sulcus (parallel sulcus) R [5]_Default+none [0]_none'	0
'inferior temporal gyrus (t3) R [3]_Visual+angular gyrus R [1]_Default'	0.998335
'inferior temporal gyrus (t3) R [3]_Visual+inferior temporal gyrus (t3) R [1]_Visual'	0
'inferior temporal gyrus (t3) R [3]_Visual+inferior temporal gyrus (t3) R [2]_Visual'	0.999952
'inferior temporal gyrus (t3) R [3]_Visual+intraparietal sulcus (interparietal sulcus) and transverse parietal sulci R [1]_Dorsal_attention'	0
'inferior temporal gyrus (t3) R [3]_Visual+superior temporal sulcus (parallel sulcus) R [1]_Default'	0
'inferior temporal gyrus (t3) R [3]_Visual+supramarginal gyrus R [1]_Ventral_attention'	0.854984
'inferior temporal gyrus (t3) R [3]_Visual+cuneus (o6) R [1]_Visual'	0
'inferior temporal gyrus (t3) R [3]_Visual+middle temporal gyrus (t2) R [1]_Default'	0.786591
'inferior temporal gyrus (t3) R [3]_Visual+posterior-dorsal part of the cingulate gyrus (dpcc) R [1]_Default'	0
'inferior temporal gyrus (t3) R [3]_Visual+parieto-occipital sulcus (or fissure) R [2]_Visual'	0
'inferior temporal gyrus (t3) R [3]_Visual+supramarginal gyrus R [2]_Ventral_attention'	0.916587
'inferior temporal gyrus (t3) R [3]_Visual+none [0]_none'	0
'inferior temporal gyrus (t3) R [3]_Visual+middle temporal gyrus (t2) R [2]_Default'	0.995957
'inferior temporal gyrus (t3) R [3]_Visual+superior temporal sulcus (parallel sulcus) R [5]_Default'	0
'inferior temporal gyrus (t3) R [3]_Visual+inferior temporal gyrus (t3) R [3]_Visual'	0
'inferior temporal gyrus (t3) R [3]_Visual+superior temporal sulcus (parallel sulcus) R [6]_Default'	0
'inferior temporal gyrus (t3) R [3]_Visual+none [0]_none'	0
'superior temporal sulcus (parallel sulcus) R [6]_Default+angular gyrus R [1]_Default'	0
'superior temporal sulcus (parallel sulcus) R [6]_Default+inferior temporal gyrus (t3) R [1]_Visual'	0
'superior temporal sulcus (parallel sulcus) R [6]_Default+inferior temporal gyrus (t3) R [2]_Visual'	0
'superior temporal sulcus (parallel sulcus) R [6]_Default+intraparietal sulcus (interparietal sulcus) and transverse parietal sulci R [1]_Dorsal_attention'	0.999952
'superior temporal sulcus (parallel sulcus) R [6]_Default+superior temporal sulcus (parallel sulcus) R [1]_Default'	0
'superior temporal sulcus (parallel sulcus) R [6]_Default+supramarginal gyrus R [1]_Ventral_attention'	0
'superior temporal sulcus (parallel sulcus) R [6]_Default+cuneus (o6) R [1]_Visual'	0
'superior temporal sulcus (parallel sulcus) R [6]_Default+middle temporal gyrus (t2) R [1]_Default'	0
'superior temporal sulcus (parallel sulcus) R [6]_Default+posterior-dorsal part of the cingulate gyrus (dpcc) R [1]_Default'	0
'superior temporal sulcus (parallel sulcus) R [6]_Default+parieto-occipital sulcus (or fissure) R [2]_Visual'	0
'superior temporal sulcus (parallel sulcus) R [6]_Default+supramarginal gyrus R [2]_Ventral_attention'	0
'superior temporal sulcus (parallel sulcus) R [6]_Default+none [0]_none'	0
'superior temporal sulcus (parallel sulcus) R [6]_Default+middle temporal gyrus (t2) R [2]_Default'	0
'superior temporal sulcus (parallel sulcus) R [6]_Default+superior temporal sulcus (parallel sulcus) R [5]_Default'	0
'superior temporal sulcus (parallel sulcus) R [6]_Default+inferior temporal gyrus (t3) R [3]_Visual'	0
'superior temporal sulcus (parallel sulcus) R [6]_Default+superior temporal sulcus (parallel sulcus) R [6]_Default'	0
'superior temporal sulcus (parallel sulcus) R [6]_Default+none [0]_none'	0
'none [0]_none+angular gyrus R [1]_Default'	0
'none [0]_none+inferior temporal gyrus (t3) R [1]_Visual'	0
'none [0]_none+inferior temporal gyrus (t3) R [2]_Visual'	0
'none [0]_none+intraparietal sulcus (interparietal sulcus) and transverse parietal sulci R [1]_Dorsal_attention'	0
'none [0]_none+superior temporal sulcus (parallel sulcus) R [1]_Default'	0
'none [0]_none+supramarginal gyrus R [1]_Ventral_attention'	0
'none [0]_none+cuneus (o6) R [1]_Visual'	0
'none [0]_none+middle temporal gyrus (t2) R [1]_Default'	0
'none [0]_none+posterior-dorsal part of the cingulate gyrus (dpcc) R [1]_Default'	0
'none [0]_none+parieto-occipital sulcus (or fissure) R [2]_Visual'	0
'none [0]_none+supramarginal gyrus R [2]_Ventral_attention'	0
'none [0]_none+none [0]_none'	0
'none [0]_none+middle temporal gyrus (t2) R [2]_Default'	0
'none [0]_none+superior temporal sulcus (parallel sulcus) R [5]_Default'	0
'none [0]_none+inferior temporal gyrus (t3) R [3]_Visual'	0
'none [0]_none+superior temporal sulcus (parallel sulcus) R [6]_Default'	0
'none [0]_none+none [0]_none'	0
