# Supplementary material for: Internal states as a source of subject-dependent movement variability are represented by large-scale brain networks
Source: Nat Commun. 2023 Nov 29;14:7837. doi: 10.1038/s41467-023-43257-4 (PMC10687170; doi:10.1038/s41467-023-43257-4)
Supplement: Supplementary file 4 — Source Data [file 41467_2023_43257_MOESM4_ESM.zip › Source Data/SuppFigure 3.xlsx]

## Sheet: SuppFigure 3
Supplementary Figure 3
Plots cumulation of conditions and states from reaction time model for each subject
		x data	y data
subject	sex	trials	conditions	states
1	F	1	-0.207011	-0.0723534
1	F	2	-0.214191	-0.0698191
1	F	3	0.278607	-0.0665806
1	F	4	-0.0816642	-0.0675973
1	F	5	-0.207011	0.127283
1	F	6	-0.207011	0.203758
1	F	7	0.153261	0.0401306
1	F	8	-0.207011	-0.0232688
1	F	9	0.136117	-0.0436654
1	F	10	-0.214191	-0.0543724
1	F	11	0.153261	0.136924
1	F	12	-0.214191	0.0148863
1	F	13	0.0107709	-0.0311065
1	F	14	0.278607	0.145703
1	F	15	0.153261	0.211398
1	F	16	0.153261	0.0440954
1	F	17	0.153261	-0.0198303
1	F	18	0.278607	-0.0426935
1	F	19	-0.0888445	-0.0527138
1	F	20	-0.214191	-0.0560892
1	F	21	-0.207011	-0.054629
1	F	22	0.153261	-0.0559945
1	F	23	0.278607	-0.0543038
1	F	24	-0.0888445	-0.0575072
1	F	25	-0.214191	-0.0592891
1	F	26	-0.0888445	-0.0560389
1	F	27	0.153261	-0.0584943
1	F	28	-0.0888445	-0.0571258
1	F	29	0.0107709	-0.0589655
1	F	30	-0.0888445	-0.0594173
1	F	31	-0.0816642	-0.0590694
1	F	32	0.153261	-0.0623567
1	F	33	-0.0816642	-0.061571
1	F	34	-0.214191	-0.0635897
1	F	35	-0.0816642	0.13191
1	F	36	-0.207011	0.00910115
1	F	37	0.153261	-0.0335935
1	F	38	-0.207011	-0.0493767
1	F	39	0.153261	-0.0550412
1	F	40	-0.0888445	0.137721
1	F	41	0.153261	0.0136159
1	F	42	-0.0888445	0.162079
1	F	43	0.153261	0.216403
1	F	44	0.136117	0.043661
1	F	45	0.136117	-0.0254653
1	F	46	-0.0888445	-0.0522114
1	F	47	0.278607	-0.0614567
1	F	48	0.136117	-0.0644247
1	F	49	0.0107709	-0.0657134
1	F	50	-0.214191	0.130891
1	F	51	0.278607	0.0113376
1	F	52	-0.0816642	-0.0368542
1	F	53	0.0107709	0.136421
1	F	54	-0.207011	0.0114133
1	F	55	0.153261	0.159218
1	F	56	0.278607	0.0226861
1	F	57	0.278607	-0.0318961
1	F	58	0.136117	-0.0530874
1	F	59	-0.0888445	-0.0608912
1	F	60	0.0107709	-0.064333
1	F	61	0.278607	-0.0636866
1	F	62	-0.214191	-0.0640508
1	F	63	-0.0816642	-0.0624275
1	F	64	-0.0816642	-0.0639974
1	F	65	0.136117	-0.062749
1	F	66	0.136117	-0.065336
1	F	67	-0.0888445	-0.0662855
1	F	68	0.136117	-0.0692414
1	F	69	0.278607	-0.0694079
1	F	70	0.0107709	0.123322
1	F	71	-0.207011	0.00602317
1	F	72	-0.207011	-0.0383584
1	F	73	0.136117	-0.0527926
1	F	74	-0.0816642	-0.06133
1	F	75	0.153261	-0.0653853
1	F	76	-0.207011	-0.0628172
1	F	77	0.0107709	-0.0621849
1	F	78	0.136117	0.13294
1	F	79	0.0107709	0.013226
1	F	80	-0.207011	-0.0318736
1	F	81	0.153261	-0.04836
1	F	82	0.136117	-0.0538903
1	F	83	-0.0888445	0.137632
1	F	84	-0.207011	0.209771
1	F	85	-0.0816642	0.0439451
1	F	86	0.0107709	-0.0194387
1	F	87	-0.207011	-0.0412156
1	F	88	0.136117	0.144707
1	F	89	0.153261	0.212701
1	F	90	-0.0816642	0.045035
1	F	91	0.0107709	-0.0219615
1	F	92	-0.0816642	0.151458
1	F	93	-0.0888445	0.0205677
1	F	94	0.0107709	-0.0309167
1	F	95	-0.207011	-0.0477381
1	F	96	-0.207011	-0.0537325
2	F	1	-0.130942	0.170974
2	F	2	0.431391	0.144303
2	F	3	-0.095125	0.166184
2	F	4	0.317589	0.152275
2	F	5	-0.21659	0.140753
2	F	6	-0.130942	0.115013
2	F	7	-0.21659	0.189875
2	F	8	-0.21659	0.174521
2	F	9	-0.21659	0.133271
2	F	10	-0.095125	0.107132
2	F	11	0.431391	0.08773
2	F	12	-0.244744	0.097931
2	F	13	-0.102788	0.0647168
2	F	14	-0.244744	0.0507888
2	F	15	-0.21659	-0.00222711
2	F	16	-0.095125	0.109682
2	F	17	0.0186769	0.0740989
2	F	18	-0.21659	0.0655797
2	F	19	0.317589	0.0305113
2	F	20	0.317589	0.0112082
2	F	21	0.431391	-0.018505
2	F	22	0.431391	0.0793732
2	F	23	0.431391	0.0745161
2	F	24	-0.21659	0.0699512
2	F	25	-0.130942	0.0463824
2	F	26	0.0186769	0.0422018
2	F	27	0.0186769	0.0277585
2	F	28	0.317589	0.0238628
2	F	29	-0.102788	-0.0025592
2	F	30	0.0186769	-0.0164111
2	F	31	0.0186769	0.0818128
2	F	32	-0.244744	0.0718118
2	F	33	-0.130942	0.0400457
2	F	34	0.317589	0.156048
2	F	35	0.431391	0.132687
2	F	36	-0.244744	0.136817
2	F	37	0.431391	0.0989351
2	F	38	-0.244744	0.103559
2	F	39	-0.095125	0.0602824
2	F	40	-0.095125	0.128724
2	F	41	0.317589	0.0949557
2	F	42	-0.21659	0.061806
2	F	43	0.0186769	0.011783
2	F	44	-0.102788	-0.00396473
2	F	45	-0.095125	-0.00937971
2	F	46	-0.21659	0.0418884
2	F	47	0.431391	-0.00185221
2	F	48	-0.130942	-0.00821974
2	F	49	0.431391	-0.0189744
2	F	50	-0.102788	-0.0207257
2	F	51	0.0186769	0.0577677
2	F	52	-0.244744	0.0397491
2	F	53	-0.130942	0.146563
2	F	54	-0.102788	0.1373
2	F	55	0.0186769	0.239679
2	F	56	-0.130942	0.223727
2	F	57	-0.095125	0.320792
2	F	58	-0.21659	0.289249
2	F	59	-0.130942	0.378979
2	F	60	-0.244744	0.341662
2	F	61	0.317589	0.278219
2	F	62	0.317589	0.234351
2	F	63	0.0186769	0.195861
2	F	64	0.317589	0.299094
2	F	65	-0.130942	0.254265
2	F	66	-0.095125	0.2313
2	F	67	0.431391	0.181796
2	F	68	-0.130942	0.159895
2	F	69	-0.244744	0.125262
2	F	70	0.317589	0.0644654
2	F	71	0.317589	0.0388117
2	F	72	0.0186769	0.0162748
2	F	73	-0.21659	0.0190594
2	F	74	0.317589	-0.000675534
2	F	75	-0.102788	0.0602931
2	F	76	0.431391	0.0529903
2	F	77	-0.095125	0.0536393
2	F	78	-0.21659	0.006345
2	F	79	-0.21659	0.101003
2	F	80	-0.102788	0.0399554
2	F	81	-0.102788	0.10733
2	F	82	0.317589	0.0912101
2	F	83	-0.095125	0.0692494
2	F	84	-0.21659	0.0148354
2	F	85	-0.244744	-0.0217548
2	F	86	-0.21659	-0.0815462
2	F	87	-0.095125	-0.134264
2	F	88	0.317589	-0.164803
2	F	89	-0.244744	-0.203674
2	F	90	-0.130942	-0.260996
2	F	91	-0.244744	-0.140668
2	F	92	0.317589	-0.199324
2	F	93	0.317589	-0.213741
2	F	94	0.317589	-0.151362
2	F	95	-0.095125	-0.0860974
2	F	96	-0.130942	-0.127871
2	F	97	0.317589	-0.00926944
2	F	98	-0.21659	-0.0519866
2	F	99	0.317589	0.0312471
2	F	100	-0.130942	-0.00293358
2	F	101	-0.095125	-0.0386414
2	F	102	-0.21659	-0.0726517
2	F	103	-0.102788	-0.0968248
2	F	104	0.317589	-0.107798
2	F	105	-0.095125	-0.0384021
2	F	106	-0.095125	-0.083723
2	F	107	0.0186769	-0.131669
2	F	108	0.431391	-0.146641
2	F	109	-0.095125	-0.156516
2	F	110	-0.21659	-0.209865
2	F	111	-0.21659	-0.269116
2	F	112	0.431391	-0.17459
2	F	113	-0.095125	-0.178157
2	F	114	-0.095125	-0.225568
2	F	115	-0.244744	-0.183904
2	F	116	-0.21659	-0.244441
2	F	117	0.0186769	-0.304157
2	F	118	0.0186769	-0.235423
2	F	119	0.431391	-0.269152
2	F	120	-0.244744	-0.279158
2	F	121	-0.130942	-0.33868
2	F	122	-0.095125	-0.370722
2	F	123	-0.130942	-0.428905
2	F	124	-0.21659	-0.45963
2	F	125	-0.130942	-0.509885
2	F	126	-0.095125	-0.520405
2	F	127	0.0186769	-0.545564
3	F	1	0.0419641	-0.253885
3	F	2	0.216596	-0.382018
3	F	3	-0.0116849	-0.34455
3	F	4	-0.278785	-0.298062
3	F	5	0.0512889	-0.350581
3	F	6	-0.113478	-0.428479
3	F	7	0.207271	-0.379864
3	F	8	0.216596	-0.341458
3	F	9	0.0419641	-0.27145
3	F	10	-0.0116849	-0.396686
3	F	11	0.0512889	-0.441836
3	F	12	0.0419641	-0.474099
3	F	13	0.207271	-0.539731
3	F	14	0.216596	-0.407924
3	F	15	-0.113478	-0.323481
3	F	16	-0.113478	0.149821
3	F	17	-0.176992	0.128101
3	F	18	0.216596	0.418145
3	F	19	-0.0116849	0.723267
3	F	20	-0.0116849	0.473158
3	F	21	-0.176992	0.357043
3	F	22	0.216596	0.53991
3	F	23	0.207271	0.687267
3	F	24	-0.113478	0.568326
3	F	25	0.216596	0.524531
3	F	26	-0.278785	0.470768
3	F	27	0.216596	0.264723
3	F	28	0.0419641	0.260903
3	F	29	0.0419641	0.485616
3	F	30	0.0419641	0.642022
3	F	31	0.207271	0.755084
3	F	32	-0.176992	0.627287
3	F	33	-0.113478	0.735448
3	F	34	-0.278785	0.644095
3	F	35	-0.176992	0.718313
3	F	36	0.216596	0.430989
3	F	37	-0.176992	0.322544
3	F	38	0.0419641	0.136719
3	F	39	0.0512889	-0.0160563
3	F	40	-0.113478	-0.183631
3	F	41	-0.278785	-0.1633
3	F	42	-0.113478	-0.258173
3	F	43	0.207271	-0.198371
3	F	44	-0.278785	-0.160789
3	F	45	-0.278785	-0.226821
3	F	46	-0.278785	-0.277499
3	F	47	0.207271	-0.309549
3	F	48	-0.0116849	-0.227259
3	F	49	0.207271	-0.181359
3	F	50	0.0419641	-0.124122
3	F	51	0.0419641	-0.213089
3	F	52	-0.278785	-0.275132
3	F	53	-0.278785	-0.322536
3	F	54	0.0419641	-0.380961
3	F	55	0.207271	-0.427562
3	F	56	0.0512889	0.0645613
3	F	57	-0.278785	-0.0828331
3	F	58	0.0512889	-0.197166
3	F	59	0.207271	-0.325341
3	F	60	0.207271	-0.27369
3	F	61	-0.0116849	-0.177904
3	F	62	0.207271	-0.134057
3	F	63	0.0419641	-0.10882
3	F	64	-0.113478	-0.202367
3	F	65	-0.278785	0.235856
3	F	66	0.0419641	0.0277695
3	F	67	-0.0116849	-0.0357903
3	F	68	0.0419641	0.0255139
3	F	69	-0.278785	-0.0266916
3	F	70	0.207271	-0.0791226
3	F	71	0.0512889	-0.0110836
3	F	72	-0.113478	-0.107866
3	F	73	0.207271	-0.0523714
3	F	74	-0.0116849	-0.0243492
3	F	75	-0.0116849	0.0679862
3	F	76	0.0512889	-0.00611004
3	F	77	0.207271	-0.0648348
3	F	78	0.0512889	0.0665109
3	F	79	-0.278785	-0.0297267
3	F	80	0.216596	-0.0889445
3	F	81	-0.0116849	0.31623
3	F	82	0.216596	0.239286
3	F	83	-0.0116849	0.200396
3	F	84	0.207271	0.161494
3	F	85	0.0419641	0.150591
3	F	86	-0.278785	0.39367
3	F	87	-0.0116849	0.210439
3	F	88	0.0419641	0.245798
3	F	89	-0.278785	0.413739
3	F	90	0.0419641	0.216384
3	F	91	-0.176992	0.0446846
3	F	92	0.216596	-0.0985206
3	F	93	0.0512889	0.319575
3	F	94	0.207271	0.0577804
3	F	95	0.0512889	0.0894105
3	F	96	0.0419641	-0.00701514
3	F	97	-0.176992	-0.100632
3	F	98	0.216596	-0.234823
3	F	99	-0.0116849	-0.154319
3	F	100	0.216596	-0.089915
3	F	101	-0.113478	-0.0196413
3	F	102	-0.0116849	-0.00784718
3	F	103	0.216596	-0.0649399
3	F	104	-0.0116849	-0.133072
3	F	105	-0.176992	-0.107472
3	F	106	-0.0116849	-0.21092
3	F	107	0.0512889	-0.267076
3	F	108	-0.278785	-0.360969
3	F	109	0.207271	-0.436289
3	F	110	-0.113478	-0.33569
3	F	111	-0.0116849	-0.238429
3	F	112	-0.176992	0.175346
3	F	113	-0.278785	-0.0941728
3	F	114	-0.113478	-0.186829
3	F	115	0.207271	-0.210295
3	F	116	0.216596	-0.227614
3	F	117	-0.0116849	-0.238799
3	F	118	-0.0116849	-0.318043
3	F	119	0.207271	-0.412685
3	F	120	-0.176992	0.0844518
3	F	121	0.216596	-0.0926772
3	F	122	0.0512889	-0.121263
3	F	123	-0.113478	-0.238041
3	F	124	-0.278785	-0.173847
3	F	125	0.0512889	0.110974
3	F	126	0.0512889	-0.0381954
3	F	127	0.207271	0.226846
3	F	128	-0.278785	0.204688
3	F	129	0.0512889	-0.0320731
3	F	130	-0.0116849	-0.15963
3	F	131	-0.176992	-0.191184
3	F	132	-0.113478	-0.293276
3	F	133	0.207271	-0.208995
3	F	134	-0.176992	0.239115
3	F	135	0.0512889	0.0276576
3	F	136	-0.176992	-0.167916
3	F	137	-0.113478	0.13608
3	F	138	0.207271	0.0681111
3	F	139	-0.176992	0.0700701
3	F	140	0.216596	0.290546
3	F	141	-0.176992	0.224016
3	F	142	-0.278785	0.319347
3	F	143	0.207271	0.374267
3	F	144	0.207271	0.327218
3	F	145	-0.176992	0.260411
3	F	146	0.0419641	0.0548873
3	F	147	0.216596	-0.0631381
3	F	148	-0.176992	-0.0583675
3	F	149	-0.0116849	-0.203153
3	F	150	0.0512889	0.230031
3	F	151	-0.113478	0.04524
3	F	152	-0.113478	0.0451506
3	F	153	0.207271	0.0331159
3	F	154	0.0512889	0.0478236
4	F	1	0.0144729	-0.341427
4	F	2	0.222795	-0.342796
4	F	3	-0.0240828	-0.29979
4	F	4	0.416967	-0.375399
4	F	5	-0.218255	-0.42146
4	F	6	0.0144729	-0.388858
4	F	7	0.416967	-0.363065
4	F	8	-0.218255	-0.352663
4	F	9	-0.0240828	-0.345075
4	F	10	0.0914422	-0.335003
4	F	11	0.222795	-0.318169
4	F	12	-0.218255	-0.222682
4	F	13	0.0914422	-0.227549
4	F	14	0.0914422	-0.26921
4	F	15	0.0914422	-0.25873
4	F	16	-0.0240828	-0.251881
4	F	17	-0.10273	-0.204511
4	F	18	0.0914422	-0.226245
4	F	19	0.416967	-0.216917
4	F	20	-0.0240828	-0.202954
4	F	21	-0.218255	-0.240221
4	F	22	-0.218255	-0.271418
4	F	23	0.416967	-0.252548
4	F	24	-0.1797	-0.251433
4	F	25	-0.218255	-0.271873
4	F	26	-0.218255	-0.276885
4	F	27	0.0914422	-0.223168
4	F	28	-0.10273	-0.224055
4	F	29	0.416967	-0.255414
4	F	30	-0.10273	-0.282464
4	F	31	0.222795	-0.219834
4	F	32	-0.1797	-0.189248
4	F	33	-0.10273	-0.232357
4	F	34	-0.0240828	-0.274477
4	F	35	-0.218255	-0.229096
4	F	36	-0.218255	-0.250171
4	F	37	0.222795	-0.226917
4	F	38	0.0144729	-0.189855
4	F	39	-0.0240828	-0.222675
4	F	40	0.222795	-0.259946
4	F	41	-0.1797	-0.214673
4	F	42	0.0144729	-0.219304
4	F	43	-0.218255	-0.230193
4	F	44	-0.10273	-0.17702
4	F	45	0.0914422	-0.150339
4	F	46	-0.218255	-0.152029
4	F	47	-0.1797	-0.10157
4	F	48	-0.0240828	-0.0861857
4	F	49	-0.218255	-0.120225
4	F	50	-0.1797	-0.118985
4	F	51	0.222795	-0.111708
4	F	52	0.0144729	-0.089476
4	F	53	0.0144729	-0.151013
4	F	54	0.0144729	-0.211934
4	F	55	-0.0240828	-0.288422
4	F	56	0.222795	-0.320258
4	F	57	0.0914422	-0.322587
4	F	58	0.416967	-0.317777
4	F	59	0.222795	-0.278768
4	F	60	-0.1797	-0.210463
4	F	61	-0.1797	-0.232138
4	F	62	-0.10273	-0.222191
4	F	63	0.0144729	-0.165865
4	F	64	0.0914422	-0.213772
4	F	65	0.222795	-0.184356
4	F	66	-0.1797	-0.175244
4	F	67	0.0144729	-0.130716
4	F	68	0.0144729	-0.120608
4	F	69	-0.10273	-0.124185
4	F	70	-0.1797	-0.129721
4	F	71	-0.218255	-0.0855468
4	F	72	0.222795	-0.0914693
4	F	73	-0.0240828	-0.0528199
4	F	74	-0.0240828	-0.0275518
4	F	75	-0.10273	-0.0483941
4	F	76	0.222795	-0.0146343
4	F	77	0.222795	-0.00815274
4	F	78	0.222795	0.012863
4	F	79	-0.218255	0.0374794
4	F	80	0.0144729	0.0521073
4	F	81	0.0144729	-0.0051567
4	F	82	-0.218255	-0.0607216
4	F	83	-0.0240828	-0.0603567
4	F	84	-0.10273	-0.0488817
4	F	85	0.0914422	0.0376649
4	F	86	-0.1797	0.0427861
4	F	87	-0.10273	0.130375
4	F	88	-0.1797	0.195788
4	F	89	-0.1797	0.194145
4	F	90	-0.10273	0.207206
4	F	91	0.0914422	0.190622
4	F	92	-0.0240828	0.202906
4	F	93	0.0914422	0.221779
4	F	94	-0.218255	0.241987
4	F	95	0.0914422	0.225412
4	F	96	-0.218255	0.245689
4	F	97	-0.218255	0.278025
4	F	98	0.0914422	0.263426
4	F	99	-0.218255	0.252185
4	F	100	0.0914422	0.298684
4	F	101	-0.218255	0.302067
4	F	102	-0.1797	0.274431
4	F	103	0.416967	0.292257
4	F	104	0.416967	0.309711
4	F	105	-0.1797	0.316477
4	F	106	0.0144729	0.31335
4	F	107	-0.0240828	0.313234
4	F	108	-0.218255	0.243107
4	F	109	-0.218255	0.297852
4	F	110	0.416967	0.301208
4	F	111	-0.218255	0.291812
4	F	112	0.0144729	0.346315
4	F	113	-0.10273	0.334245
4	F	114	-0.218255	0.359291
4	F	115	0.0914422	0.371854
4	F	116	0.0914422	0.383206
4	F	117	-0.10273	0.352108
4	F	118	0.0914422	0.314988
4	F	119	-0.0240828	0.301498
4	F	120	-0.10273	0.263217
4	F	121	0.0914422	0.289424
4	F	122	0.222795	0.216364
4	F	123	0.222795	0.267427
4	F	124	0.0144729	0.321454
4	F	125	0.222795	0.278943
4	F	126	0.222795	0.332727
4	F	127	-0.1797	0.409741
4	F	128	-0.1797	0.412912
4	F	129	0.0144729	0.410467
4	F	130	0.416967	0.435879
4	F	131	0.222795	0.418541
4	F	132	0.0144729	0.459197
4	F	133	0.0914422	0.436337
4	F	134	-0.218255	0.419197
4	F	135	0.222795	0.48153
4	F	136	-0.10273	0.462202
4	F	137	-0.10273	0.398513
4	F	138	0.0144729	0.411085
4	F	139	-0.1797	0.408558
5	F	1	0.258253	-0.175775
5	F	2	0.133748	-0.24652
5	F	3	0.533047	-0.249601
5	F	4	0.133748	-0.235697
5	F	5	-0.263238	-0.242455
5	F	6	0.133748	-0.167424
5	F	7	0.258253	-0.242363
5	F	8	0.533047	-0.269086
5	F	9	-0.282333	-0.266372
5	F	10	-0.681632	-0.252973
5	F	11	0.258253	-0.21641
5	F	12	-0.681632	-0.237119
5	F	13	-0.263238	-0.214792
5	F	14	0.258253	-0.144878
5	F	15	0.533047	-0.166302
5	F	16	0.552142	-0.156406
5	F	17	0.258253	-0.154819
5	F	18	0.552142	-0.170845
5	F	19	0.133748	-0.219396
5	F	20	-0.557126	-0.21718
5	F	21	-0.263238	-0.19708
5	F	22	0.133748	-0.131011
5	F	23	-0.282333	-0.125209
5	F	24	0.552142	-0.0768606
5	F	25	-0.681632	-0.0715102
5	F	26	-0.282333	-0.036945
5	F	27	0.258253	-0.00750408
5	F	28	-0.282333	-0.0881504
5	F	29	0.133748	-0.0577696
5	F	30	-0.557126	-0.0630174
5	F	31	-0.681632	-0.0728457
5	F	32	-0.282333	-0.0479164
5	F	33	-0.681632	-0.0429801
5	F	34	0.552142	-0.065637
5	F	35	-0.282333	-0.0742556
5	F	36	0.533047	-0.0394794
5	F	37	-0.557126	-0.0481999
5	F	38	-0.282333	-0.141396
5	F	39	-0.557126	-0.098455
5	F	40	0.533047	-0.0795429
5	F	41	-0.681632	-0.0741657
5	F	42	0.133748	-0.0492232
5	F	43	-0.557126	-0.0487082
5	F	44	0.533047	0.0137507
5	F	45	0.533047	0.00417766
5	F	46	0.533047	0.0193296
5	F	47	-0.681632	0.0418878
5	F	48	0.258253	0.0518519
5	F	49	0.258253	0.0221875
5	F	50	-0.681632	-0.00115772
5	F	51	-0.681632	0.022804
5	F	52	0.133748	0.0520752
5	F	53	-0.282333	0.0488923
5	F	54	0.258253	0.0896513
5	F	55	-0.263238	0.0511751
5	F	56	0.258253	0.0797348
5	F	57	0.552142	0.0789602
5	F	58	0.533047	0.0880284
5	F	59	-0.557126	0.0479499
5	F	60	0.533047	0.0486075
5	F	61	0.533047	0.0506431
5	F	62	0.133748	0.0547184
5	F	63	0.133748	0.0669425
5	F	64	0.533047	0.0797676
5	F	65	0.533047	0.0161426
5	F	66	0.258253	-0.0572023
5	F	67	-0.282333	-0.0564976
5	F	68	0.258253	-0.0088364
5	F	69	0.533047	-0.0454385
5	F	70	0.552142	-0.0405814
5	F	71	0.133748	-0.0355939
5	F	72	-0.557126	-0.0252456
5	F	73	-0.681632	-0.091354
5	F	74	0.258253	-0.0928047
5	F	75	0.552142	-0.0918539
5	F	76	-0.681632	-0.0885123
5	F	77	-0.557126	-0.0631775
5	F	78	-0.557126	-0.0571064
5	F	79	0.533047	-0.0225017
5	F	80	0.552142	-0.0198536
5	F	81	-0.263238	-0.0131215
5	F	82	0.552142	0.0210434
5	F	83	-0.282333	0.0273665
5	F	84	0.533047	0.0634115
5	F	85	-0.263238	0.0741852
5	F	86	-0.557126	0.0973935
5	F	87	-0.557126	0.114347
5	F	88	0.258253	0.131428
5	F	89	0.133748	0.120839
5	F	90	0.133748	0.124212
5	F	91	0.552142	0.125393
5	F	92	0.533047	0.114703
5	F	93	-0.557126	0.107871
5	F	94	-0.557126	0.117175
5	F	95	0.258253	0.133931
5	F	96	0.552142	0.132614
5	F	97	0.533047	0.128749
5	F	98	0.258253	0.137387
5	F	99	0.552142	0.0784405
5	F	100	0.133748	0.0322625
5	F	101	-0.681632	-0.0227868
5	F	102	-0.263238	0.0114747
5	F	103	-0.681632	0.0453936
5	F	104	-0.681632	0.0628672
5	F	105	0.552142	0.0287741
5	F	106	-0.557126	0.0367196
5	F	107	0.533047	0.0336242
5	F	108	-0.282333	-0.0242848
5	F	109	0.133748	0.00545726
5	F	110	-0.282333	0.0136359
5	F	111	-0.681632	0.0605957
5	F	112	0.533047	0.0841906
5	F	113	-0.263238	0.0932739
5	F	114	-0.557126	0.143996
5	F	115	0.258253	0.113801
5	F	116	-0.282333	0.110001
5	F	117	-0.263238	0.142934
5	F	118	0.552142	0.179463
5	F	119	-0.681632	0.184202
5	F	120	-0.263238	0.181069
5	F	121	-0.557126	0.158857
5	F	122	0.552142	0.157956
5	F	123	-0.263238	0.160958
5	F	124	0.533047	0.169731
5	F	125	0.133748	0.167946
5	F	126	0.552142	0.176192
5	F	127	0.258253	0.176853
5	F	128	0.533047	0.172298
5	F	129	-0.557126	0.113003
5	F	130	-0.557126	0.1298
5	F	131	0.533047	0.14643
5	F	132	0.258253	0.147388
5	F	133	0.258253	0.0784392
5	F	134	-0.557126	0.0822366
5	F	135	0.552142	0.0582035
5	F	136	-0.263238	4.86729e-05
5	F	137	-0.263238	0.0471444
5	F	138	-0.557126	0.0643014
5	F	139	0.258253	0.0548768
5	F	140	-0.557126	0.0544607
5	F	141	0.533047	0.0550533
5	F	142	0.533047	0.0644279
5	F	143	-0.557126	0.0662067
5	F	144	0.133748	0.0831731
5	F	145	-0.681632	0.021377
5	F	146	0.258253	0.0390907
5	F	147	0.533047	-0.00874086
5	F	148	-0.681632	-0.0633802
5	F	149	0.133748	-0.0732458
5	F	150	-0.557126	-0.059742
5	F	151	-0.263238	-0.0349438
5	F	152	0.552142	-0.00509507
5	F	153	0.552142	-0.00262106
6	F	1	-0.629642	1.06892
6	F	2	-0.460283	0.662524
6	F	3	0.452515	0.556379
6	F	4	0.452515	0.571402
6	F	5	0.584432	0.555027
6	F	6	-0.778725	0.549447
6	F	7	0.584432	0.43502
6	F	8	-0.460283	0.454868
6	F	9	-0.460283	0.413245
6	F	10	-0.629642	-0.00386644
6	F	11	-0.646809	-0.394247
6	F	12	-0.646809	-0.235634
6	F	13	-0.778725	-0.107268
6	F	14	0.601598	-0.0354909
6	F	15	-0.460283	0.0599968
6	F	16	-0.778725	0.105197
6	F	17	0.452515	0.116531
6	F	18	0.601598	0.142951
6	F	19	-0.629642	0.094044
6	F	20	0.770957	0.0158823
6	F	21	0.584432	0.0710606
6	F	22	0.452515	0.154525
6	F	23	-0.629642	-0.117852
6	F	24	0.452515	-0.117466
6	F	25	0.584432	-0.07348
6	F	26	0.770957	-0.33268
6	F	27	0.770957	-0.228804
6	F	28	-0.629642	-0.107841
6	F	29	-0.460283	-0.162377
6	F	30	-0.646809	-0.0799339
6	F	31	-0.629642	-0.0541375
6	F	32	-0.629642	-0.0874204
6	F	33	0.452515	-0.101197
6	F	34	0.770957	-0.0263001
6	F	35	0.452515	0.0249878
6	F	36	-0.629642	0.0789953
6	F	37	0.601598	-0.0810568
6	F	38	0.452515	-0.0433336
6	F	39	0.770957	0.00246327
6	F	40	0.601598	0.0614975
6	F	41	-0.778725	0.10963
6	F	42	-0.646809	0.167572
6	F	43	0.770957	0.244988
6	F	44	0.770957	0.00400994
6	F	45	0.601598	0.0503065
6	F	46	-0.629642	0.0797655
6	F	47	-0.460283	0.16508
6	F	48	0.584432	0.273537
6	F	49	-0.629642	0.358592
6	F	50	0.584432	0.198557
6	F	51	-0.460283	0.271979
6	F	52	-0.646809	0.327611
6	F	53	0.584432	-0.0341656
6	F	54	0.584432	-0.253245
6	F	55	-0.646809	-0.205765
6	F	56	0.452515	-0.125456
6	F	57	-0.629642	-0.280261
6	F	58	0.452515	-0.146153
6	F	59	-0.778725	-0.063134
6	F	60	-0.778725	-0.0368209
6	F	61	0.452515	0.153459
6	F	62	-0.646809	-0.151413
6	F	63	0.601598	-0.075291
6	F	64	0.601598	-0.297492
6	F	65	0.584432	-0.18639
6	F	66	0.770957	-0.0408044
6	F	67	0.601598	0.0375895
6	F	68	-0.460283	0.234882
6	F	69	0.770957	0.289878
6	F	70	-0.460283	0.337771
6	F	71	0.601598	0.384766
6	F	72	0.584432	0.438844
6	F	73	-0.646809	0.111004
6	F	74	0.584432	0.299971
6	F	75	0.601598	0.365787
6	F	76	0.770957	0.453019
6	F	77	-0.460283	0.529663
6	F	78	-0.646809	0.48629
6	F	79	-0.460283	0.519382
6	F	80	0.601598	0.366412
6	F	81	-0.629642	0.19385
6	F	82	-0.646809	0.138016
6	F	83	-0.778725	0.129603
6	F	84	-0.778725	0.163458
6	F	85	0.452515	0.29165
6	F	86	0.452515	0.316667
6	F	87	0.452515	0.391382
6	F	88	0.584432	0.422347
6	F	89	-0.629642	0.496489
6	F	90	-0.778725	0.465705
6	F	91	0.584432	0.451862
6	F	92	-0.629642	0.487676
6	F	93	-0.629642	0.459327
6	F	94	0.770957	0.401992
6	F	95	0.770957	0.0841351
6	F	96	-0.646809	0.151461
6	F	97	-0.629642	0.173964
6	F	98	0.601598	0.12974
6	F	99	-0.778725	0.199872
6	F	100	-0.460283	0.174851
6	F	101	-0.646809	-0.191635
6	F	102	0.601598	-0.512293
6	F	103	-0.778725	-0.429986
6	F	104	-0.460283	-0.773391
6	F	105	0.601598	-0.713973
6	F	106	-0.629642	-0.965207
6	F	107	0.584432	-0.843596
6	F	108	-0.778725	-1.03606
6	F	109	0.601598	-1.13108
6	F	110	-0.460283	-0.948881
6	F	111	-0.460283	-0.916821
6	F	112	0.452515	-0.860632
6	F	113	0.770957	-0.745176
6	F	114	-0.778725	-0.638264
6	F	115	0.770957	-0.547511
6	F	116	-0.460283	-0.474816
6	F	117	0.452515	-0.831897
6	F	118	-0.646809	-0.642124
6	F	119	0.452515	-0.478147
6	F	120	0.452515	-0.30617
6	F	121	-0.778725	-0.271855
6	F	122	0.452515	-0.259702
6	F	123	-0.646809	-0.510124
6	F	124	0.770957	-0.308084
6	F	125	0.452515	-0.165299
6	F	126	0.770957	-0.0523156
6	F	127	0.452515	0.0320249
6	F	128	0.601598	0.129132
6	F	129	0.452515	0.202275
6	F	130	-0.646809	0.323251
6	F	131	-0.646809	-0.0774117
6	F	132	-0.778725	0.0531727
7	M	1	0.0327962	-0.962567
7	M	2	-0.438914	-0.719139
7	M	3	-0.841235	-0.775079
7	M	4	-0.539454	-0.747126
7	M	5	-0.841235	-0.958042
7	M	6	0.679137	-0.906677
7	M	7	0.334577	-0.861458
7	M	8	0.435117	-0.803727
7	M	9	0.435117	-0.786404
7	M	10	0.0327962	-0.744578
7	M	11	-0.438914	-0.729867
7	M	12	0.0327962	-0.807161
7	M	13	0.0327962	-0.7892
7	M	14	-0.841235	-0.740097
7	M	15	-0.841235	-0.760121
7	M	16	-0.438914	-0.741213
7	M	17	0.334577	-0.514217
7	M	18	-0.194894	-0.43468
7	M	19	-0.194894	-0.52744
7	M	20	0.334577	-0.446098
7	M	21	-0.438914	-0.455515
7	M	22	-0.194894	-0.589087
7	M	23	0.0327962	-0.476538
7	M	24	0.435117	-0.482661
7	M	25	-0.841235	-0.527873
7	M	26	0.679137	-0.445656
7	M	27	-0.194894	-0.189017
7	M	28	0.679137	-0.330228
7	M	29	-0.194894	-0.337823
7	M	30	-0.539454	-0.251734
7	M	31	-0.539454	-0.306768
7	M	32	0.334577	-0.226782
7	M	33	0.334577	-0.245742
7	M	34	0.0327962	-0.12903
7	M	35	-0.539454	-0.161605
7	M	36	-0.438914	-0.0458518
7	M	37	0.679137	-0.223827
7	M	38	0.435117	-0.217413
7	M	39	-0.841235	-0.24082
7	M	40	-0.438914	-0.132755
7	M	41	-0.194894	-0.16576
7	M	42	0.679137	-0.0649038
7	M	43	-0.194894	-0.0487425
7	M	44	-0.438914	0.0327927
7	M	45	0.679137	-0.0823606
7	M	46	-0.438914	-0.0870845
7	M	47	0.679137	-0.136085
7	M	48	-0.539454	-0.0776645
7	M	49	-0.841235	-0.0436959
7	M	50	0.679137	-0.250001
7	M	51	0.679137	-0.236982
7	M	52	-0.841235	-0.216629
7	M	53	-0.841235	-0.218481
7	M	54	0.435117	-0.24521
7	M	55	0.435117	-0.260533
7	M	56	-0.194894	-0.206283
7	M	57	0.0327962	-0.182766
7	M	58	0.0327962	-0.14354
7	M	59	0.679137	-0.130046
7	M	60	-0.438914	-0.120942
7	M	61	0.679137	-0.224551
7	M	62	-0.438914	-0.115255
7	M	63	-0.194894	-0.105722
7	M	64	0.679137	0.14519
7	M	65	0.679137	0.111164
7	M	66	0.334577	0.174257
7	M	67	0.334577	0.263043
7	M	68	0.0327962	0.325818
7	M	69	0.679137	0.334287
7	M	70	-0.539454	0.297722
7	M	71	0.679137	0.288233
7	M	72	0.435117	0.326386
7	M	73	-0.841235	0.312723
7	M	74	0.435117	0.329322
7	M	75	0.0327962	0.357073
7	M	76	0.435117	0.410106
7	M	77	0.435117	0.405813
7	M	78	0.679137	0.425474
7	M	79	0.0327962	0.364871
7	M	80	0.679137	0.288514
7	M	81	-0.539454	0.571734
7	M	82	0.0327962	0.608315
7	M	83	0.334577	0.577262
7	M	84	0.435117	0.516418
7	M	85	0.435117	0.414298
7	M	86	-0.539454	0.352669
7	M	87	0.679137	0.382341
7	M	88	0.435117	0.404421
7	M	89	-0.438914	0.348504
7	M	90	0.679137	0.219197
7	M	91	0.0327962	0.179435
7	M	92	-0.438914	0.184976
7	M	93	-0.841235	0.201682
7	M	94	-0.438914	0.336986
7	M	95	0.0327962	0.377883
7	M	96	0.334577	0.43034
7	M	97	-0.539454	0.46209
7	M	98	-0.438914	0.406857
7	M	99	-0.539454	0.295878
7	M	100	0.679137	0.412122
7	M	101	0.0327962	0.384418
7	M	102	0.334577	0.393664
7	M	103	0.435117	0.39697
7	M	104	0.435117	0.397308
7	M	105	0.435117	0.443995
7	M	106	-0.194894	0.392364
7	M	107	-0.194894	0.331701
7	M	108	-0.438914	0.323786
7	M	109	-0.438914	0.367871
7	M	110	0.0327962	0.406205
7	M	111	0.679137	0.426987
7	M	112	-0.438914	0.589694
7	M	113	-0.841235	0.45454
7	M	114	-0.194894	0.345699
7	M	115	0.679137	0.392751
7	M	116	-0.194894	0.354161
7	M	117	-0.539454	0.291252
7	M	118	0.679137	0.411527
7	M	119	0.0327962	0.648851
7	M	120	0.435117	0.566786
7	M	121	-0.841235	0.59137
7	M	122	-0.539454	0.733117
7	M	123	-0.194894	0.841224
7	M	124	0.679137	0.772419
8	M	1	0.477805	0.0445223
8	M	2	0.810693	0.0998516
8	M	3	-0.193293	0.163377
8	M	4	0.360528	0.204477
8	M	5	-0.193293	0.182854
8	M	6	-0.333078	0.394529
8	M	7	0.810693	0.0109885
8	M	8	-0.783242	-0.236801
8	M	9	0.950477	-0.452538
8	M	10	0.360528	0.275868
8	M	11	0.950477	0.3556
8	M	12	-0.333078	-0.0423161
8	M	13	-0.333078	-0.397923
8	M	14	-0.193293	-0.0923818
8	M	15	-0.783242	0.189299
8	M	16	0.950477	0.403776
8	M	17	-0.665965	-0.151596
8	M	18	0.810693	-0.00720648
8	M	19	-0.665965	-0.0952225
8	M	20	-0.193293	-0.398075
8	M	21	0.950477	-0.358699
8	M	22	-0.783242	-0.012449
8	M	23	0.810693	-0.109134
8	M	24	0.810693	0.523497
8	M	25	0.810693	0.356997
8	M	26	-0.783242	0.153059
8	M	27	-0.333078	0.394097
8	M	28	0.477805	-0.14449
8	M	29	0.810693	-0.217283
8	M	30	0.360528	-0.422911
8	M	31	-0.333078	-0.0457281
8	M	32	0.810693	0.0368497
8	M	33	-0.783242	-0.112915
8	M	34	-0.333078	0.0145125
8	M	35	0.950477	-0.106066
8	M	36	0.477805	-0.120044
8	M	37	-0.193293	-0.154303
8	M	38	-0.333078	-0.22536
8	M	39	-0.333078	-0.0923265
8	M	40	-0.665965	0.356796
8	M	41	-0.783242	0.371481
8	M	42	-0.783242	0.475656
8	M	43	0.360528	-0.0793664
8	M	44	-0.193293	-0.155316
8	M	45	-0.783242	-0.0669864
8	M	46	-0.333078	-0.45524
8	M	47	-0.665965	-0.184279
8	M	48	-0.783242	-0.478006
8	M	49	-0.333078	-0.317589
8	M	50	-0.665965	-0.0872028
8	M	51	0.360528	0.0278464
8	M	52	0.810693	0.326696
8	M	53	-0.665965	0.0423111
8	M	54	-0.783242	-0.0959291
8	M	55	-0.665965	-0.275344
8	M	56	0.950477	0.593057
8	M	57	0.477805	-0.0842939
8	M	58	0.477805	0.359974
8	M	59	-0.193293	0.157276
8	M	60	-0.783242	-0.0187459
8	M	61	0.810693	-0.109968
8	M	62	-0.783242	0.299557
8	M	63	0.477805	0.25894
8	M	64	0.950477	0.129643
8	M	65	0.810693	-0.142428
8	M	66	-0.193293	0.145323
8	M	67	-0.783242	-0.367733
8	M	68	-0.783242	-0.194622
8	M	69	-0.333078	-0.0415201
8	M	70	-0.783242	0.208651
8	M	71	-0.665965	-0.0284103
8	M	72	-0.193293	-0.0135468
8	M	73	0.360528	-0.0656911
8	M	74	-0.665965	-0.0704324
8	M	75	0.810693	0.114566
8	M	76	-0.783242	-0.159753
8	M	77	-0.783242	0.161358
8	M	78	0.477805	0.00426077
8	M	79	0.360528	0.0820004
8	M	80	0.810693	-0.0999896
8	M	81	0.950477	0.130269
8	M	82	0.810693	0.0950409
8	M	83	-0.783242	0.195419
8	M	84	0.810693	-0.0233089
8	M	85	0.360528	0.166665
8	M	86	-0.193293	0.247321
8	M	87	-0.193293	-0.113219
8	M	88	-0.193293	0.281766
8	M	89	0.810693	-0.244118
8	M	90	-0.333078	0.199886
8	M	91	0.360528	-0.256302
8	M	92	-0.783242	-0.250954
8	M	93	0.810693	-0.561881
8	M	94	-0.783242	-0.197974
9	F	1	0.388355	1.73724
9	F	2	-0.685799	1.40196
9	F	3	0.539656	0.884091
9	F	4	-0.685799	0.975739
9	F	5	0.388355	0.79313
9	F	6	-0.685799	0.601429
9	F	7	-0.71381	0.574858
9	F	8	-0.71381	0.32708
9	F	9	0.360345	0.187265
9	F	10	-0.534498	0.334521
9	F	11	0.688184	0.454515
9	F	12	-0.71381	0.564001
9	F	13	0.388355	0.519545
9	F	14	-0.71381	0.401097
9	F	15	-0.534498	0.16631
9	F	16	0.688184	0.0189618
9	F	17	-0.71381	0.131376
9	F	18	0.360345	0.218576
9	F	19	0.539656	0.295217
9	F	20	0.688184	0.397739
9	F	21	-0.534498	0.42701
9	F	22	-0.38597	-0.0816779
9	F	23	-0.38597	-0.277217
9	F	24	-0.685799	-0.10674
9	F	25	-0.534498	0.0354431
9	F	26	0.688184	0.155465
9	F	27	0.388355	0.230283
9	F	28	0.388355	0.246599
9	F	29	-0.685799	0.297065
9	F	30	-0.685799	-0.198976
9	F	31	-0.685799	-0.122781
9	F	32	-0.38597	-0.0616713
9	F	33	0.539656	-0.0515566
9	F	34	0.388355	0.159134
9	F	35	-0.71381	0.194263
9	F	36	-0.534498	0.145727
9	F	37	0.688184	0.0930217
9	F	38	0.388355	0.13597
9	F	39	0.388355	0.262544
9	F	40	-0.685799	0.443142
9	F	41	0.539656	0.0607452
9	F	42	0.539656	0.12522
9	F	43	0.388355	0.186338
9	F	44	0.360345	-0.128443
9	F	45	0.539656	-0.0295877
9	F	46	-0.71381	-0.184044
9	F	47	0.388355	-0.0793348
9	F	48	-0.534498	0.0949451
9	F	49	0.688184	0.125901
9	F	50	0.688184	0.202628
9	F	51	0.360345	0.333036
9	F	52	0.388355	0.402419
9	F	53	-0.534498	0.153907
9	F	54	0.360345	0.12795
9	F	55	0.360345	0.239827
9	F	56	-0.71381	0.310267
9	F	57	0.388355	0.30364
9	F	58	-0.38597	0.293216
9	F	59	-0.38597	0.142218
9	F	60	-0.685799	0.039871
9	F	61	0.688184	-0.0160465
9	F	62	-0.685799	0.206536
9	F	63	0.388355	0.117833
9	F	64	0.539656	-0.201209
9	F	65	-0.38597	-0.332432
9	F	66	0.388355	-0.231983
9	F	67	-0.685799	-0.136084
9	F	68	0.688184	-0.170266
9	F	69	-0.685799	-0.0640846
9	F	70	-0.71381	-0.343545
9	F	71	0.688184	-0.295355
9	F	72	0.688184	-0.248867
9	F	73	-0.534498	-0.199694
9	F	74	-0.685799	-0.276417
9	F	75	-0.534498	-0.397253
9	F	76	0.688184	-0.325592
9	F	77	-0.38597	-0.208994
9	F	78	-0.685799	-0.146033
9	F	79	-0.38597	-0.337805
9	F	80	-0.71381	-0.507413
9	F	81	0.688184	-0.446605
9	F	82	0.360345	-0.37813
9	F	83	-0.685799	-0.193424
9	F	84	0.539656	-0.224915
9	F	85	-0.38597	-0.160689
9	F	86	-0.685799	-0.193745
9	F	87	-0.534498	-0.532353
9	F	88	-0.71381	-0.42471
9	F	89	-0.685799	-0.33209
9	F	90	0.388355	-0.295474
9	F	91	0.360345	-0.262507
9	F	92	0.388355	-0.57654
9	F	93	0.539656	-0.536223
9	F	94	0.539656	-0.402395
9	F	95	0.388355	-0.313544
9	F	96	0.688184	-0.24795
9	F	97	0.360345	-0.201979
9	F	98	0.688184	-0.191197
9	F	99	-0.71381	-0.15606
9	F	100	-0.38597	-0.458369
9	F	101	-0.71381	-0.427572
9	F	102	0.360345	-0.328628
9	F	103	0.360345	-0.298749
9	F	104	0.539656	-0.148774
9	F	105	-0.71381	-0.150709
9	F	106	0.539656	-0.226636
9	F	107	0.388355	-0.284608
9	F	108	0.539656	-0.200393
9	F	109	-0.685799	-0.118919
9	F	110	0.688184	-0.117556
9	F	111	-0.71381	-0.435405
9	F	112	0.688184	-0.393777
9	F	113	0.388355	-0.213189
9	F	114	-0.38597	-0.0271004
9	F	115	-0.38597	0.0557645
9	F	116	0.688184	-0.472833
9	F	117	0.360345	-0.404993
9	F	118	0.388355	-0.298951
9	F	119	0.360345	-0.2335
9	F	120	-0.71381	-0.152338
9	F	121	-0.534498	-0.122586
9	F	122	-0.38597	-0.0991429
9	F	123	-0.534498	-0.118111
9	F	124	0.688184	-0.143484
9	F	125	-0.685799	-0.334866
9	F	126	0.688184	-0.36564
9	F	127	0.360345	-0.219854
9	F	128	-0.38597	-0.191884
9	F	129	-0.38597	-0.0570491
9	F	130	0.388355	-0.10204
9	F	131	0.539656	0.0341829
9	F	132	0.360345	0.260222
9	F	133	0.539656	0.266254
9	F	134	-0.685799	-0.0264536
9	F	135	0.360345	-0.00280794
9	F	136	0.688184	0.101651
9	F	137	0.388355	0.212073
9	F	138	0.388355	0.204812
9	F	139	0.539656	0.3998
9	F	140	0.539656	0.44314
9	F	141	-0.685799	0.193207
9	F	142	0.388355	-0.243608
9	F	143	-0.685799	-0.19577
10	M	1	0.335739	-0.152119
10	M	2	0.748108	-0.177101
10	M	3	0.335739	-0.183673
10	M	4	-1.14324	-0.154288
10	M	5	-0.730871	-0.176202
10	M	6	-1.14324	-0.242707
10	M	7	0.335739	-0.262853
10	M	8	-0.730871	-0.231884
10	M	9	0.748108	-0.315149
10	M	10	0.335739	-0.2717
10	M	11	-0.588205	-0.240555
10	M	12	0.748108	-0.312656
10	M	13	0.97633	-0.298644
10	M	14	0.890774	-0.207889
10	M	15	0.890774	-0.150042
10	M	16	-0.730871	-0.138125
10	M	17	0.748108	-0.196096
10	M	18	0.97633	-0.200948
10	M	19	-0.502649	-0.188047
10	M	20	-0.730871	-0.187749
10	M	21	-0.588205	-0.222958
10	M	22	-0.502649	-0.241668
10	M	23	0.97633	-0.202633
10	M	24	0.97633	-0.124692
10	M	25	0.335739	-0.0816686
10	M	26	0.97633	-0.100406
10	M	27	0.97633	-0.111368
10	M	28	0.890774	-0.0818457
10	M	29	0.335739	-0.10655
10	M	30	-1.14324	-0.0635617
10	M	31	-0.730871	-0.100237
10	M	32	0.748108	-0.208688
10	M	33	0.890774	-0.186529
10	M	34	-1.14324	-0.199242
10	M	35	-0.730871	-0.276026
10	M	36	0.748108	-0.320569
10	M	37	-0.730871	-0.296254
10	M	38	-0.502649	-0.294866
10	M	39	-0.502649	-0.229695
10	M	40	0.748108	-0.170592
10	M	41	-0.502649	-0.163808
10	M	42	0.335739	-0.137531
10	M	43	-1.14324	-0.124574
10	M	44	-0.730871	-0.0865367
10	M	45	0.335739	-0.106826
10	M	46	0.335739	-0.085442
10	M	47	0.748108	-0.0272821
10	M	48	-0.502649	-0.0229699
10	M	49	0.890774	-0.0251973
10	M	50	0.748108	-0.0406777
10	M	51	-1.14324	-0.0292997
10	M	52	-1.14324	-0.0501941
10	M	53	-0.502649	-0.0133176
10	M	54	0.890774	0.0689047
10	M	55	-1.14324	0.0661254
10	M	56	-0.588205	0.0285509
10	M	57	0.335739	-0.07312
10	M	58	0.335739	-0.028774
10	M	59	-0.730871	0.00179373
10	M	60	0.890774	0.0265255
10	M	61	-0.502649	0.0832982
10	M	62	-1.14324	0.138941
10	M	63	-0.588205	0.135882
10	M	64	-0.588205	0.0994897
10	M	65	-0.730871	0.00637736
10	M	66	0.97633	0.00581313
10	M	67	0.748108	0.0116336
10	M	68	-1.14324	0.00629722
10	M	69	0.97633	0.044255
10	M	70	-1.14324	0.0184167
10	M	71	-0.502649	0.0760597
10	M	72	-0.588205	0.0555027
10	M	73	0.97633	0.054748
10	M	74	0.335739	0.0410002
10	M	75	-0.502649	0.0855921
10	M	76	-0.502649	0.0846416
10	M	77	-0.730871	0.14177
10	M	78	0.335739	0.139189
10	M	79	-0.588205	0.128533
10	M	80	-0.730871	0.107594
10	M	81	0.97633	0.087007
10	M	82	-0.502649	0.073268
10	M	83	0.335739	0.072688
10	M	84	-0.730871	0.0448551
10	M	85	0.97633	0.0382214
10	M	86	-1.14324	0.033586
10	M	87	0.97633	0.0722183
10	M	88	0.97633	0.0675673
10	M	89	-0.502649	0.0508628
10	M	90	0.335739	-0.038895
10	M	91	0.97633	-0.0502743
10	M	92	-0.502649	0.00072023
10	M	93	0.890774	0.0257172
10	M	94	0.890774	0.0106813
10	M	95	-1.14324	0.0455357
10	M	96	0.335739	0.0730522
10	M	97	0.97633	0.153442
10	M	98	-0.588205	0.153679
10	M	99	0.748108	0.133844
10	M	100	-0.588205	0.0878078
10	M	101	0.335739	0.0540612
10	M	102	-0.502649	0.0306335
10	M	103	0.748108	0.0710578
10	M	104	-0.588205	0.13116
10	M	105	-1.14324	0.15493
10	M	106	0.335739	0.156662
10	M	107	0.335739	0.134931
10	M	108	0.890774	0.119463
10	M	109	-0.588205	0.0955454
10	M	110	-1.14324	0.0990824
10	M	111	0.890774	0.0810449
10	M	112	0.335739	0.141386
10	M	113	0.97633	0.175584
10	M	114	-0.588205	0.163409
10	M	115	0.748108	0.249867
10	M	116	-0.502649	0.229986
10	M	117	-0.730871	0.26937
10	M	118	-0.588205	0.267119
10	M	119	-0.588205	0.232204
10	M	120	-0.502649	0.118846
10	M	121	-0.502649	0.0866882
10	M	122	0.890774	0.11305
10	M	123	-1.14324	0.102369
10	M	124	0.97633	0.143424
10	M	125	0.890774	0.145999
10	M	126	0.335739	0.120495
10	M	127	0.890774	0.113766
10	M	128	-0.730871	0.122515
10	M	129	-0.502649	0.0900477
10	M	130	-0.588205	0.132059
10	M	131	0.890774	0.114847
10	M	132	0.748108	0.108304
10	M	133	-0.502649	0.164368
10	M	134	-0.588205	0.146782
10	M	135	-1.14324	0.112656
10	M	136	0.97633	0.115342
10	M	137	0.748108	0.108847
10	M	138	0.890774	0.107042
10	M	139	0.890774	0.09411
10	M	140	-0.588205	0.0838038
10	M	141	-0.502649	0.0621261
10	M	142	0.97633	0.0457573
10	M	143	-1.14324	0.0844857
10	M	144	-0.502649	0.0875054
10	M	145	0.748108	0.116441
10	M	146	-0.588205	0.125042
10	M	147	-0.502649	0.153024
10	M	148	0.97633	0.154269
