# Supplementary material for: Internal states as a source of subject-dependent movement variability are represented by large-scale brain networks
Source: Nat Commun. 2023 Nov 29;14:7837. doi: 10.1038/s41467-023-43257-4 (PMC10687170; doi:10.1038/s41467-023-43257-4)
Supplement: Supplementary file 4 — Source Data [file 41467_2023_43257_MOESM4_ESM.zip › Source Data/Figure 4.xlsx]

## Sheet: Figure 4a
Figure 4a
Data to plot electrode coordinates for each subject on template brain in MNI space
subject	sex	x data	y data	z data
1	F	57.6861	-57.2512	-16.49
1	F	52.3671	-55.151	-16.152
1	F	46.7048	-51.0524	-9.927
1	F	42.6872	-49.1997	-7.643
1	F	7.505	-58.5915	-4.554
1	F	56.9322	-55.0773	10.773
1	F	50.273	-55.4891	9.877
1	F	35.7366	-50.4995	10.76
1	F	13.369	-51.0031	12.093
1	F	7.947	-52.3663	13.92
1	F	1.609	-54.4466	11.593
1	F	69.9472	-35.1514	-8.649
1	F	62.1932	-38.6854	-8.855
1	F	52.3218	-36.5554	-12.217
1	F	9.712	-31.7282	-9.663
1	F	73.7551	-8.562	-10.728
1	F	71.3949	-10.421	-12.922
1	F	66.0593	-10.635	-13.863
1	F	62.0775	-11.897	-11.734
1	F	58.4029	-10.563	-9.187
1	F	75.1802	-16.951	-22.448
1	F	70.1137	-16.508	-23.709
1	F	65.576	-17.351	-23.633
1	F	55.1045	-14.349	-20.164
1	F	50.0758	-15.068	-21.817
1	F	26.742	-10.568	-24.738
1	F	69.2324	-32.2413	-34.653
1	F	67.9749	-33.6447	-36.226
1	F	60.0274	-35.7615	-30.613
1	F	57.7778	-35.2173	-29.44
1	F	68.5394	-7.341	-41
1	F	64.2021	-12.431	-41.466
1	F	32.1843	2.1	-35.881
1	F	25.768	0.389	-35.329
1	F	60.1966	15.898	-59.926
1	F	55.8966	15.219	-60.454
1	F	48.6658	13.309	-52.66
1	F	44.3653	13.962	-48.755
1	F	33.0027	16.326	-52.563
1	F	31.5319	15.622	-58.527
1	F	57.2279	29.332	-54.468
1	F	46.9732	24.444	-50.101
1	F	42.5008	25.057	-48.519
1	F	38.7641	25.386	-47.972
1	F	35.5161	28.036	-51.015
1	F	59.082	-47.6158	20.96
1	F	56.5745	-47.5914	21.733
1	F	54.4638	-47.6059	22.236
1	F	36.4834	-38.3177	12.437
1	F	1.411	-50.5271	26.949
1	F	60.2793	-31.7146	34.1868
1	F	59.6566	-30.8345	35.117
1	F	49.549	-27.104	37.0971
1	F	44.206	-28.8812	31.2522
1	F	31.5125	-30.1986	29.5036
1	F	3.677	-33.2088	35.3382
1	F	66.3334	-12.209	2.916
1	F	60.8213	-9.255	6.809
1	F	6.111	-6.614	10.761
1	F	46.3994	56.501	-29.152
1	F	42.3219	55.416	-32.204
1	F	36.3068	54.704	-35.815
1	F	31.7508	58.045	-33.802
1	F	21.697	57.505	-37.004
1	F	1.371	59.647	-35.134
2	F	38.3552	59.286	-12.084
2	F	37.533	57.363	-12.748
2	F	37.307	57.344	-14.239
2	F	17.459	61.522	-22.446
2	F	9.54	63.761	-22.489
2	F	0.738	62.918	-17.223
2	F	-5.127	67.108	-15.037
2	F	35.6468	50.728	-39.382
2	F	26.88	53.18	-42.688
2	F	24.79	50.527	-42.019
2	F	20.807	49.155	-41.237
2	F	6.793	49.772	-39.782
2	F	-1.907	55.981	-40.713
2	F	-5.395	59.287	-41.628
2	F	65.6725	10.97	3.777
2	F	61.6545	12.475	0.773
2	F	65.5247	1.105	-5.03
2	F	61.8124	0.051	-5.27
2	F	57.8871	0.361	-6.304
2	F	56.1264	-0.575	-7.138
2	F	52.2053	-0.713	-7.826
2	F	48.3846	-0.614	-8.629
2	F	45.5963	0.803	-9.367
2	F	40.5906	1.025	-13.031
2	F	34.6993	-0.007	-12.225
2	F	56.8478	22.743	-25.146
2	F	53.2162	22.682	-25.998
2	F	52.4625	23.047	-26.828
2	F	51.8749	24.032	-27.708
2	F	47.0153	26.434	-28.679
2	F	35.7741	22.308	-29.785
2	F	44.1751	19.851	-59.541
2	F	41.8053	20.428	-60.339
2	F	45.4794	14.66	-37.829
2	F	36.7911	15.307	-44.21
2	F	33.7686	15.858	-47.132
2	F	30.5832	15.474	-47.707
2	F	59.4947	0.548	-27.189
2	F	56.3607	0.488	-28.954
2	F	53.0045	2.151	-30.413
2	F	39.0604	1.02	-35.142
2	F	33.35	-0.011	-33.273
2	F	29.4739	-2.538	-32.904
2	F	23.446	-0.434	-35.07
2	F	61.7338	-15.315	-18.17
2	F	60.7704	-15.728	-17.813
2	F	58.0471	-13.71	-18.539
2	F	54.4177	-13.989	-18.827
2	F	51.1645	-14.237	-18.843
2	F	45.1407	-15.593	-17.773
2	F	26.527	-13.205	-16.868
2	F	24.077	-14.931	-16.471
2	F	21.977	-16.019	-15.918
2	F	58.5722	-32.643	-23.717
2	F	34.6186	-24.207	-31.42
3	F	-69.879	-0.692	-37.298
3	F	-63.487	-4.071	-32.328
3	F	-58.632	-6.793	-31.68
3	F	-54.706	-9.399	-32.659
3	F	-34.464	-0.416	-40.158
3	F	-30.745	0.33	-43.462
3	F	-72.122	-18.285	-25.016
3	F	-67.989	-21.377	-21.208
3	F	-60.041	-22.385	-20.959
3	F	-29.623	-18.035	-27.092
3	F	-27.368	-17.224	-25.017
3	F	-20.543	-16.877	-25.186
3	F	-61.209	7.795	-53.228
3	F	-57.711	4.303	-53.287
3	F	-48.357	7.275	-54.44
3	F	-40.983	5.856	-55.125
3	F	-37.827	12.314	-52.83
3	F	-32.992	12.081	-60.358
3	F	-62.419	-29.63	-33.168
3	F	-56.622	-26.925	-38.187
3	F	-49.884	-30.1951	-41.19
3	F	-43.768	-30.6336	-37.256
3	F	-28.465	-30.3963	-36.941
3	F	-60.417	14.322	-50.738
3	F	-54.083	12.149	-51.104
3	F	-51.04	11.379	-47.012
3	F	-45.685	14.998	-48.047
3	F	-41.951	15.856	-51.912
3	F	-50.532	51.035	-28.179
3	F	-34.764	54.048	-32.644
3	F	-24.3	59.064	-31.316
3	F	-14.213	63.301	-32.95
3	F	-57.57	-44.3218	17.396
3	F	-49.924	-47.5843	8.467
3	F	-8.035	-43.7897	20.621
3	F	-53.529	57.189	-5.747
3	F	-41.867	58.715	1.48
3	F	-38.306	58.291	-0.962
3	F	-16.255	63.456	-12.592
3	F	-7.839	67.704	-9.548
3	F	-68.278	12.747	-6.288
3	F	-60.417	8.353	-4.877
3	F	-51.639	8.88	-7.059
3	F	-38.222	4.396	-9.726
3	F	-36.64	8.746	-7.065
3	F	-64.252	22.081	-27.177
3	F	-60.673	21.494	-28.538
3	F	-52.346	20.511	-30.045
3	F	-48.713	20.878	-29.242
3	F	-49.032	20.564	-25.402
3	F	-43.434	23.846	-28.841
3	F	-70.351	-12.259	-4.769
3	F	-65.99	-12.264	2.906
3	F	-60.134	-13.315	4.45
3	F	-46.191	-15.67	0.739
3	F	-61.026	37.133	-12.693
3	F	-58.387	36.815	-13.937
3	F	-54.05	35.316	-15.042
3	F	-45.248	34.411	-20.94
3	F	-41.579	36.31	-23.83
3	F	-39.956	34.554	-24
3	F	-32.997	35.386	-23.496
3	F	-59.667	-30.3975	1.718
3	F	-49.403	-35.1622	-4.488
3	F	-39.815	-33.9808	-0.236
3	F	66.8103	0.199	-42.658
3	F	57.5482	-2.399	-42.628
3	F	39.9678	5.63	-41.49
3	F	37.2783	5.078	-40.796
4	F	53.837	-32.346	-24.393
4	F	29.2998	-38.7519	-19.545
4	F	16.867	-35.6479	-15.449
4	F	57.0113	44.399	11.9
4	F	11.25	42.886	8.387
4	F	4.899	45.157	11.106
4	F	62.867	-51.2194	-8.754
4	F	57.897	-54.6187	-9.552
4	F	56.327	-56.8145	-11.399
4	F	50.8505	-53.3015	-9.303
4	F	48.3477	-51.164	31.2781
4	F	38.2226	-52.2146	30.8001
4	F	36.2352	-52.9205	34.164
4	F	33.0197	-57.2083	31.4602
4	F	29.1377	-55.7994	29.739
4	F	23.462	-51.5058	24.411
4	F	15.749	-50.2066	23.431
4	F	9.013	-55.0127	29.8061
4	F	4.018	-56.3903	36.1106
4	F	49.9362	-66.3092	8.919
4	F	45.9477	-68.5104	10.163
4	F	43.0418	-70.8432	9.494
4	F	33.6392	-73.2711	5.565
4	F	27.645	-70.0319	3.487
4	F	6.83	-71.7181	11.992
4	F	6.949	-72.0874	16.242
4	F	51.2102	-32.8248	39.0803
4	F	41.2413	-30.0104	41.4386
4	F	35.8293	-30.8644	45.4572
4	F	31.6679	-27.842	42.7741
4	F	26.153	-30.5494	36.7578
4	F	6.33	-29.0058	46.5546
4	F	2.932	-32.5399	46.7156
4	F	62.428	-27.064	8.053
4	F	51.5259	-22.838	9.259
4	F	16.912	-23.035	17.274
4	F	8.326	-28.4552	20.789
4	F	56.8884	-45.1239	4.966
4	F	5.673	-50.1607	13.818
4	F	-63.917	9.026	12.385
4	F	-55.573	8.28	13.265
4	F	-1.278	22.355	16.185
4	F	-30.111	-55.6171	26.303
4	F	-26.839	-56.5684	29.8264
4	F	-21.052	-55.6839	30.0466
4	F	-16.229	-57.1353	28.1231
4	F	-8.977	-52.685	33.4844
4	F	-7.292	-52.4424	39.0355
4	F	-3.802	-52.6586	43.2911
4	F	0.239	-56.2435	43.7163
5	F	-25.51	68.687	12.27
5	F	-25.325	59.907	5.583
5	F	-24.972	56.186	2.155
5	F	-16.072	39.8	-19.788
5	F	-7.609	32.531	-43.814
5	F	-5.868	32.746	-45.988
5	F	-56.923	45.962	-6.145
5	F	-53.394	44.424	-3.324
5	F	-48.806	44.454	-4.353
5	F	-45.873	43.174	-6.791
5	F	-43.919	43.328	-7.55
5	F	-63.607	-22.623	8.618
5	F	-60.57	-20.72	10.487
5	F	-9.662	-17.102	9.128
5	F	-54.544	-50.5626	21.607
5	F	-53.027	-51.4428	20.372
5	F	-49.917	-51.6102	19.381
5	F	-47.473	-50.266	15.677
5	F	-25.284	-48.7509	20.621
5	F	-22.891	-55.9626	25.497
5	F	-19.413	-51.9548	23.697
5	F	-6.001	-53.1841	30.8551
5	F	-2.084	-55.3821	32.9929
5	F	-60.042	-45.3473	1.699
5	F	-53.138	-46.07	-0.478
5	F	-48.362	-46.5931	1.58
5	F	-44.994	-49.2688	1.191
5	F	-42.968	-47.9359	0.952
5	F	-39.143	-47.7221	1.121
5	F	-17.391	-41.652	1.974
5	F	-9.393	-43.3836	6.853
5	F	-72.945	7.373	-42.42
5	F	-69.365	7.149	-42.247
5	F	-60.866	6.159	-38.512
5	F	-51.441	2.711	-41.349
5	F	-31.002	11.462	-38.836
5	F	-27.921	11.132	-40.054
5	F	-70.13	-4.654	-39.4
5	F	-65.46	-2.542	-36.537
5	F	-56.254	-3.392	-43.698
5	F	-49.475	-2.632	-43.551
5	F	-47.924	-5.491	-33.407
5	F	-36.495	1.92	-37.348
5	F	-33.455	-2.599	-34.891
5	F	-31.277	-3.017	-37.368
5	F	-68.335	-28.6297	-23.855
5	F	-62.645	-29.5332	-23.682
5	F	-58.927	-26.1	-27.155
5	F	-13.166	-24.519	-20.784
5	F	-63.966	-45.2876	-24.272
5	F	-62.023	-46.4874	-26.369
5	F	-58.66	-45.0583	-29.566
5	F	-56.976	-41.018	-30.542
5	F	-55.58	-35.6528	-30.165
5	F	-40.735	-54.4215	-30.593
5	F	-29.102	-46.242	-20.756
5	F	-23.171	-41.8118	-27.489
5	F	-17.148	-42.5954	-25.305
5	F	-13.898	-41.875	-23.107
5	F	-40.009	51.266	22.209
5	F	-38.081	48.705	21.885
5	F	-38.78	42.979	19.078
5	F	-41.494	41.102	11.717
5	F	-35.153	36.968	12.889
5	F	-29.058	24.666	-16.065
5	F	-30.309	11.846	-24.175
5	F	-29.34	10.842	-26.409
5	F	-67.895	1.389	-15.321
5	F	-64.605	1.579	-14.618
5	F	-44.645	10.642	-19.215
5	F	-38.899	8.717	-19.328
5	F	-30.563	7.621	-20.017
5	F	-29.478	7.698	-20.994
5	F	-59.901	14.973	-51.574
5	F	-56.625	11.149	-50.263
5	F	-47.991	13.233	-52.29
5	F	-43.894	18.037	-56.845
5	F	-37.044	21.136	-57.773
5	F	-32.659	16.595	-53.818
5	F	-34.408	13.796	-60.597
6	F	56.1649	-58.1316	10.8
6	F	52.7482	-60.7179	10.177
6	F	47.8902	-61.7926	9.713
6	F	41.9231	-61.5945	14.277
6	F	29.7752	-58.1354	12.246
6	F	3.621	-58.3258	19.49
6	F	63.437	-44.5133	-2.74
6	F	61.0977	-45.2247	-7.425
6	F	56.4108	-46.3327	-11.054
6	F	43.1774	-46.9752	-13.738
6	F	27.307	-44.775	0.77
6	F	19.291	-44.3798	1.369
6	F	9.262	-38.8301	2.152
6	F	69.5241	4.558	-40.729
6	F	66.7772	5.063	-41.228
6	F	61.4849	6.713	-38.658
6	F	53.2046	5.313	-41.454
6	F	33.0588	10.992	-37.233
6	F	33.3938	7.28	-39.371
6	F	29.1765	10.545	-38.86
6	F	-53.51	-51.9109	6.654
6	F	-43.404	-54.463	0.55
6	F	-31.978	-48.7779	14.741
6	F	-22.519	-51.7145	19.284
6	F	-16.655	-52.6922	15.753
6	F	-4.903	-56.1967	14.85
6	F	-64.289	-36.993	3.957
6	F	-53.494	-38.4147	-4.005
6	F	-8.081	-45.4372	-6.096
6	F	-69.691	-18.058	-10.749
6	F	-58.814	-20.597	-14.12
6	F	-57.615	-21.137	-14.982
6	F	-71.139	5.423	-24.621
6	F	-67.373	5.072	-23.444
6	F	-64.542	3.687	-21.895
6	F	-62.857	-1.398	-19.875
6	F	-56.47	-2.825	-21.112
6	F	-35.672	5.167	-22.095
6	F	-28.689	5.914	-23.754
6	F	-59.467	21.756	-40.509
6	F	-55.867	14.686	-33.714
6	F	-44.725	10.254	-35.294
6	F	-44.611	8.55	-35.898
6	F	-45.09	12.738	-39.402
6	F	-30.61	22.157	-39.018
6	F	-26.627	20.323	-40.526
6	F	-20.558	23.521	-43.434
6	F	-64.686	14.737	-37.124
6	F	-61.754	6.699	-33.094
6	F	-54.116	1.133	-29.494
6	F	-30.136	13.029	-39.456
6	F	-25.103	8.011	-41.425
6	F	-65.563	-15.821	-18.97
6	F	-57.939	-17.878	-16.05
6	F	-56.1	-15.881	-20.72
6	F	-46.034	-16.981	-19.669
6	F	-28.854	-11.806	-20.695
6	F	-22.937	-12.76	-20.917
6	F	-19.901	-12.611	-21.434
6	F	-61.832	26.514	-55.439
6	F	-57.745	26.512	-55.971
6	F	-48.078	11.873	-46.597
6	F	-41.623	17.667	-51.209
6	F	-41.792	19.118	-50.349
6	F	-41.896	20.569	-49.431
6	F	-36.269	21.711	-48.504
6	F	-29.046	26.593	-58.532
6	F	-64.107	-19.218	-29.585
6	F	-52.731	-22.122	-36.325
6	F	-50.221	-27.281	-37.624
6	F	-28.509	-21.542	-33.417
6	F	-10.256	46.158	-34.109
6	F	-11.281	40.293	-41.022
7	M	-41.335	13.435	46.1376
7	M	-39.091	10.587	45.7718
7	M	-34.904	12.983	45.1115
7	M	-5.348	14.537	48.2897
7	M	0.076	15.957	47.3145
7	M	0.778	17.361	44.2279
7	M	-62.197	-27.773	25.197
7	M	-60.161	-29.363	24.64
7	M	-44.034	-30.5557	27.87
7	M	-35.109	-28.6102	26.779
7	M	-32.684	-26.811	25.993
7	M	-31.153	-26.185	27.217
7	M	-7.659	-22.799	32.8982
7	M	-2.112	-24.506	35.3616
7	M	-59.485	-38.6465	23.205
7	M	-56.658	-38.7939	23.045
7	M	-54.111	-41.3019	19.567
7	M	-43.046	-37.1077	14.858
7	M	-37.836	-36.7622	15.168
7	M	-30.584	-35.2921	17.596
7	M	-16.292	-34.0248	23.013
7	M	-15.292	-33.1264	26.122
7	M	0.515	-33.5446	22.325
7	M	-49.961	-59.819	21.786
7	M	-45.955	-63.0446	20.369
7	M	-43.826	-64.0621	19.882
7	M	-42.184	-63.3593	19.144
7	M	-39.945	-61.5392	18.826
7	M	-22.477	-55.235	24.587
7	M	-21.144	-53.9705	22.207
7	M	-18.292	-50.1889	19.071
7	M	-14.927	-53.6455	18.088
7	M	-14.347	-57.8313	16.869
7	M	-11.414	-61.4288	20.414
7	M	-61.942	-22.315	11.151
7	M	-54.775	-24.152	11.529
7	M	-52.733	-20.904	12.171
7	M	-51.539	-21.222	11.95
7	M	-2.922	-14.366	13.344
7	M	-62.456	-41.2437	9.278
7	M	-59.81	-43.1353	9.111
7	M	-44.884	-41.0828	5.07
7	M	-42.799	-41.0779	5.072
7	M	-11.814	-36.9664	6.248
7	M	-9.909	-36.7989	6.346
7	M	-64.396	-22.06	-2.426
7	M	-62.163	-22.554	-3.4
7	M	-49.391	-18.222	-5.513
7	M	-45.386	-18.448	-7.273
7	M	-42.241	-19.554	-7.729
7	M	-37.29	-18.757	-6.175
7	M	-63.615	-0.526	0.665
7	M	-50.184	-3.246	3.288
7	M	-47.457	-4.571	2.046
7	M	-44.118	-5.012	1.146
7	M	-38.801	-5.86	-0.69
7	M	-64.917	-0.831	-17.679
7	M	-60.426	-5.32	-15.648
7	M	-46.811	-1.098	-12.688
7	M	-44.798	-0.375	-12.845
7	M	-40.438	3.493	-17.343
7	M	-33.104	3.295	-17.178
7	M	-60.262	19.878	-3.651
7	M	-57.952	18.612	1.235
7	M	-55.535	15.05	5.971
7	M	-39.382	17.57	-1.68
7	M	-35.854	17.736	-2.628
7	M	-32.54	16.7	-0.778
7	M	-56.683	51.866	-21.273
7	M	-52.18	48.999	-20.789
7	M	-48.391	44.378	-16.547
7	M	-42.215	42.418	-19.619
7	M	-7.426	48.972	-18.059
7	M	-3.176	53.294	-20.182
7	M	-1.271	50.857	-17.237
7	M	-50.791	64.51	-38.349
7	M	-46.586	63.999	-39.174
7	M	-39.453	63.33	-37.612
7	M	-36.114	64.074	-36.818
7	M	-34.955	64.974	-36.679
7	M	-31.197	65.214	-35.979
7	M	-26.687	63.745	-38.438
7	M	-24.196	64.127	-39.774
7	M	-19.471	65.864	-38.582
7	M	-15.599	67.791	-40.776
7	M	-3.043	72.219	-47.346
7	M	-3.292	70.792	-40.038
8	M	-57.126	-11.399	-42.508
8	M	-53.73	-10.913	-41.72
8	M	-34.629	-9.8	-32.437
8	M	-30.939	-8.959	-33.344
8	M	-26.032	-8.489	-33.929
8	M	-59.952	-21.709	-30.108
8	M	-30.038	-21.554	-22.04
8	M	-23.681	-20.177	-24.082
8	M	-66.163	-36.0397	-7.794
8	M	-60.651	-37.752	-9.446
8	M	-54.869	-36.1669	-9.111
8	M	-52.283	-37.5838	-11.844
8	M	-47.016	-33.2335	-12.649
8	M	-41.216	-30.0595	-12.919
8	M	-63.929	-7.344	-52.269
8	M	-61.723	-6.115	-55.198
8	M	-51.03	-9.009	-58.429
8	M	-46.921	-9.318	-57.325
8	M	-33.529	-4.414	-44.258
8	M	-28.736	-11.244	-47.989
8	M	-26.149	-10.318	-47.888
8	M	-21.509	-7.317	-45.016
8	M	-67.486	-33.3109	-36.051
8	M	-65.361	-30.6004	-37.205
8	M	-57.275	-31.064	-42.784
8	M	-44.225	-29.0414	-43.86
8	M	-29.825	-22.399	-43.029
8	M	-26.113	-21.184	-40.821
8	M	-60.195	10.019	-55.342
8	M	-58.217	9.197	-56.048
8	M	-56.262	8.408	-56.775
8	M	-48.276	11.884	-56.664
8	M	-45.575	26.548	34.9082
8	M	-41.595	26.775	35.4279
8	M	-25.393	30.051	28.7023
8	M	-21.824	32.635	28.1892
8	M	-6.11	29.258	31.2117
8	M	-47.266	-55.4535	-22.372
8	M	-48.065	-58.2348	-23.911
8	M	-10.815	-47.4039	-9.98
8	M	-49.894	-47.1815	32.0041
8	M	-46.149	-49.9922	22.777
8	M	-36.947	-44.6063	23.146
8	M	-34.461	-44.0848	34.5331
8	M	-8.261	-43.9946	39.2615
8	M	-1.209	-44.1388	35.6522
8	M	-63.38	0.134	-0.706
8	M	-58.987	-0.548	-2.519
8	M	-52.508	-0.932	-1.77
8	M	-48.976	-1.562	1.455
8	M	-45.784	-0.309	-1.364
8	M	-42.7	0.097	-1.179
8	M	-40.054	-0.388	-5.023
8	M	-36.412	-0.046	-4.587
8	M	-67.195	-15.847	6.127
8	M	-62.818	-16.575	8.59
8	M	-56.13	-12.705	9.071
8	M	-54.549	-10.441	10.537
8	M	-51.185	-11.823	8.913
8	M	-48.09	-10.601	8.799
8	M	-59.966	-11.334	-5.561
8	M	-57.413	-12.464	-5.486
8	M	-60.696	-43.3912	12.048
8	M	-50.017	-45.3289	4.32
8	M	-8.497	-39.3316	12.862
9	F	-69.727	1.931	-40.991
9	F	-66.535	1.707	-41.066
9	F	-58.868	-1.498	-41.93
9	F	-34.96	2.401	-40.358
9	F	-32.234	4.594	-39.398
9	F	-29.735	0.184	-38.678
9	F	-71.431	-21.069	-24.217
9	F	-52.105	-25.166	-25.206
9	F	-25.134	-19.906	-24.646
9	F	-21.388	-18.824	-20.196
9	F	-15.701	-19.343	-22.25
9	F	-65.937	4.307	-50.563
9	F	-62.656	4.976	-53.038
9	F	-59.104	6.173	-52.675
9	F	-54.31	5.808	-52.407
9	F	-46.1	8.756	-51.046
9	F	-44.965	8.428	-45.821
9	F	-32.982	4.345	-56.968
9	F	-29.636	3.458	-57.609
9	F	-65.906	-35.4225	-30.822
9	F	-62.325	-33.3468	-33.835
9	F	-59.842	-30.7513	-34.387
9	F	-28.128	-33.376	-31.639
9	F	-59.842	20.504	-50.795
9	F	-56.721	17.802	-49.395
9	F	-53.124	18.68	-49.829
9	F	-48.855	19.981	-49.509
9	F	-44.587	21.406	-49.68
9	F	-41.314	22.016	-46.827
9	F	-28.343	22.399	-53.926
9	F	-50.533	-64.9943	0.634
9	F	-44.343	-64.2581	0.542
9	F	-39.12	-66.1605	1.58
9	F	-29.232	-59.8775	1.361
9	F	-22.801	-59.6615	2.329
9	F	-4.579	-63.5993	3.83
9	F	-52.868	-52.7065	22.098
9	F	-46.237	-51.56	21.388
9	F	-23.261	-46.9226	23.517
9	F	-22.924	-52.0066	22.706
9	F	-22.973	-41.7484	14.335
9	F	-14.868	-43.7437	17.429
9	F	-67.024	3.373	1.439
9	F	-60.001	1.336	5.29
9	F	-52.975	-0.749	3.983
9	F	-49.959	0.09	-0.712
9	F	-46.988	-0.081	1.427
9	F	-43.341	-0.37	-0.404
9	F	-38.129	-0.614	-5.434
9	F	-30.616	-0.487	-6.731
9	F	-69.12	-11.32	-11.959
9	F	-66.377	-15.843	-14.145
9	F	-59.142	-16.065	-13.583
9	F	-51.109	-15.782	-12.328
9	F	-47.422	-15.919	-11.534
9	F	-56.148	-62.7159	-18.471
9	F	-51.752	-60.5736	-26.133
9	F	-63.289	-36.8791	3.898
9	F	-50.063	-38.5442	6.44
9	F	-42.502	-37.8302	5.384
9	F	52.6877	-55.1458	25.245
9	F	48.7306	-56.9922	22.688
9	F	29.6412	-45.219	19.376
9	F	27.207	-42.6118	19.506
9	F	6.352	-51.2793	24.352
9	F	61.0167	-43.8519	5.934
9	F	54.4348	-41.0653	-2.317
9	F	46.2589	-35.8522	-3.925
9	F	2.915	-35.4382	-1.282
10	M	60.079	-46.4625	14.983
10	M	54.8013	-48.2851	14.691
10	M	52.9421	-48.1943	15.42
10	M	46.5469	-47.846	14.879
10	M	25.871	-29.4421	13.873
10	M	29.0413	-30.0873	18.289
10	M	5.161	-30.8649	29.9289
10	M	0.98	-37.1226	21.051
10	M	65.3541	-40.1485	0.85
10	M	64.0963	-40.5202	1.884
10	M	63.8442	-40.8659	3.505
10	M	64.0343	-39.953	4.314
10	M	44.3838	-43.8144	3.075
10	M	17.219	-22.187	4.473
10	M	18.168	-22.305	3.607
10	M	17.234	-27.718	7.834
10	M	3.936	-23.431	10.465
10	M	3.938	-48.6846	-3.973
10	M	1.744	-51.3421	-4.948
10	M	0.975	-52.2991	-6.095
10	M	60.1915	-52.5214	-36.001
10	M	58.1844	-55.2159	-35.535
10	M	55.6432	-54.3617	-39.022
10	M	50.8521	-54.0297	-42.563
10	M	49.6691	-52.9157	-32.319
10	M	43.9292	-56.3253	-41.424
10	M	34.9564	-53.3158	-41.305
10	M	34.2478	-51.8759	-40.825
10	M	30.7859	-48.4969	-42.071
10	M	20.827	-45.8903	-37.504
10	M	71.8435	-21.048	-31.183
10	M	70.5149	-23.809	-32.219
10	M	66.5485	-27.851	-30.545
10	M	60.3174	-29.974	-29.917
10	M	31.5518	-21.992	-28.992
10	M	27.322	-23.287	-27.604
10	M	23.532	-22.946	-26.029
10	M	29.2838	-18.218	-38.251
10	M	28.5658	-13.413	-40.399
10	M	59.801	10.239	-56.731
10	M	54.9461	10.354	-58.075
10	M	52.034	9.749	-56.609
10	M	48.4103	9.516	-54.446
10	M	45.5467	9.786	-51.6
10	M	42.5602	8.693	-52.295
10	M	39.2508	9.601	-51.771
10	M	36.4895	10.713	-50.465
10	M	32.4246	14.268	-47.318
10	M	30.6549	14.462	-49.709
10	M	28.4191	11.165	-55.096
10	M	27.057	10.886	-55.272
10	M	69.6321	3.192	-45.605
10	M	67.6648	1.748	-47.365
10	M	66.529	0.925	-46.752
10	M	62.2585	1.378	-44.742
10	M	35.9323	8.046	-40.648
10	M	29.0863	8.17	-40.367
10	M	31.734	5.497	-38.832
10	M	29.3027	4.464	-40.415

## Sheet: Figure 4b
Figure 4b
Data to plot spectrogram (normalized power in time-frequency domain from electrode X4 of subject 6 in IPS R) of three trials time-locked to speed instruction
	x data	y data	color
trial	time	frequency	power
29	-0.25	200.749	0.740626
29	-0.25	184.088	0.803981
29	-0.25	168.809	0.859643
29	-0.25	154.799	0.771616
29	-0.25	141.951	0.478463
29	-0.25	130.17	0.169992
29	-0.25	119.366	0.0443484
29	-0.25	109.459	-0.156386
29	-0.25	100.375	-0.758181
29	-0.25	92.0439	-1.60475
29	-0.25	84.4047	-1.97195
29	-0.25	77.3994	-1.94547
29	-0.25	70.9756	-1.96876
29	-0.25	65.0849	-1.76868
29	-0.25	59.6831	-1.25909
29	-0.25	54.7296	-0.627995
29	-0.25	50.1873	0.114311
29	-0.25	46.022	0.762981
29	-0.25	42.2023	1.01341
29	-0.25	38.6997	0.69561
29	-0.25	35.4878	-0.118153
29	-0.25	32.5424	-0.800884
29	-0.25	29.8416	-0.914945
29	-0.25	27.3648	-0.741207
29	-0.25	25.0937	-0.296716
29	-0.25	23.011	0.0636065
29	-0.25	21.1012	0.135918
29	-0.25	19.3499	-0.171137
29	-0.25	17.7439	-0.779776
29	-0.25	16.2712	-1.22337
29	-0.25	14.9208	-0.703972
29	-0.25	13.6824	0.204807
29	-0.25	12.5468	0.643814
29	-0.25	11.5055	0.618647
29	-0.25	10.5506	0.320684
29	-0.25	9.67493	0.0720355
29	-0.25	8.87195	0.0963173
29	-0.25	8.13561	0.372512
29	-0.25	7.46039	0.846554
29	-0.25	6.84121	1.28188
29	-0.25	6.27341	1.43915
29	-0.25	5.75275	1.26762
29	-0.25	5.27529	0.9118
29	-0.25	4.83746	0.808173
29	-0.25	4.43597	0.914636
29	-0.25	4.06781	0.96193
29	-0.25	3.73019	1.04542
29	-0.25	3.4206	1.2432
29	-0.25	3.13671	1.26858
29	-0.25	2.87637	0.997542
29	-0.25	2.63765	0.710258
29	-0.25	2.41873	0.725385
29	-0.25	2.21799	0.826081
29	-0.25	2.0339	0.693276
29	-0.25	1.8651	0.168054
29	-0.25	1.7103	-0.77573
29	-0.25	1.56835	-0.320544
29	-0.25	1.43819	0.492016
29	-0.25	1.31882	0.80683
29	-0.25	1.20937	0.747172
29	-0.25	1.10899	0.457799
29	-0.25	1.01695	0.0448793
29	-0.25	1	-0.382699
29	-0.2	200.749	0.44089
29	-0.2	184.088	0.118199
29	-0.2	168.809	-0.413819
29	-0.2	154.799	-0.837278
29	-0.2	141.951	-0.808853
29	-0.2	130.17	-0.581814
29	-0.2	119.366	-0.46528
29	-0.2	109.459	-0.589656
29	-0.2	100.375	-1.00596
29	-0.2	92.0439	-1.36427
29	-0.2	84.4047	-1.30694
29	-0.2	77.3994	-1.35994
29	-0.2	70.9756	-1.88822
29	-0.2	65.0849	-2.42971
29	-0.2	59.6831	-1.87405
29	-0.2	54.7296	-1.0006
29	-0.2	50.1873	-0.431804
29	-0.2	46.022	-0.151745
29	-0.2	42.2023	-0.186057
29	-0.2	38.6997	-0.50524
29	-0.2	35.4878	-0.93683
29	-0.2	32.5424	-1.39282
29	-0.2	29.8416	-1.68479
29	-0.2	27.3648	-0.874563
29	-0.2	25.0937	0.164691
29	-0.2	23.011	0.712598
29	-0.2	21.1012	0.82833
29	-0.2	19.3499	0.655107
29	-0.2	17.7439	0.240913
29	-0.2	16.2712	-0.361713
29	-0.2	14.9208	-0.631464
29	-0.2	13.6824	-0.217563
29	-0.2	12.5468	0.107124
29	-0.2	11.5055	0.0640654
29	-0.2	10.5506	-0.0741423
29	-0.2	9.67493	0.222332
29	-0.2	8.87195	0.644106
29	-0.2	8.13561	0.972227
29	-0.2	7.46039	1.25846
29	-0.2	6.84121	1.47369
29	-0.2	6.27341	1.47147
29	-0.2	5.75275	1.14127
29	-0.2	5.27529	0.63899
29	-0.2	4.83746	0.716821
29	-0.2	4.43597	0.896245
29	-0.2	4.06781	0.79165
29	-0.2	3.73019	0.814031
29	-0.2	3.4206	1.14888
29	-0.2	3.13671	1.2092
29	-0.2	2.87637	0.879024
29	-0.2	2.63765	0.539801
29	-0.2	2.41873	0.639362
29	-0.2	2.21799	0.827587
29	-0.2	2.0339	0.747215
29	-0.2	1.8651	0.295863
29	-0.2	1.7103	-0.435243
29	-0.2	1.56835	-0.131878
29	-0.2	1.43819	0.545847
29	-0.2	1.31882	0.82261
29	-0.2	1.20937	0.743957
29	-0.2	1.10899	0.435036
29	-0.2	1.01695	-0.00442097
29	-0.2	1	-0.460519
29	-0.15	200.749	0.0987695
29	-0.15	184.088	0.044537
29	-0.15	168.809	-0.126021
29	-0.15	154.799	-0.289931
29	-0.15	141.951	-0.33143
29	-0.15	130.17	-0.298534
29	-0.15	119.366	-0.273943
29	-0.15	109.459	-0.34924
29	-0.15	100.375	-0.642135
29	-0.15	92.0439	-1.03163
29	-0.15	84.4047	-1.32277
29	-0.15	77.3994	-1.64643
29	-0.15	70.9756	-2.18489
29	-0.15	65.0849	-2.65322
29	-0.15	59.6831	-2.04973
29	-0.15	54.7296	-0.989502
29	-0.15	50.1873	-0.30276
29	-0.15	46.022	-0.025725
29	-0.15	42.2023	-0.0650157
29	-0.15	38.6997	-0.0725428
29	-0.15	35.4878	0.0873977
29	-0.15	32.5424	0.0746592
29	-0.15	29.8416	-0.105141
29	-0.15	27.3648	0.00156153
29	-0.15	25.0937	0.296413
29	-0.15	23.011	0.419285
29	-0.15	21.1012	0.580792
29	-0.15	19.3499	0.844289
29	-0.15	17.7439	0.793508
29	-0.15	16.2712	0.30279
29	-0.15	14.9208	-0.320458
29	-0.15	13.6824	-0.511162
29	-0.15	12.5468	-0.481061
29	-0.15	11.5055	-0.833561
29	-0.15	10.5506	-0.874326
29	-0.15	9.67493	0.290487
29	-0.15	8.87195	0.996441
29	-0.15	8.13561	1.35407
29	-0.15	7.46039	1.55131
29	-0.15	6.84121	1.62487
29	-0.15	6.27341	1.47437
29	-0.15	5.75275	0.920898
29	-0.15	5.27529	0.0782018
29	-0.15	4.83746	0.56201
29	-0.15	4.43597	0.826001
29	-0.15	4.06781	0.507232
29	-0.15	3.73019	0.489427
29	-0.15	3.4206	1.04433
29	-0.15	3.13671	1.13008
29	-0.15	2.87637	0.715416
29	-0.15	2.63765	0.304736
29	-0.15	2.41873	0.534539
29	-0.15	2.21799	0.8252
29	-0.15	2.0339	0.800835
29	-0.15	1.8651	0.424388
29	-0.15	1.7103	-0.150687
29	-0.15	1.56835	0.0439118
29	-0.15	1.43819	0.599332
29	-0.15	1.31882	0.835587
29	-0.15	1.20937	0.736744
29	-0.15	1.10899	0.408311
29	-0.15	1.01695	-0.0579915
29	-0.15	1	-0.544334
29	-0.1	200.749	-0.637636
29	-0.1	184.088	-0.279613
29	-0.1	168.809	0.056348
29	-0.1	154.799	0.150247
29	-0.1	141.951	-0.0124929
29	-0.1	130.17	-0.1908
29	-0.1	119.366	-0.242011
29	-0.1	109.459	-0.366776
29	-0.1	100.375	-0.714954
29	-0.1	92.0439	-1.14952
29	-0.1	84.4047	-1.46226
29	-0.1	77.3994	-1.79531
29	-0.1	70.9756	-2.40703
29	-0.1	65.0849	-3.14871
29	-0.1	59.6831	-3.1293
29	-0.1	54.7296	-2.19062
29	-0.1	50.1873	-1.33204
29	-0.1	46.022	-0.731385
29	-0.1	42.2023	-0.316224
29	-0.1	38.6997	0.025796
29	-0.1	35.4878	0.416037
29	-0.1	32.5424	0.909741
29	-0.1	29.8416	1.34444
29	-0.1	27.3648	1.49198
29	-0.1	25.0937	1.25846
29	-0.1	23.011	0.747657
29	-0.1	21.1012	0.642397
29	-0.1	19.3499	1.00636
29	-0.1	17.7439	0.951397
29	-0.1	16.2712	0.226772
29	-0.1	14.9208	-0.958764
29	-0.1	13.6824	-0.937544
29	-0.1	12.5468	-0.415155
29	-0.1	11.5055	-0.288867
29	-0.1	10.5506	-0.0386648
29	-0.1	9.67493	0.701434
29	-0.1	8.87195	1.28221
29	-0.1	8.13561	1.59881
29	-0.1	7.46039	1.74374
29	-0.1	6.84121	1.73727
29	-0.1	6.27341	1.4836
29	-0.1	5.75275	0.707181
29	-0.1	5.27529	-0.955894
29	-0.1	4.83746	0.452385
29	-0.1	4.43597	0.746088
29	-0.1	4.06781	0.0818717
29	-0.1	3.73019	0.0733494
29	-0.1	3.4206	0.950104
29	-0.1	3.13671	1.04057
29	-0.1	2.87637	0.506864
29	-0.1	2.63765	-0.0155714
29	-0.1	2.41873	0.414962
29	-0.1	2.21799	0.81973
29	-0.1	2.0339	0.852201
29	-0.1	1.8651	0.547765
29	-0.1	1.7103	0.0887119
29	-0.1	1.56835	0.204022
29	-0.1	1.43819	0.651312
29	-0.1	1.31882	0.845671
29	-0.1	1.20937	0.72568
29	-0.1	1.10899	0.377857
29	-0.1	1.01695	-0.115569
29	-0.1	1	-0.633978
29	-0.05	200.749	-0.541094
29	-0.05	184.088	-0.286421
29	-0.05	168.809	-0.0712494
29	-0.05	154.799	-0.180313
29	-0.05	141.951	-0.679788
29	-0.05	130.17	-1.09094
29	-0.05	119.366	-1.01607
29	-0.05	109.459	-1.064
29	-0.05	100.375	-1.41896
29	-0.05	92.0439	-1.6473
29	-0.05	84.4047	-1.46804
29	-0.05	77.3994	-1.20964
29	-0.05	70.9756	-1.05421
29	-0.05	65.0849	-0.99699
29	-0.05	59.6831	-1.1298
29	-0.05	54.7296	-1.26267
29	-0.05	50.1873	-1.22766
29	-0.05	46.022	-1.09568
29	-0.05	42.2023	-0.769153
29	-0.05	38.6997	-0.158893
29	-0.05	35.4878	0.648447
29	-0.05	32.5424	1.50658
29	-0.05	29.8416	2.11834
29	-0.05	27.3648	2.31361
29	-0.05	25.0937	2.17287
29	-0.05	23.011	1.90177
29	-0.05	21.1012	1.71841
29	-0.05	19.3499	1.61991
29	-0.05	17.7439	1.31158
29	-0.05	16.2712	0.531739
29	-0.05	14.9208	-0.569921
29	-0.05	13.6824	-0.575514
29	-0.05	12.5468	0.0573453
29	-0.05	11.5055	0.499692
29	-0.05	10.5506	0.805469
29	-0.05	9.67493	1.14431
29	-0.05	8.87195	1.48756
29	-0.05	8.13561	1.73328
29	-0.05	7.46039	1.85345
29	-0.05	6.84121	1.82183
29	-0.05	6.27341	1.54057
29	-0.05	5.75275	0.729642
29	-0.05	5.27529	-1.02688
29	-0.05	4.83746	0.516731
29	-0.05	4.43597	0.716917
29	-0.05	4.06781	-0.439684
29	-0.05	3.73019	-0.327975
29	-0.05	3.4206	0.889336
29	-0.05	3.13671	0.952688
29	-0.05	2.87637	0.260902
29	-0.05	2.63765	-0.457127
29	-0.05	2.41873	0.288644
29	-0.05	2.21799	0.812055
29	-0.05	2.0339	0.899517
29	-0.05	1.8651	0.662059
29	-0.05	1.7103	0.291113
29	-0.05	1.56835	0.34767
29	-0.05	1.43819	0.700755
29	-0.05	1.31882	0.852755
29	-0.05	1.20937	0.710892
29	-0.05	1.10899	0.343905
29	-0.05	1.01695	-0.176861
29	-0.05	1	-0.729223
29	0	200.749	-0.0933298
29	0	184.088	-0.107313
29	0	168.809	-0.252476
29	0	154.799	-0.655551
29	0	141.951	-1.29479
29	0	130.17	-1.53483
29	0	119.366	-1.2007
29	0	109.459	-0.967114
29	0	100.375	-0.988712
29	0	92.0439	-1.12385
29	0	84.4047	-1.19874
29	0	77.3994	-1.06278
29	0	70.9756	-0.826252
29	0	65.0849	-0.701932
29	0	59.6831	-0.718642
29	0	54.7296	-0.600673
29	0	50.1873	-0.304842
29	0	46.022	-0.0799174
29	0	42.2023	0.114002
29	0	38.6997	0.640681
29	0	35.4878	1.32376
29	0	32.5424	1.77846
29	0	29.8416	1.89786
29	0	27.3648	1.81159
29	0	25.0937	1.748
29	0	23.011	1.71574
29	0	21.1012	1.7202
29	0	19.3499	1.76291
29	0	17.7439	1.5701
29	0	16.2712	0.916296
29	0	14.9208	-0.13
29	0	13.6824	-0.465374
29	0	12.5468	0.232765
29	0	11.5055	0.784254
29	0	10.5506	1.08564
29	0	9.67493	1.30027
29	0	8.87195	1.53406
29	0	8.13561	1.75284
29	0	7.46039	1.88613
29	0	6.84121	1.88088
29	0	6.27341	1.65312
29	0	5.75275	1.03977
29	0	5.27529	0.205308
29	0	4.83746	0.772996
29	0	4.43597	0.801918
29	0	4.06781	-0.571884
29	0	3.73019	-0.362847
29	0	3.4206	0.87994
29	0	3.13671	0.880712
29	0	2.87637	0.00494817
29	0	2.63765	-1.08807
29	0	2.41873	0.168917
29	0	2.21799	0.803043
29	0	2.0339	0.94123
29	0	1.8651	0.764855
29	0	1.7103	0.462556
29	0	1.56835	0.475074
29	0	1.43819	0.746783
29	0	1.31882	0.856723
29	0	1.20937	0.692487
29	0	1.10899	0.306688
29	0	1.01695	-0.24155
29	0	1	-0.829761
29	0.05	200.749	0.456881
29	0.05	184.088	0.195451
29	0.05	168.809	-0.243863
29	0.05	154.799	-0.620972
29	0.05	141.951	-0.696259
29	0.05	130.17	-0.605997
29	0.05	119.366	-0.660125
29	0.05	109.459	-0.987856
29	0.05	100.375	-1.4362
29	0.05	92.0439	-1.75711
29	0.05	84.4047	-1.92753
29	0.05	77.3994	-1.89382
29	0.05	70.9756	-1.75071
29	0.05	65.0849	-1.57624
29	0.05	59.6831	-1.10064
29	0.05	54.7296	-0.543374
29	0.05	50.1873	-0.179674
29	0.05	46.022	0.167894
29	0.05	42.2023	0.79083
29	0.05	38.6997	1.55791
29	0.05	35.4878	2.07434
29	0.05	32.5424	2.13978
29	0.05	29.8416	1.60849
29	0.05	27.3648	0.545727
29	0.05	25.0937	-0.0126943
29	0.05	23.011	0.310272
29	0.05	21.1012	0.950362
29	0.05	19.3499	1.54663
29	0.05	17.7439	1.62366
29	0.05	16.2712	1.06596
29	0.05	14.9208	-0.106238
29	0.05	13.6824	-0.605077
29	0.05	12.5468	0.20065
29	0.05	11.5055	0.669983
29	0.05	10.5506	0.892142
29	0.05	9.67493	1.09077
29	0.05	8.87195	1.3651
29	0.05	8.13561	1.64411
29	0.05	7.46039	1.83639
29	0.05	6.84121	1.90306
29	0.05	6.27341	1.78651
29	0.05	5.75275	1.41857
29	0.05	5.27529	0.985521
29	0.05	4.83746	1.12475
29	0.05	4.43597	1.01797
29	0.05	4.06781	0.0085071
29	0.05	3.73019	0.0558452
29	0.05	3.4206	0.926176
29	0.05	3.13671	0.838465
29	0.05	2.87637	-0.196519
29	0.05	2.63765	-2.01573
29	0.05	2.41873	0.0737171
29	0.05	2.21799	0.793377
29	0.05	2.0339	0.976059
29	0.05	1.8651	0.854818
29	0.05	1.7103	0.60755
29	0.05	1.56835	0.586904
29	0.05	1.43819	0.788674
29	0.05	1.31882	0.85745
29	0.05	1.20937	0.670553
29	0.05	1.10899	0.26643
29	0.05	1.01695	-0.309299
29	0.05	1	-0.935198
29	0.1	200.749	0.217316
29	0.1	184.088	-0.151209
29	0.1	168.809	-0.523811
29	0.1	154.799	-0.629197
29	0.1	141.951	-0.540102
29	0.1	130.17	-0.482273
29	0.1	119.366	-0.603262
29	0.1	109.459	-0.86583
29	0.1	100.375	-0.83907
29	0.1	92.0439	-0.379761
29	0.1	84.4047	-0.0389931
29	0.1	77.3994	-0.107531
29	0.1	70.9756	-0.418597
29	0.1	65.0849	-0.506205
29	0.1	59.6831	-0.358891
29	0.1	54.7296	-0.401846
29	0.1	50.1873	-0.478416
29	0.1	46.022	-0.0541986
29	0.1	42.2023	0.800313
29	0.1	38.6997	1.57956
29	0.1	35.4878	2.06111
29	0.1	32.5424	2.22277
29	0.1	29.8416	2.04571
29	0.1	27.3648	1.62409
29	0.1	25.0937	1.23104
29	0.1	23.011	1.08963
29	0.1	21.1012	1.3236
29	0.1	19.3499	1.71578
29	0.1	17.7439	1.83256
29	0.1	16.2712	1.50046
29	0.1	14.9208	0.802673
29	0.1	13.6824	0.239722
29	0.1	12.5468	0.188312
29	0.1	11.5055	0.180549
29	0.1	10.5506	0.164725
29	0.1	9.67493	0.448068
29	0.1	8.87195	0.963885
29	0.1	8.13561	1.40058
29	0.1	7.46039	1.69168
29	0.1	6.84121	1.87076
29	0.1	6.27341	1.89778
29	0.1	5.75275	1.73624
29	0.1	5.27529	1.50525
29	0.1	4.83746	1.48467
29	0.1	4.43597	1.31502
29	0.1	4.06781	0.658564
29	0.1	3.73019	0.56148
29	0.1	3.4206	1.01726
29	0.1	3.13671	0.834005
29	0.1	2.87637	-0.258299
29	0.1	2.63765	-2.64352
29	0.1	2.41873	0.0203036
29	0.1	2.21799	0.783334
29	0.1	2.0339	1.00297
29	0.1	1.8651	0.931327
29	0.1	1.7103	0.729521
29	0.1	1.56835	0.684003
29	0.1	1.43819	0.825847
29	0.1	1.31882	0.854806
29	0.1	1.20937	0.645154
29	0.1	1.10899	0.223342
29	0.1	1.01695	-0.379762
29	0.1	1	-1.04504
29	0.15	200.749	-0.405124
29	0.15	184.088	-0.474099
29	0.15	168.809	-0.395679
29	0.15	154.799	-0.408704
29	0.15	141.951	-0.709556
29	0.15	130.17	-1.12216
29	0.15	119.366	-1.17153
29	0.15	109.459	-0.769709
29	0.15	100.375	-0.157336
29	0.15	92.0439	0.411247
29	0.15	84.4047	0.634095
29	0.15	77.3994	0.374451
29	0.15	70.9756	-0.176606
29	0.15	65.0849	-0.506149
29	0.15	59.6831	-0.507246
29	0.15	54.7296	-0.727202
29	0.15	50.1873	-1.15045
29	0.15	46.022	-1.05135
29	0.15	42.2023	-0.429965
29	0.15	38.6997	0.170704
29	0.15	35.4878	0.704751
29	0.15	32.5424	1.19404
29	0.15	29.8416	1.46819
29	0.15	27.3648	1.40742
29	0.15	25.0937	1.13006
29	0.15	23.011	0.967776
29	0.15	21.1012	1.23022
29	0.15	19.3499	1.65403
29	0.15	17.7439	1.8651
29	0.15	16.2712	1.72884
29	0.15	14.9208	1.28403
29	0.15	13.6824	0.702493
29	0.15	12.5468	0.124287
29	0.15	11.5055	-0.512114
29	0.15	10.5506	-1.19268
29	0.15	9.67493	-0.658311
29	0.15	8.87195	0.398791
29	0.15	8.13561	1.02279
29	0.15	7.46039	1.43382
29	0.15	6.84121	1.7714
29	0.15	6.27341	1.96105
29	0.15	5.75275	1.96566
29	0.15	5.27529	1.86768
29	0.15	4.83746	1.80667
29	0.15	4.43597	1.62477
29	0.15	4.06781	1.1696
29	0.15	3.73019	0.990753
29	0.15	3.4206	1.13373
29	0.15	3.13671	0.864638
29	0.15	2.87637	-0.161454
29	0.15	2.63765	-1.76454
29	0.15	2.41873	0.0162013
29	0.15	2.21799	0.77258
29	0.15	2.0339	1.02114
29	0.15	1.8651	0.994212
29	0.15	1.7103	0.831127
29	0.15	1.56835	0.767243
29	0.15	1.43819	0.857856
29	0.15	1.31882	0.848657
29	0.15	1.20937	0.616328
29	0.15	1.10899	0.177621
29	0.15	1.01695	-0.452593
29	0.15	1	-1.15868
29	0.2	200.749	-0.254743
29	0.2	184.088	-0.357717
29	0.2	168.809	-0.372378
29	0.2	154.799	-0.431435
29	0.2	141.951	-0.672707
29	0.2	130.17	-1.00515
29	0.2	119.366	-1.0983
29	0.2	109.459	-0.803546
29	0.2	100.375	-0.336652
29	0.2	92.0439	0.0640496
29	0.2	84.4047	0.201274
29	0.2	77.3994	0.0267651
29	0.2	70.9756	-0.268462
29	0.2	65.0849	-0.325471
29	0.2	59.6831	-0.0226898
29	0.2	54.7296	0.0340205
29	0.2	50.1873	-0.502404
29	0.2	46.022	-1.49748
29	0.2	42.2023	-2.20268
29	0.2	38.6997	-2.25186
29	0.2	35.4878	-1.99807
29	0.2	32.5424	-1.40938
29	0.2	29.8416	-0.904732
29	0.2	27.3648	-0.68068
29	0.2	25.0937	-0.681362
29	0.2	23.011	-0.611704
29	0.2	21.1012	0.18551
29	0.2	19.3499	1.00132
29	0.2	17.7439	1.40597
29	0.2	16.2712	1.40369
29	0.2	14.9208	1.07948
29	0.2	13.6824	0.542679
29	0.2	12.5468	-0.179452
29	0.2	11.5055	-0.964171
29	0.2	10.5506	-1.41874
29	0.2	9.67493	-1.07483
29	0.2	8.87195	-0.128377
29	0.2	8.13561	0.477672
29	0.2	7.46039	1.04192
29	0.2	6.84121	1.60967
29	0.2	6.27341	1.96876
29	0.2	5.75275	2.10794
29	0.2	5.27529	2.11401
29	0.2	4.83746	2.06818
29	0.2	4.43597	1.90093
29	0.2	4.06781	1.55389
29	0.2	3.73019	1.32767
29	0.2	3.4206	1.25492
29	0.2	3.13671	0.916863
29	0.2	2.87637	0.0189925
29	0.2	2.63765	-1.00869
29	0.2	2.41873	0.0538446
29	0.2	2.21799	0.760042
29	0.2	2.0339	1.02987
29	0.2	1.8651	1.04357
29	0.2	1.7103	0.914464
29	0.2	1.56835	0.837462
29	0.2	1.43819	0.884364
29	0.2	1.31882	0.838868
29	0.2	1.20937	0.584091
29	0.2	1.10899	0.12944
29	0.2	1.01695	-0.527468
29	0.2	1	-1.27542
29	0.25	200.749	0.45333
29	0.25	184.088	0.3734
29	0.25	168.809	0.284641
29	0.25	154.799	0.249556
29	0.25	141.951	0.285367
29	0.25	130.17	0.149272
29	0.25	119.366	-0.306356
29	0.25	109.459	-0.685667
29	0.25	100.375	-0.489753
29	0.25	92.0439	0.0070432
29	0.25	84.4047	0.446585
29	0.25	77.3994	0.687818
29	0.25	70.9756	0.710952
29	0.25	65.0849	0.688368
29	0.25	59.6831	0.761859
29	0.25	54.7296	0.542587
29	0.25	50.1873	-0.22474
29	0.25	46.022	-1.33241
29	0.25	42.2023	-1.83454
29	0.25	38.6997	-1.50939
29	0.25	35.4878	-1.02366
29	0.25	32.5424	-0.767627
29	0.25	29.8416	-0.871753
29	0.25	27.3648	-1.00093
29	0.25	25.0937	-0.95273
29	0.25	23.011	-0.982413
29	0.25	21.1012	-0.628495
29	0.25	19.3499	0.0574628
29	0.25	17.7439	0.472724
29	0.25	16.2712	0.49637
29	0.25	14.9208	0.292283
29	0.25	13.6824	-0.0591473
29	0.25	12.5468	-0.879902
29	0.25	11.5055	-1.54087
29	0.25	10.5506	-0.841299
29	0.25	9.67493	-0.609824
29	0.25	8.87195	-0.573472
29	0.25	8.13561	-0.401604
29	0.25	7.46039	0.545321
29	0.25	6.84121	1.42106
29	0.25	6.27341	1.92393
29	0.25	5.75275	2.16727
29	0.25	5.27529	2.26141
29	0.25	4.83746	2.25803
29	0.25	4.43597	2.1207
29	0.25	4.06781	1.83675
29	0.25	3.73019	1.58234
29	0.25	3.4206	1.36296
29	0.25	3.13671	0.971554
29	0.25	2.87637	0.20176
29	0.25	2.63765	-0.52122
29	0.25	2.41873	0.114871
29	0.25	2.21799	0.743912
29	0.25	2.0339	1.02859
29	0.25	1.8651	1.07968
29	0.25	1.7103	0.981218
29	0.25	1.56835	0.895439
29	0.25	1.43819	0.90513
29	0.25	1.31882	0.825304
29	0.25	1.20937	0.548427
29	0.25	1.10899	0.0789491
29	0.25	1.01695	-0.604098
29	0.25	1	-1.39451
29	0.3	200.749	0.501891
29	0.3	184.088	0.589008
29	0.3	168.809	0.571796
29	0.3	154.799	0.452606
29	0.3	141.951	0.302663
29	0.3	130.17	-0.0225259
29	0.3	119.366	-0.712833
29	0.3	109.459	-1.44369
29	0.3	100.375	-1.43859
29	0.3	92.0439	-0.869728
29	0.3	84.4047	-0.261566
29	0.3	77.3994	0.174087
29	0.3	70.9756	0.357503
29	0.3	65.0849	0.346547
29	0.3	59.6831	0.21992
29	0.3	54.7296	-0.194379
29	0.3	50.1873	-0.863383
29	0.3	46.022	-1.02001
29	0.3	42.2023	-0.527346
29	0.3	38.6997	-0.0831713
29	0.3	35.4878	0.147384
29	0.3	32.5424	0.148029
29	0.3	29.8416	-0.112115
29	0.3	27.3648	-0.541685
29	0.3	25.0937	-1.0268
29	0.3	23.011	-1.57854
29	0.3	21.1012	-1.54276
29	0.3	19.3499	-0.916686
29	0.3	17.7439	-0.711733
29	0.3	16.2712	-1.01458
29	0.3	14.9208	-0.791891
29	0.3	13.6824	-0.3228
29	0.3	12.5468	-0.580918
29	0.3	11.5055	-0.711363
29	0.3	10.5506	-0.177249
29	0.3	9.67493	-0.128323
29	0.3	8.87195	-0.619971
29	0.3	8.13561	-1.15751
29	0.3	7.46039	0.252915
29	0.3	6.84121	1.26461
29	0.3	6.27341	1.83021
29	0.3	5.75275	2.1451
29	0.3	5.27529	2.31699
29	0.3	4.83746	2.3711
29	0.3	4.43597	2.27494
29	0.3	4.06781	2.03534
29	0.3	3.73019	1.76455
29	0.3	3.4206	1.44392
29	0.3	3.13671	1.00984
29	0.3	2.87637	0.344267
29	0.3	2.63765	-0.202006
29	0.3	2.41873	0.179207
29	0.3	2.21799	0.72177
29	0.3	2.0339	1.01677
29	0.3	1.8651	1.10287
29	0.3	1.7103	1.03277
29	0.3	1.56835	0.941884
29	0.3	1.43819	0.919993
29	0.3	1.31882	0.80783
29	0.3	1.20937	0.509299
29	0.3	1.10899	0.0262725
29	0.3	1.01695	-0.682249
29	0.3	1	-1.51512
29	0.35	200.749	0.207212
29	0.35	184.088	0.482516
29	0.35	168.809	0.575142
29	0.35	154.799	0.37583
29	0.35	141.951	0.0283742
29	0.35	130.17	-0.168853
29	0.35	119.366	-0.253061
29	0.35	109.459	-0.480179
29	0.35	100.375	-0.937178
29	0.35	92.0439	-1.61191
29	0.35	84.4047	-2.21343
29	0.35	77.3994	-2.1799
29	0.35	70.9756	-1.81061
29	0.35	65.0849	-1.59495
29	0.35	59.6831	-1.61721
29	0.35	54.7296	-1.81084
29	0.35	50.1873	-1.77817
29	0.35	46.022	-1.2093
29	0.35	42.2023	-0.58131
29	0.35	38.6997	-0.22782
29	0.35	35.4878	-0.175969
29	0.35	32.5424	-0.355579
29	0.35	29.8416	-0.770149
29	0.35	27.3648	-1.13795
29	0.35	25.0937	-1.10312
29	0.35	23.011	-1.11336
29	0.35	21.1012	-1.02677
29	0.35	19.3499	-0.617768
29	0.35	17.7439	-0.312181
29	0.35	16.2712	-0.195149
29	0.35	14.9208	0.175824
29	0.35	13.6824	0.620072
29	0.35	12.5468	0.722897
29	0.35	11.5055	0.684892
29	0.35	10.5506	0.712059
29	0.35	9.67493	0.578469
29	0.35	8.87195	0.204436
29	0.35	8.13561	-0.0644428
29	0.35	7.46039	0.440418
29	0.35	6.84121	1.15699
29	0.35	6.27341	1.68143
29	0.35	5.75275	2.03863
29	0.35	5.27529	2.28326
29	0.35	4.83746	2.40577
29	0.35	4.43597	2.36128
29	0.35	4.06781	2.16067
29	0.35	3.73019	1.88122
29	0.35	3.4206	1.48755
29	0.35	3.13671	1.01616
29	0.35	2.87637	0.430798
29	0.35	2.63765	0.00286495
29	0.35	2.41873	0.230974
29	0.35	2.21799	0.690784
29	0.35	2.0339	0.993959
29	0.35	1.8651	1.11354
29	0.35	1.7103	1.07025
29	0.35	1.56835	0.97744
29	0.35	1.43819	0.928857
29	0.35	1.31882	0.786313
29	0.35	1.20937	0.466637
29	0.35	1.10899	-0.0284924
29	0.35	1.01695	-0.761764
29	0.35	1	-1.63651
29	0.4	200.749	-0.285582
29	0.4	184.088	-0.0359863
29	0.4	168.809	0.0840637
29	0.4	154.799	-0.00544521
29	0.4	141.951	-0.0692768
29	0.4	130.17	0.128667
29	0.4	119.366	0.365794
29	0.4	109.459	0.332885
29	0.4	100.375	-0.148821
29	0.4	92.0439	-1.12529
29	0.4	84.4047	-2.13007
29	0.4	77.3994	-2.56006
29	0.4	70.9756	-2.91972
29	0.4	65.0849	-3.10472
29	0.4	59.6831	-2.55553
29	0.4	54.7296	-1.79106
29	0.4	50.1873	-1.12065
29	0.4	46.022	-0.621543
29	0.4	42.2023	-0.453781
29	0.4	38.6997	-0.610871
29	0.4	35.4878	-0.803795
29	0.4	32.5424	-0.759556
29	0.4	29.8416	-0.813423
29	0.4	27.3648	-1.06872
29	0.4	25.0937	-1.21809
29	0.4	23.011	-1.30447
29	0.4	21.1012	-0.864903
29	0.4	19.3499	0.0858058
29	0.4	17.7439	0.803318
29	0.4	16.2712	1.16846
29	0.4	14.9208	1.3536
29	0.4	13.6824	1.50243
29	0.4	12.5468	1.56998
29	0.4	11.5055	1.53214
29	0.4	10.5506	1.41777
29	0.4	9.67493	1.18668
29	0.4	8.87195	0.850029
29	0.4	8.13561	0.583122
29	0.4	7.46039	0.654001
29	0.4	6.84121	1.0279
29	0.4	6.27341	1.45612
29	0.4	5.75275	1.84017
29	0.4	5.27529	2.16047
29	0.4	4.83746	2.3625
29	0.4	4.43597	2.38081
29	0.4	4.06781	2.22068
29	0.4	3.73019	1.93744
29	0.4	3.4206	1.48674
29	0.4	3.13671	0.97851
29	0.4	2.87637	0.45691
29	0.4	2.63765	0.122111
29	0.4	2.41873	0.259606
29	0.4	2.21799	0.647923
29	0.4	2.0339	0.959756
29	0.4	1.8651	1.11213
29	0.4	1.7103	1.09464
29	0.4	1.56835	1.00269
29	0.4	1.43819	0.931681
29	0.4	1.31882	0.760625
29	0.4	1.20937	0.42035
29	0.4	1.10899	-0.0852708
29	0.4	1.01695	-0.84257
29	0.4	1	-1.75802
29	0.45	200.749	-1.70163
29	0.45	184.088	-1.9548
29	0.45	168.809	-2.06762
29	0.45	154.799	-1.87187
29	0.45	141.951	-1.3482
29	0.45	130.17	-0.698124
29	0.45	119.366	-0.163593
29	0.45	109.459	0.0430937
29	0.45	100.375	-0.167582
29	0.45	92.0439	-0.70003
29	0.45	84.4047	-1.30192
29	0.45	77.3994	-1.85952
29	0.45	70.9756	-2.29039
29	0.45	65.0849	-2.16106
29	0.45	59.6831	-1.30521
29	0.45	54.7296	-0.35753
29	0.45	50.1873	0.243138
29	0.45	46.022	0.429118
29	0.45	42.2023	0.159988
29	0.45	38.6997	-0.30898
29	0.45	35.4878	-0.375163
29	0.45	32.5424	-0.128149
29	0.45	29.8416	-0.145878
29	0.45	27.3648	-0.607376
29	0.45	25.0937	-1.17917
29	0.45	23.011	-0.901626
29	0.45	21.1012	0.0103345
29	0.45	19.3499	0.830014
29	0.45	17.7439	1.36034
29	0.45	16.2712	1.59718
29	0.45	14.9208	1.68515
29	0.45	13.6824	1.79444
29	0.45	12.5468	1.91581
29	0.45	11.5055	1.93586
29	0.45	10.5506	1.79839
29	0.45	9.67493	1.49993
29	0.45	8.87195	1.10747
29	0.45	8.13561	0.760498
29	0.45	7.46039	0.631598
29	0.45	6.84121	0.782318
29	0.45	6.27341	1.11955
29	0.45	5.75275	1.53706
29	0.45	5.27529	1.94793
29	0.45	4.83746	2.24316
29	0.45	4.43597	2.33678
29	0.45	4.06781	2.22216
29	0.45	3.73019	1.93781
29	0.45	3.4206	1.43705
29	0.45	3.13671	0.887323
29	0.45	2.87637	0.421879
29	0.45	2.63765	0.172513
29	0.45	2.41873	0.258581
29	0.45	2.21799	0.590123
29	0.45	2.0339	0.913847
29	0.45	1.8651	1.09905
29	0.45	1.7103	1.10673
29	0.45	1.56835	1.01818
29	0.45	1.43819	0.92847
29	0.45	1.31882	0.730637
29	0.45	1.20937	0.37032
29	0.45	1.10899	-0.144005
29	0.45	1.01695	-0.924695
29	0.45	1	-1.87926
29	0.5	200.749	-1.01086
29	0.5	184.088	-0.999004
29	0.5	168.809	-1.00195
29	0.5	154.799	-1.13187
29	0.5	141.951	-1.30261
29	0.5	130.17	-1.26362
29	0.5	119.366	-0.955053
29	0.5	109.459	-0.606224
29	0.5	100.375	-0.341937
29	0.5	92.0439	-0.248229
29	0.5	84.4047	-0.495483
29	0.5	77.3994	-1.18775
29	0.5	70.9756	-2.06707
29	0.5	65.0849	-2.09089
29	0.5	59.6831	-1.20318
29	0.5	54.7296	-0.319675
29	0.5	50.1873	0.12008
29	0.5	46.022	0.0591369
29	0.5	42.2023	-0.479163
29	0.5	38.6997	-1.04501
29	0.5	35.4878	-0.866786
29	0.5	32.5424	-0.45849
29	0.5	29.8416	-0.394611
29	0.5	27.3648	-0.619633
29	0.5	25.0937	-0.528454
29	0.5	23.011	0.183384
29	0.5	21.1012	0.831275
29	0.5	19.3499	1.15756
29	0.5	17.7439	1.22256
29	0.5	16.2712	1.12286
29	0.5	14.9208	1.10673
29	0.5	13.6824	1.43334
29	0.5	12.5468	1.82704
29	0.5	11.5055	1.98831
29	0.5	10.5506	1.86996
29	0.5	9.67493	1.51164
29	0.5	8.87195	1.02856
29	0.5	8.13561	0.588003
29	0.5	7.46039	0.342791
29	0.5	6.84121	0.354035
29	0.5	6.27341	0.625961
29	0.5	5.75275	1.11162
29	0.5	5.27529	1.64506
29	0.5	4.83746	2.05079
29	0.5	4.43597	2.2343
29	0.5	4.06781	2.17204
29	0.5	3.73019	1.88751
29	0.5	3.4206	1.33648
29	0.5	3.13671	0.733946
29	0.5	2.87637	0.325914
29	0.5	2.63765	0.164893
29	0.5	2.41873	0.223763
29	0.5	2.21799	0.514396
29	0.5	2.0339	0.85603
29	0.5	1.8651	1.07475
29	0.5	1.7103	1.10724
29	0.5	1.56835	1.02439
29	0.5	1.43819	0.919272
29	0.5	1.31882	0.69623
29	0.5	1.20937	0.316404
29	0.5	1.10899	-0.204647
29	0.5	1.01695	-1.00826
29	0.5	1	-2.00016
29	0.55	200.749	-0.478105
29	0.55	184.088	-0.529531
29	0.55	168.809	-0.52596
29	0.55	154.799	-0.475983
29	0.55	141.951	-0.408131
29	0.55	130.17	-0.310047
29	0.55	119.366	-0.123568
29	0.55	109.459	0.0464695
29	0.55	100.375	0.0433481
29	0.55	92.0439	-0.13122
29	0.55	84.4047	-0.40996
29	0.55	77.3994	-0.760474
29	0.55	70.9756	-1.13365
29	0.55	65.0849	-1.16863
29	0.55	59.6831	-0.902233
29	0.55	54.7296	-0.888625
29	0.55	50.1873	-1.20911
29	0.55	46.022	-1.68356
29	0.55	42.2023	-2.11957
29	0.55	38.6997	-2.27873
29	0.55	35.4878	-2.05706
29	0.55	32.5424	-1.6068
29	0.55	29.8416	-1.01849
29	0.55	27.3648	-0.208705
29	0.55	25.0937	0.528286
29	0.55	23.011	0.964787
29	0.55	21.1012	1.10505
29	0.55	19.3499	0.960481
29	0.55	17.7439	0.585184
29	0.55	16.2712	0.0317737
29	0.55	14.9208	-0.204938
29	0.55	13.6824	0.729372
29	0.55	12.5468	1.50988
29	0.55	11.5055	1.80563
29	0.55	10.5506	1.69883
29	0.55	9.67493	1.26518
29	0.55	8.87195	0.658679
29	0.55	8.13561	0.122179
29	0.55	7.46039	-0.18845
29	0.55	6.84121	-0.287832
29	0.55	6.27341	-0.0911657
29	0.55	5.75275	0.542262
29	0.55	5.27529	1.25291
29	0.55	4.83746	1.78947
29	0.55	4.43597	2.08042
29	0.55	4.06781	2.07803
29	0.55	3.73019	1.79308
29	0.55	3.4206	1.18587
29	0.55	3.13671	0.508916
29	0.55	2.87637	0.169496
29	0.55	2.63765	0.107037
29	0.55	2.41873	0.152051
29	0.55	2.21799	0.417865
29	0.55	2.0339	0.786273
29	0.55	1.8651	1.03966
29	0.55	1.7103	1.09677
29	0.55	1.56835	1.02179
29	0.55	1.43819	0.90417
29	0.55	1.31882	0.657288
29	0.55	1.20937	0.258439
29	0.55	1.10899	-0.267144
29	0.55	1.01695	-1.09348
29	0.55	1	-2.12114
29	0.6	200.749	-0.188238
29	0.6	184.088	-0.0195808
29	0.6	168.809	0.27068
29	0.6	154.799	0.524598
29	0.6	141.951	0.580019
29	0.6	130.17	0.389435
29	0.6	119.366	0.148762
29	0.6	109.459	0.0405216
29	0.6	100.375	-0.094841
29	0.6	92.0439	-0.231751
29	0.6	84.4047	-0.185827
29	0.6	77.3994	0.00403878
29	0.6	70.9756	0.129555
29	0.6	65.0849	0.207736
29	0.6	59.6831	0.265913
29	0.6	54.7296	0.0332085
29	0.6	50.1873	-0.489467
29	0.6	46.022	-0.887221
29	0.6	42.2023	-0.901097
29	0.6	38.6997	-0.71876
29	0.6	35.4878	-0.407517
29	0.6	32.5424	-0.0199222
29	0.6	29.8416	0.35845
29	0.6	27.3648	0.770815
29	0.6	25.0937	1.1214
29	0.6	23.011	1.1738
29	0.6	21.1012	0.822624
29	0.6	19.3499	0.145273
29	0.6	17.7439	-0.184903
29	0.6	16.2712	0.0450265
29	0.6	14.9208	0.233702
29	0.6	13.6824	0.693829
29	0.6	12.5468	1.25491
29	0.6	11.5055	1.51786
29	0.6	10.5506	1.37342
29	0.6	9.67493	0.820622
29	0.6	8.87195	0.0195949
29	0.6	8.13561	-0.614385
29	0.6	7.46039	-0.895708
29	0.6	6.84121	-1.09175
29	0.6	6.27341	-1.15829
29	0.6	5.75275	-0.18551
29	0.6	5.27529	0.77531
29	0.6	4.83746	1.46467
29	0.6	4.43597	1.88459
29	0.6	4.06781	1.94886
29	0.6	3.73019	1.6629
29	0.6	3.4206	0.990029
29	0.6	3.13671	0.199757
29	0.6	2.87637	-0.0461066
29	0.6	2.63765	0.00532637
29	0.6	2.41873	0.0403414
29	0.6	2.21799	0.297782
29	0.6	2.0339	0.70477
29	0.6	1.8651	0.994226
29	0.6	1.7103	1.07586
29	0.6	1.56835	1.01081
29	0.6	1.43819	0.883284
29	0.6	1.31882	0.613703
29	0.6	1.20937	0.196238
29	0.6	1.10899	-0.331425
29	0.6	1.01695	-1.18063
29	0.6	1	-2.24312
29	0.65	200.749	0.289078
29	0.65	184.088	0.302912
29	0.65	168.809	0.358837
29	0.65	154.799	0.447149
29	0.65	141.951	0.380011
29	0.65	130.17	-0.0546814
29	0.65	119.366	-0.824863
29	0.65	109.459	-1.5115
29	0.65	100.375	-1.73039
29	0.65	92.0439	-1.34051
29	0.65	84.4047	-0.796229
29	0.65	77.3994	-0.439154
29	0.65	70.9756	-0.309248
29	0.65	65.0849	-0.27182
29	0.65	59.6831	-0.157608
29	0.65	54.7296	-0.0754404
29	0.65	50.1873	0.0337091
29	0.65	46.022	0.321886
29	0.65	42.2023	0.679075
29	0.65	38.6997	0.945958
29	0.65	35.4878	0.993939
29	0.65	32.5424	0.825442
29	0.65	29.8416	0.62966
29	0.65	27.3648	0.693992
29	0.65	25.0937	0.909443
29	0.65	23.011	0.910574
29	0.65	21.1012	0.523263
29	0.65	19.3499	-0.160428
29	0.65	17.7439	-0.283322
29	0.65	16.2712	0.162376
29	0.65	14.9208	0.382585
29	0.65	13.6824	0.626842
29	0.65	12.5468	1.00669
29	0.65	11.5055	1.20784
29	0.65	10.5506	0.996243
29	0.65	9.67493	0.272517
29	0.65	8.87195	-0.885002
29	0.65	8.13561	-1.67555
29	0.65	7.46039	-1.67896
29	0.65	6.84121	-1.72793
29	0.65	6.27341	-2.65373
29	0.65	5.75275	-1.01536
29	0.65	5.27529	0.21625
29	0.65	4.83746	1.08501
29	0.65	4.43597	1.65944
29	0.65	4.06781	1.79393
29	0.65	3.73019	1.50718
29	0.65	3.4206	0.760166
29	0.65	3.13671	-0.212429
29	0.65	2.87637	-0.316872
29	0.65	2.63765	-0.134199
29	0.65	2.41873	-0.115378
29	0.65	2.21799	0.151543
29	0.65	2.0339	0.612017
29	0.65	1.8651	0.938878
29	0.65	1.7103	1.04495
29	0.65	1.56835	0.991857
29	0.65	1.43819	0.856765
29	0.65	1.31882	0.565372
29	0.65	1.20937	0.129595
29	0.65	1.10899	-0.397385
29	0.65	1.01695	-1.26997
29	0.65	1	-2.36753
29	0.7	200.749	0.593246
29	0.7	184.088	0.522591
29	0.7	168.809	0.261969
29	0.7	154.799	-0.110892
29	0.7	141.951	-0.279678
29	0.7	130.17	-0.317025
29	0.7	119.366	-0.607905
29	0.7	109.459	-1.06398
29	0.7	100.375	-1.2499
29	0.7	92.0439	-1.11064
29	0.7	84.4047	-0.93274
29	0.7	77.3994	-0.823344
29	0.7	70.9756	-0.677305
29	0.7	65.0849	-0.254774
29	0.7	59.6831	0.251728
29	0.7	54.7296	0.396118
29	0.7	50.1873	0.308953
29	0.7	46.022	0.391472
29	0.7	42.2023	0.735315
29	0.7	38.6997	1.02402
29	0.7	35.4878	0.952682
29	0.7	32.5424	0.425204
29	0.7	29.8416	-0.407963
29	0.7	27.3648	-0.711036
29	0.7	25.0937	-0.220271
29	0.7	23.011	0.192372
29	0.7	21.1012	0.439224
29	0.7	19.3499	0.466292
29	0.7	17.7439	0.22628
29	0.7	16.2712	-0.156506
29	0.7	14.9208	-0.477761
29	0.7	13.6824	-0.0308791
29	0.7	12.5468	0.664794
29	0.7	11.5055	0.934524
29	0.7	10.5506	0.672089
29	0.7	9.67493	-0.214969
29	0.7	8.87195	-1.91406
29	0.7	8.13561	-3.28934
29	0.7	7.46039	-2.41464
29	0.7	6.84121	-1.84403
29	0.7	6.27341	-2.4477
29	0.7	5.75275	-1.69385
29	0.7	5.27529	-0.436299
29	0.7	4.83746	0.669296
29	0.7	4.43597	1.42147
29	0.7	4.06781	1.62231
29	0.7	3.73019	1.33706
29	0.7	3.4206	0.517177
29	0.7	3.13671	-0.758222
29	0.7	2.87637	-0.631232
29	0.7	2.63765	-0.304996
29	0.7	2.41873	-0.321072
29	0.7	2.21799	-0.023176
29	0.7	2.0339	0.508887
29	0.7	1.8651	0.874032
29	0.7	1.7103	1.00446
29	0.7	1.56835	0.965356
29	0.7	1.43819	0.824802
29	0.7	1.31882	0.512204
29	0.7	1.20937	0.0582779
29	0.7	1.10899	-0.464865
29	0.7	1.01695	-1.36176
29	0.7	1	-2.49632
29	0.75	200.749	0.536505
29	0.75	184.088	0.688652
29	0.75	168.809	0.661532
29	0.75	154.799	0.454985
29	0.75	141.951	0.35755
29	0.75	130.17	0.315513
29	0.75	119.366	-0.0720506
29	0.75	109.459	-0.697996
29	0.75	100.375	-1.08882
29	0.75	92.0439	-1.12633
29	0.75	84.4047	-0.915079
29	0.75	77.3994	-0.633679
29	0.75	70.9756	-0.355392
29	0.75	65.0849	0.0313599
29	0.75	59.6831	0.41653
29	0.75	54.7296	0.389854
29	0.75	50.1873	-0.070546
29	0.75	46.022	-0.481993
29	0.75	42.2023	-0.332888
29	0.75	38.6997	-0.124313
29	0.75	35.4878	-0.286895
29	0.75	32.5424	-0.697816
29	0.75	29.8416	-0.776995
29	0.75	27.3648	-0.609445
29	0.75	25.0937	-0.553302
29	0.75	23.011	-0.254239
29	0.75	21.1012	0.344193
29	0.75	19.3499	0.626046
29	0.75	17.7439	0.436811
29	0.75	16.2712	-0.0827244
29	0.75	14.9208	-0.602166
29	0.75	13.6824	-0.172836
29	0.75	12.5468	0.540052
29	0.75	11.5055	0.773139
29	0.75	10.5506	0.459129
29	0.75	9.67493	-0.509017
29	0.75	8.87195	-2.62835
29	0.75	8.13561	-3.89985
29	0.75	7.46039	-2.46777
29	0.75	6.84121	-1.67788
29	0.75	6.27341	-1.8989
29	0.75	5.75275	-2.14424
29	0.75	5.27529	-1.23713
29	0.75	4.83746	0.266859
29	0.75	4.43597	1.1905
29	0.75	4.06781	1.4413
29	0.75	3.73019	1.16248
29	0.75	3.4206	0.292841
29	0.75	3.13671	-1.47874
29	0.75	2.87637	-0.960085
29	0.75	2.63765	-0.499063
29	0.75	2.41873	-0.586176
29	0.75	2.21799	-0.228011
29	0.75	2.0339	0.396703
29	0.75	1.8651	0.800072
29	0.75	1.7103	0.954726
29	0.75	1.56835	0.931707
29	0.75	1.43819	0.787617
29	0.75	1.31882	0.454111
29	0.75	1.20937	-0.0179731
29	0.75	1.10899	-0.533633
29	0.75	1.01695	-1.45606
29	0.75	1	-2.63168
29	0.8	200.749	0.181405
29	0.8	184.088	0.217946
29	0.8	168.809	0.217856
29	0.8	154.799	0.220984
29	0.8	141.951	0.251462
29	0.8	130.17	0.0848626
29	0.8	119.366	-0.515357
29	0.8	109.459	-1.24125
29	0.8	100.375	-1.44652
29	0.8	92.0439	-1.11087
29	0.8	84.4047	-0.659957
29	0.8	77.3994	-0.484488
29	0.8	70.9756	-0.747282
29	0.8	65.0849	-1.27862
29	0.8	59.6831	-1.34014
29	0.8	54.7296	-1.16249
29	0.8	50.1873	-1.40596
29	0.8	46.022	-1.80081
29	0.8	42.2023	-1.71154
29	0.8	38.6997	-1.36002
29	0.8	35.4878	-0.969123
29	0.8	32.5424	-0.352148
29	0.8	29.8416	0.368584
29	0.8	27.3648	0.803985
29	0.8	25.0937	0.859452
29	0.8	23.011	0.685499
29	0.8	21.1012	0.491744
29	0.8	19.3499	0.307338
29	0.8	17.7439	0.15976
29	0.8	16.2712	0.180349
29	0.8	14.9208	0.281847
29	0.8	13.6824	0.459011
29	0.8	12.5468	0.682626
29	0.8	11.5055	0.711979
29	0.8	10.5506	0.363514
29	0.8	9.67493	-0.521425
29	0.8	8.87195	-2.17891
29	0.8	8.13561	-2.33247
29	0.8	7.46039	-1.74393
29	0.8	6.84121	-1.3762
29	0.8	6.27341	-1.62324
29	0.8	5.75275	-2.53838
29	0.8	5.27529	-2.04214
29	0.8	4.83746	-0.0185784
29	0.8	4.43597	0.985557
29	0.8	4.06781	1.25453
29	0.8	3.73019	0.989468
29	0.8	3.4206	0.122032
29	0.8	3.13671	-2.29157
29	0.8	2.87637	-1.24374
29	0.8	2.63765	-0.705454
29	0.8	2.41873	-0.926229
29	0.8	2.21799	-0.462846
29	0.8	2.0339	0.277266
29	0.8	1.8651	0.71733
29	0.8	1.7103	0.896056
29	0.8	1.56835	0.891327
29	0.8	1.43819	0.74547
29	0.8	1.31882	0.391019
29	0.8	1.20937	-0.0994522
29	0.8	1.10899	-0.603362
29	0.8	1.01695	-1.55267
29	0.8	1	-2.77584
29	0.85	200.749	0.0863009
29	0.85	184.088	-0.166887
29	0.85	168.809	-0.336854
29	0.85	154.799	-0.239284
29	0.85	141.951	-0.104228
29	0.85	130.17	-0.230354
29	0.85	119.366	-0.566042
29	0.85	109.459	-0.673791
29	0.85	100.375	-0.514872
29	0.85	92.0439	-0.308273
29	0.85	84.4047	-0.197732
29	0.85	77.3994	-0.326329
29	0.85	70.9756	-0.763198
29	0.85	65.0849	-1.29906
29	0.85	59.6831	-1.45762
29	0.85	54.7296	-1.31862
29	0.85	50.1873	-1.38798
29	0.85	46.022	-1.78928
29	0.85	42.2023	-2.23461
29	0.85	38.6997	-1.9878
29	0.85	35.4878	-1.05443
29	0.85	32.5424	-0.0638973
29	0.85	29.8416	0.719457
29	0.85	27.3648	1.13583
29	0.85	25.0937	1.15303
29	0.85	23.011	0.831306
29	0.85	21.1012	0.226304
29	0.85	19.3499	-0.596626
29	0.85	17.7439	-0.793242
29	0.85	16.2712	-0.090617
29	0.85	14.9208	0.384982
29	0.85	13.6824	0.591458
29	0.85	12.5468	0.665937
29	0.85	11.5055	0.606225
29	0.85	10.5506	0.342369
29	0.85	9.67493	-0.210691
29	0.85	8.87195	-0.964154
29	0.85	8.13561	-1.14412
29	0.85	7.46039	-1.00218
29	0.85	6.84121	-0.96831
29	0.85	6.27341	-1.2663
29	0.85	5.75275	-1.98391
29	0.85	5.27529	-1.64006
29	0.85	4.83746	-0.0911511
29	0.85	4.43597	0.816551
29	0.85	4.06781	1.06037
29	0.85	3.73019	0.818067
29	0.85	3.4206	0.0240364
29	0.85	3.13671	-2.37619
29	0.85	2.87637	-1.40105
29	0.85	2.63765	-0.907755
29	0.85	2.41873	-1.36776
29	0.85	2.21799	-0.723354
29	0.85	2.0339	0.152826
29	0.85	1.8651	0.626052
29	0.85	1.7103	0.828696
29	0.85	1.56835	0.844641
29	0.85	1.43819	0.69866
29	0.85	1.31882	0.322856
29	0.85	1.20937	-0.186501
29	0.85	1.10899	-0.673616
29	0.85	1.01695	-1.65094
29	0.85	1	-2.93039
29	0.9	200.749	0.663416
29	0.9	184.088	0.0760948
29	0.9	168.809	-0.588791
29	0.9	154.799	-0.757651
29	0.9	141.951	-0.51278
29	0.9	130.17	-0.370622
29	0.9	119.366	-0.459447
29	0.9	109.459	-0.620158
29	0.9	100.375	-0.748649
29	0.9	92.0439	-0.869856
29	0.9	84.4047	-1.03371
29	0.9	77.3994	-1.25162
29	0.9	70.9756	-1.33921
29	0.9	65.0849	-1.28337
29	0.9	59.6831	-1.44827
29	0.9	54.7296	-1.72412
29	0.9	50.1873	-1.93066
29	0.9	46.022	-2.10937
29	0.9	42.2023	-2.41592
29	0.9	38.6997	-2.62722
29	0.9	35.4878	-1.79871
29	0.9	32.5424	-0.713984
29	0.9	29.8416	-0.00353061
29	0.9	27.3648	0.269583
29	0.9	25.0937	0.183904
29	0.9	23.011	-0.0893469
29	0.9	21.1012	-0.462143
29	0.9	19.3499	-0.932924
29	0.9	17.7439	-1.08377
29	0.9	16.2712	-0.596317
29	0.9	14.9208	-0.121161
29	0.9	13.6824	0.143791
29	0.9	12.5468	0.246631
29	0.9	11.5055	0.254946
29	0.9	10.5506	0.266558
29	0.9	9.67493	0.168335
29	0.9	8.87195	-0.103613
29	0.9	8.13561	-0.296458
29	0.9	7.46039	-0.385023
29	0.9	6.84121	-0.523673
29	0.9	6.27341	-0.785016
29	0.9	5.75275	-1.09395
29	0.9	5.27529	-0.860712
29	0.9	4.83746	0.00116288
29	0.9	4.43597	0.677373
29	0.9	4.06781	0.850681
29	0.9	3.73019	0.642258
29	0.9	3.4206	-0.0092757
29	0.9	3.13671	-1.74726
29	0.9	2.87637	-1.39176
29	0.9	2.63765	-1.08099
29	0.9	2.41873	-1.9563
29	0.9	2.21799	-0.99602
29	0.9	2.0339	0.0259225
29	0.9	1.8651	0.526357
29	0.9	1.7103	0.752847
29	0.9	1.56835	0.792098
29	0.9	1.43819	0.647531
29	0.9	1.31882	0.24956
29	0.9	1.20937	-0.279527
29	0.9	1.10899	-0.743834
29	0.9	1.01695	-1.74948
29	0.9	1	-3.0951
29	0.95	200.749	0.783807
29	0.95	184.088	0.0962663
29	0.95	168.809	-0.928606
29	0.95	154.799	-1.69878
29	0.95	141.951	-1.65199
29	0.95	130.17	-1.40445
29	0.95	119.366	-1.25011
29	0.95	109.459	-1.12476
29	0.95	100.375	-0.963105
29	0.95	92.0439	-0.766784
29	0.95	84.4047	-0.720136
29	0.95	77.3994	-0.932197
29	0.95	70.9756	-1.07147
29	0.95	65.0849	-1.02726
29	0.95	59.6831	-1.28201
29	0.95	54.7296	-1.83307
29	0.95	50.1873	-2.15407
29	0.95	46.022	-1.81723
29	0.95	42.2023	-1.24892
29	0.95	38.6997	-0.879699
29	0.95	35.4878	-0.707012
29	0.95	32.5424	-0.746097
29	0.95	29.8416	-1.06491
29	0.95	27.3648	-1.66974
29	0.95	25.0937	-2.37615
29	0.95	23.011	-2.25458
29	0.95	21.1012	-1.61703
29	0.95	19.3499	-1.31467
29	0.95	17.7439	-1.35131
29	0.95	16.2712	-1.42105
29	0.95	14.9208	-1.22744
29	0.95	13.6824	-0.876438
29	0.95	12.5468	-0.749977
29	0.95	11.5055	-0.555718
29	0.95	10.5506	0.101182
29	0.95	9.67493	0.471839
29	0.95	8.87195	0.457235
29	0.95	8.13561	0.285271
29	0.95	7.46039	0.0834096
29	0.95	6.84121	-0.142556
29	0.95	6.27341	-0.35761
29	0.95	5.75275	-0.488191
29	0.95	5.27529	-0.336457
29	0.95	4.83746	0.133822
29	0.95	4.43597	0.547963
29	0.95	4.06781	0.609623
29	0.95	3.73019	0.451848
29	0.95	3.4206	-0.00232098
29	0.95	3.13671	-1.19897
29	0.95	2.87637	-1.25552
29	0.95	2.63765	-1.19227
29	0.95	2.41873	-2.74342
29	0.95	2.21799	-1.25088
29	0.95	2.0339	-0.100926
29	0.95	1.8651	0.418196
29	0.95	1.7103	0.668661
29	0.95	1.56835	0.734178
29	0.95	1.43819	0.59247
29	0.95	1.31882	0.17108
29	0.95	1.20937	-0.379026
29	0.95	1.10899	-0.81332
29	0.95	1.01695	-1.8459
29	0.95	1	-3.2656
29	1	200.749	0.242162
29	1	184.088	-0.278722
29	1	168.809	-1.03227
29	1	154.799	-1.60184
29	1	141.951	-1.72358
29	1	130.17	-1.49822
29	1	119.366	-1.05639
29	1	109.459	-0.747546
29	1	100.375	-0.689188
29	1	92.0439	-0.71423
29	1	84.4047	-0.799212
29	1	77.3994	-1.07398
29	1	70.9756	-1.27136
29	1	65.0849	-1.23073
29	1	59.6831	-1.47512
29	1	54.7296	-2.06852
29	1	50.1873	-2.23212
29	1	46.022	-1.44039
29	1	42.2023	-0.471554
29	1	38.6997	0.0895445
29	1	35.4878	0.100586
29	1	32.5424	-0.531081
29	1	29.8416	-1.85723
29	1	27.3648	-3.23737
29	1	25.0937	-3.92271
29	1	23.011	-3.88477
29	1	21.1012	-3.04275
29	1	19.3499	-2.60152
29	1	17.7439	-2.60115
29	1	16.2712	-2.8883
29	1	14.9208	-2.57427
29	1	13.6824	-1.58134
29	1	12.5468	-1.31787
29	1	11.5055	-0.849316
29	1	10.5506	0.209951
29	1	9.67493	0.736971
29	1	8.87195	0.813369
29	1	8.13561	0.64825
29	1	7.46039	0.377441
29	1	6.84121	0.0962938
29	1	6.27341	-0.0824817
29	1	5.75275	-0.124613
29	1	5.27529	-0.014678
29	1	4.83746	0.233107
29	1	4.43597	0.404284
29	1	4.06781	0.311467
29	1	3.73019	0.235694
29	1	3.4206	0.023021
29	1	3.13671	-0.796361
29	1	2.87637	-1.05742
29	1	2.63765	-1.21338
29	1	2.41873	-3.39907
29	1	2.21799	-1.44014
29	1	2.0339	-0.225678
29	1	1.8651	0.301291
29	1	1.7103	0.57625
29	1	1.56835	0.671398
29	1	1.43819	0.533918
29	1	1.31882	0.0873729
29	1	1.20937	-0.485618
29	1	1.10899	-0.881246
29	1	1.01695	-1.93652
29	1	1	-3.4293
29	1.05	200.749	0.463019
29	1.05	184.088	0.311591
29	1.05	168.809	-0.170485
29	1.05	154.799	-0.967912
29	1.05	141.951	-1.57414
29	1.05	130.17	-1.50323
29	1.05	119.366	-1.15838
29	1.05	109.459	-1.05515
29	1.05	100.375	-1.34861
29	1.05	92.0439	-1.74652
29	1.05	84.4047	-1.68722
29	1.05	77.3994	-1.35967
29	1.05	70.9756	-1.21061
29	1.05	65.0849	-1.47557
29	1.05	59.6831	-2.16368
29	1.05	54.7296	-2.50252
29	1.05	50.1873	-1.96228
29	1.05	46.022	-0.990072
29	1.05	42.2023	-0.0142742
29	1.05	38.6997	0.613233
29	1.05	35.4878	0.7971
29	1.05	32.5424	0.574962
29	1.05	29.8416	0.0782273
29	1.05	27.3648	-0.48161
29	1.05	25.0937	-1.10096
29	1.05	23.011	-1.84312
29	1.05	21.1012	-2.63335
29	1.05	19.3499	-3.08972
29	1.05	17.7439	-2.19338
29	1.05	16.2712	-1.31811
29	1.05	14.9208	-0.723031
29	1.05	13.6824	-0.214882
29	1.05	12.5468	0.0727961
29	1.05	11.5055	0.280874
29	1.05	10.5506	0.662281
29	1.05	9.67493	0.963442
29	1.05	8.87195	1.00762
29	1.05	8.13561	0.816344
29	1.05	7.46039	0.474292
29	1.05	6.84121	0.14441
29	1.05	6.27341	0.0178749
29	1.05	5.75275	0.0577065
29	1.05	5.27529	0.163468
29	1.05	4.83746	0.279919
29	1.05	4.43597	0.229676
29	1.05	4.06781	-0.0857363
29	1.05	3.73019	-0.0127568
29	1.05	3.4206	0.05565
29	1.05	3.13671	-0.491835
29	1.05	2.87637	-0.840718
29	1.05	2.63765	-1.14164
29	1.05	2.41873	-2.91832
29	1.05	2.21799	-1.52153
29	1.05	2.0339	-0.347285
29	1.05	1.8651	0.175074
29	1.05	1.7103	0.475684
29	1.05	1.56835	0.604326
29	1.05	1.43819	0.472368
29	1.05	1.31882	-0.00158582
29	1.05	1.20937	-0.600094
29	1.05	1.10899	-0.946656
29	1.05	1.01695	-2.01613
29	1.05	1	-3.56024
29	1.1	200.749	0.952575
29	1.1	184.088	0.693098
29	1.1	168.809	0.150881
29	1.1	154.799	-0.592342
29	1.1	141.951	-1.07776
29	1.1	130.17	-1.21006
29	1.1	119.366	-1.34656
29	1.1	109.459	-1.45642
29	1.1	100.375	-1.43282
29	1.1	92.0439	-1.19684
29	1.1	84.4047	-0.788799
29	1.1	77.3994	-0.507181
29	1.1	70.9756	-0.601517
29	1.1	65.0849	-1.2035
29	1.1	59.6831	-1.88549
29	1.1	54.7296	-1.70495
29	1.1	50.1873	-1.1696
29	1.1	46.022	-0.636433
29	1.1	42.2023	-0.158473
29	1.1	38.6997	0.247681
29	1.1	35.4878	0.678771
29	1.1	32.5424	1.07789
29	1.1	29.8416	1.2309
29	1.1	27.3648	1.00598
29	1.1	25.0937	0.430908
29	1.1	23.011	-0.271344
29	1.1	21.1012	-0.711346
29	1.1	19.3499	-0.656067
29	1.1	17.7439	-0.200054
29	1.1	16.2712	0.294905
29	1.1	14.9208	0.621757
29	1.1	13.6824	0.790841
29	1.1	12.5468	0.839181
29	1.1	11.5055	0.845707
29	1.1	10.5506	0.941619
29	1.1	9.67493	1.07148
29	1.1	8.87195	1.05948
29	1.1	8.13561	0.808552
29	1.1	7.46039	0.352564
29	1.1	6.84121	-0.0398072
29	1.1	6.27341	-0.0554959
29	1.1	5.75275	0.0995132
29	1.1	5.27529	0.2385
29	1.1	4.83746	0.284568
29	1.1	4.43597	0.0283297
29	1.1	4.06781	-0.657619
29	1.1	3.73019	-0.282136
29	1.1	3.4206	0.0939781
29	1.1	3.13671	-0.25216
29	1.1	2.87637	-0.627558
29	1.1	2.63765	-1.004
29	1.1	2.41873	-2.21506
29	1.1	2.21799	-1.49734
29	1.1	2.0339	-0.466108
29	1.1	1.8651	0.0386197
29	1.1	1.7103	0.36701
29	1.1	1.56835	0.53359
29	1.1	1.43819	0.408375
29	1.1	1.31882	-0.0957901
29	1.1	1.20937	-0.723478
29	1.1	1.10899	-1.00849
29	1.1	1.01695	-2.0782
29	1.1	1	-3.61944
29	1.15	200.749	0.733541
29	1.15	184.088	0.509637
29	1.15	168.809	0.324995
29	1.15	154.799	0.18136
29	1.15	141.951	-0.0809472
29	1.15	130.17	-0.587804
29	1.15	119.366	-1.32665
29	1.15	109.459	-1.79022
29	1.15	100.375	-1.59753
29	1.15	92.0439	-1.13254
29	1.15	84.4047	-0.763235
29	1.15	77.3994	-0.743485
29	1.15	70.9756	-1.15979
29	1.15	65.0849	-1.57957
29	1.15	59.6831	-1.04975
29	1.15	54.7296	-0.263529
29	1.15	50.1873	0.0837682
29	1.15	46.022	-0.0178998
29	1.15	42.2023	-0.526859
29	1.15	38.6997	-0.881868
29	1.15	35.4878	-0.0754237
29	1.15	32.5424	0.907054
29	1.15	29.8416	1.36949
29	1.15	27.3648	1.18809
29	1.15	25.0937	0.412892
29	1.15	23.011	-0.387489
29	1.15	21.1012	-0.307009
29	1.15	19.3499	0.168914
29	1.15	17.7439	0.678289
29	1.15	16.2712	1.05209
29	1.15	14.9208	1.19076
29	1.15	13.6824	1.11384
29	1.15	12.5468	0.908672
29	1.15	11.5055	0.761316
29	1.15	10.5506	0.850289
29	1.15	9.67493	1.01962
29	1.15	8.87195	1.00242
29	1.15	8.13561	0.663617
29	1.15	7.46039	-0.00663536
29	1.15	6.84121	-0.522908
29	1.15	6.27341	-0.289813
29	1.15	5.75275	0.0311828
29	1.15	5.27529	0.242864
29	1.15	4.83746	0.273929
29	1.15	4.43597	-0.152156
29	1.15	4.06781	-1.5468
29	1.15	3.73019	-0.514047
29	1.15	3.4206	0.141461
29	1.15	3.13671	-0.058668
29	1.15	2.87637	-0.429871
29	1.15	2.63765	-0.837489
29	1.15	2.41873	-1.70997
29	1.15	2.21799	-1.41227
29	1.15	2.0339	-0.58408
29	1.15	1.8651	-0.10944
29	1.15	1.7103	0.250265
29	1.15	1.56835	0.459892
29	1.15	1.43819	0.342559
29	1.15	1.31882	-0.195181
29	1.15	1.20937	-0.857112
29	1.15	1.10899	-1.06563
29	1.15	1.01695	-2.11566
29	1.15	1	-3.57251
29	1.2	200.749	0.482286
29	1.2	184.088	0.385981
29	1.2	168.809	0.488738
29	1.2	154.799	0.650483
29	1.2	141.951	0.612017
29	1.2	130.17	0.224637
29	1.2	119.366	-0.511266
29	1.2	109.459	-1.25789
29	1.2	100.375	-1.68759
29	1.2	92.0439	-1.62921
29	1.2	84.4047	-1.14007
29	1.2	77.3994	-0.768637
29	1.2	70.9756	-0.721085
29	1.2	65.0849	-0.753293
29	1.2	59.6831	-0.545345
29	1.2	54.7296	-0.217674
29	1.2	50.1873	-0.0156224
29	1.2	46.022	-0.106808
29	1.2	42.2023	-0.617284
29	1.2	38.6997	-0.826792
29	1.2	35.4878	0.125999
29	1.2	32.5424	1.03216
29	1.2	29.8416	1.39009
29	1.2	27.3648	1.06303
29	1.2	25.0937	-0.0491892
29	1.2	23.011	-1.5859
29	1.2	21.1012	-1.08384
29	1.2	19.3499	0.0400255
29	1.2	17.7439	0.844152
29	1.2	16.2712	1.22526
29	1.2	14.9208	1.21249
29	1.2	13.6824	0.879223
29	1.2	12.5468	0.305348
29	1.2	11.5055	-0.0538991
29	1.2	10.5506	0.422499
29	1.2	9.67493	0.875297
29	1.2	8.87195	0.91055
29	1.2	8.13561	0.47831
29	1.2	7.46039	-0.547587
29	1.2	6.84121	-1.43667
29	1.2	6.27341	-0.645669
29	1.2	5.75275	-0.122598
29	1.2	5.27529	0.205183
29	1.2	4.83746	0.280853
29	1.2	4.43597	-0.211325
29	1.2	4.06781	-2.38984
29	1.2	3.73019	-0.589319
29	1.2	3.4206	0.201654
29	1.2	3.13671	0.0985926
29	1.2	2.87637	-0.25491
29	1.2	2.63765	-0.671136
29	1.2	2.41873	-1.35654
29	1.2	2.21799	-1.31364
29	1.2	2.0339	-0.704549
29	1.2	1.8651	-0.271021
29	1.2	1.7103	0.125523
29	1.2	1.56835	0.384018
29	1.2	1.43819	0.27561
29	1.2	1.31882	-0.299606
29	1.2	1.20937	-1.00277
29	1.2	1.10899	-1.11688
29	1.2	1.01695	-2.12252
29	1.2	1	-3.41789
29	1.25	200.749	0.264889
29	1.25	184.088	-0.0308862
29	1.25	168.809	-0.0954969
29	1.25	154.799	0.122754
29	1.25	141.951	0.287133
29	1.25	130.17	0.151806
29	1.25	119.366	-0.347355
29	1.25	109.459	-0.879083
29	1.25	100.375	-0.926348
29	1.25	92.0439	-0.640857
29	1.25	84.4047	-0.378663
29	1.25	77.3994	-0.376351
29	1.25	70.9756	-0.631152
29	1.25	65.0849	-0.838687
29	1.25	59.6831	-0.778886
29	1.25	54.7296	-0.546858
29	1.25	50.1873	-0.0360037
29	1.25	46.022	0.562234
29	1.25	42.2023	0.882686
29	1.25	38.6997	1.02129
29	1.25	35.4878	1.25258
29	1.25	32.5424	1.49752
29	1.25	29.8416	1.47944
29	1.25	27.3648	1.06757
29	1.25	25.0937	0.391439
29	1.25	23.011	-0.14749
29	1.25	21.1012	-0.158282
29	1.25	19.3499	0.346704
29	1.25	17.7439	0.878562
29	1.25	16.2712	1.08658
29	1.25	14.9208	0.920428
29	1.25	13.6824	0.437019
29	1.25	12.5468	-0.353346
29	1.25	11.5055	-0.888298
29	1.25	10.5506	0.159657
29	1.25	9.67493	0.813277
29	1.25	8.87195	0.87538
29	1.25	8.13561	0.397292
29	1.25	7.46039	-0.83385
29	1.25	6.84121	-2.45908
29	1.25	6.27341	-1.0403
29	1.25	5.75275	-0.343364
29	1.25	5.27529	0.151281
29	1.25	4.83746	0.327845
29	1.25	4.43597	-0.0839264
29	1.25	4.06781	-1.41241
29	1.25	3.73019	-0.442698
29	1.25	3.4206	0.274085
29	1.25	3.13671	0.224626
29	1.25	2.87637	-0.107079
29	1.25	2.63765	-0.521871
29	1.25	2.41873	-1.10632
29	1.25	2.21799	-1.23027
29	1.25	2.0339	-0.831876
29	1.25	1.8651	-0.448731
29	1.25	1.7103	-0.00705243
29	1.25	1.56835	0.306854
29	1.25	1.43819	0.208298
29	1.25	1.31882	-0.408754
29	1.25	1.20937	-1.16283
29	1.25	1.10899	-1.16111
29	1.25	1.01695	-2.09565
29	1.25	1	-3.18881
29	1.3	200.749	0.131785
29	1.3	184.088	-0.136211
29	1.3	168.809	-0.574595
29	1.3	154.799	-1.09412
29	1.3	141.951	-1.31764
29	1.3	130.17	-1.28332
29	1.3	119.366	-1.36557
29	1.3	109.459	-1.37113
29	1.3	100.375	-1.0143
29	1.3	92.0439	-0.586471
29	1.3	84.4047	-0.358001
29	1.3	77.3994	-0.537925
29	1.3	70.9756	-1.22586
29	1.3	65.0849	-1.67097
29	1.3	59.6831	-0.912307
29	1.3	54.7296	-0.0734003
29	1.3	50.1873	0.569523
29	1.3	46.022	1.07952
29	1.3	42.2023	1.30862
29	1.3	38.6997	1.30269
29	1.3	35.4878	1.27252
29	1.3	32.5424	1.20218
29	1.3	29.8416	0.857338
29	1.3	27.3648	0.338662
29	1.3	25.0937	0.32277
29	1.3	23.011	0.619981
29	1.3	21.1012	0.73034
29	1.3	19.3499	0.745955
29	1.3	17.7439	0.76115
29	1.3	16.2712	0.638327
29	1.3	14.9208	0.269057
29	1.3	13.6824	-0.0511304
29	1.3	12.5468	-0.0234415
29	1.3	11.5055	0.126146
29	1.3	10.5506	0.552226
29	1.3	9.67493	0.927687
29	1.3	8.87195	0.923719
29	1.3	8.13561	0.450023
29	1.3	7.46039	-0.610085
29	1.3	6.84121	-1.92277
29	1.3	6.27341	-1.436
29	1.3	5.75275	-0.61541
29	1.3	5.27529	0.10635
[truncated: 4,808 more rows]

## Sheet: Figure 4c
Figure 4c
Data to plot error state of subject 6 over trials
x data	y data
trials	error state
1	0
2	0.243124
3	0.592756
4	0.601081
5	0.694004
6	0.753971
7	1.11499
8	1.09884
9	1.25186
10	1.55953
11	1.844
12	1.53574
13	1.30382
14	1.22223
15	1.06735
16	1.0461
17	1.11306
18	1.132
19	0.46471
20	0.818139
21	0.791385
22	0.678069
23	0.659633
24	0.817668
25	0.844498
26	0.81748
27	0.713238
28	0.550183
29	0.86636
30	0.790478
31	0.863411
32	1.0925
33	1.25898
34	1.17036
35	1.14039
36	1.09604
37	0.75175
38	0.793915
39	0.804705
40	0.770244
41	0.758387
42	0.711811
43	0.60399
44	0.487239
45	0.50711
46	0.56502
47	0.458667
48	0.279837
49	0.158878
50	-0.176044
51	-0.224635
52	-0.232965
53	0.0237371
54	-0.0725673
55	0.0206585
56	0.00873816
57	-0.250727
58	-0.384011
59	-0.389193
60	-0.249734
61	-0.58057
62	-0.432638
63	-0.414778
64	-0.469177
65	-0.522272
66	-0.687003
67	-0.678738
68	-1.01586
69	-0.968732
70	-0.913817
71	-0.86771
72	-0.852002
73	-0.671475
74	-0.998093
75	-0.993116
76	-1.05922
77	-1.10641
78	-0.828719
79	-0.773791
80	-1.09939
81	-1.32517
82	-0.943355
83	-0.707425
84	-0.602186
85	-0.772162
86	-0.665507
87	-0.708113
88	-0.638595
89	-0.698912
90	-0.475241
91	-0.307109
92	-0.285308
93	-0.0917746
94	0.175774
95	0.27295
96	0.233584
97	0.31038
98	0.564991
99	0.492638
100	0.678392
101	0.91913
102	1.0789
103	1.04923
104	1.30458
105	1.36895
106	1.39547
107	1.31296
108	1.20054
109	0.855199
110	0.663822
111	0.872355
112	0.995681
113	0.936826
114	0.886012
115	0.865439
116	0.881291
117	1.19238
118	0.909541
119	0.683882
120	0.421985
121	0.531134
122	0.689828
123	0.678775
124	0.338654
125	0.150454
126	0.0327989
127	-0.0167894
128	-0.113146
129	-0.153112
130	-0.336394
131	0.0357498
132	-0.13885

## Sheet: Figure 4d
Figure 4d
Data to plot cluster statistic found in IPS R during speed instruction from spectral data
x data	y data	color
time	frequency	t stat
-0.25	200.749	-2.47663
-0.25	184.088	-2.53223
-0.25	168.809	-2.57788
-0.25	154.799	-2.63418
-0.25	141.951	-2.44406
-0.25	130.17	-2.17823
-0.25	119.366	-2.01837
-0.25	109.459	-1.66623
-0.25	100.375	-1.44753
-0.25	92.0439	-1.29373
-0.25	84.4047	-1.02819
-0.25	77.3994	-0.938682
-0.25	70.9756	-0.576078
-0.25	65.0849	-0.474391
-0.25	59.6831	-0.53895
-0.25	54.7296	-0.715459
-0.25	50.1873	-0.81789
-0.25	46.022	-1.01395
-0.25	42.2023	-1.16164
-0.25	38.6997	-1.23752
-0.25	35.4878	-1.31828
-0.25	32.5424	-1.19088
-0.25	29.8416	-1.1013
-0.25	27.3648	-1.0872
-0.25	25.0937	-0.946447
-0.25	23.011	-0.725486
-0.25	21.1012	-0.390307
-0.25	19.3499	-0.0483643
-0.25	17.7439	0.095746
-0.25	16.2712	0.186541
-0.25	14.9208	0.13497
-0.25	13.6824	0.123294
-0.25	12.5468	0.0158304
-0.25	11.5055	0.0917959
-0.25	10.5506	-0.033707
-0.25	9.67493	-0.105393
-0.25	8.87195	-0.0829346
-0.25	8.13561	-0.0722203
-0.25	7.46039	-0.023928
-0.25	6.84121	0.0256918
-0.25	6.27341	-0.11559
-0.25	5.75275	-0.324123
-0.25	5.27529	-0.433661
-0.25	4.83746	-0.525909
-0.25	4.43597	-0.359747
-0.25	4.06781	-0.201626
-0.25	3.73019	0.0454805
-0.25	3.4206	0.239534
-0.25	3.13671	0.24529
-0.25	2.87637	-0.086786
-0.25	2.63765	-0.259795
-0.25	2.41873	-0.319653
-0.25	2.21799	-0.434829
-0.25	2.0339	-0.209725
-0.25	1.8651	0.231789
-0.25	1.7103	0.261689
-0.25	1.56835	0.219899
-0.25	1.43819	0.0302866
-0.25	1.31882	0.211688
-0.25	1.20937	0.392994
-0.25	1.10899	0.526902
-0.25	1.01695	0.505307
-0.25	1	0.395862
-0.2	200.749	-2.38199
-0.2	184.088	-2.41722
-0.2	168.809	-2.47851
-0.2	154.799	-2.46598
-0.2	141.951	-2.33806
-0.2	130.17	-2.04063
-0.2	119.366	-1.65774
-0.2	109.459	-1.36861
-0.2	100.375	-1.24228
-0.2	92.0439	-1.24849
-0.2	84.4047	-1.09522
-0.2	77.3994	-0.837066
-0.2	70.9756	-0.506294
-0.2	65.0849	-0.362637
-0.2	59.6831	-0.475807
-0.2	54.7296	-0.679502
-0.2	50.1873	-0.820315
-0.2	46.022	-0.861117
-0.2	42.2023	-0.836002
-0.2	38.6997	-0.75618
-0.2	35.4878	-0.556108
-0.2	32.5424	-0.428143
-0.2	29.8416	-0.493689
-0.2	27.3648	-0.528393
-0.2	25.0937	-0.554252
-0.2	23.011	-0.434563
-0.2	21.1012	-0.212241
-0.2	19.3499	0.00221501
-0.2	17.7439	0.171657
-0.2	16.2712	0.209477
-0.2	14.9208	0.249185
-0.2	13.6824	0.282209
-0.2	12.5468	0.216394
-0.2	11.5055	0.193254
-0.2	10.5506	0.242842
-0.2	9.67493	0.0962104
-0.2	8.87195	-0.0948012
-0.2	8.13561	-0.243507
-0.2	7.46039	-0.239011
-0.2	6.84121	-0.126477
-0.2	6.27341	-0.193395
-0.2	5.75275	-0.19408
-0.2	5.27529	-0.303973
-0.2	4.83746	-0.540909
-0.2	4.43597	-0.495977
-0.2	4.06781	-0.346941
-0.2	3.73019	-0.104716
-0.2	3.4206	0.174778
-0.2	3.13671	0.101497
-0.2	2.87637	-0.0941897
-0.2	2.63765	-0.325479
-0.2	2.41873	-0.366337
-0.2	2.21799	-0.431496
-0.2	2.0339	-0.141221
-0.2	1.8651	0.259497
-0.2	1.7103	0.292417
-0.2	1.56835	0.266421
-0.2	1.43819	0.0849813
-0.2	1.31882	0.243257
-0.2	1.20937	0.444485
-0.2	1.10899	0.557875
-0.2	1.01695	0.539553
-0.2	1	0.402083
-0.15	200.749	-2.18861
-0.15	184.088	-2.20487
-0.15	168.809	-2.19692
-0.15	154.799	-2.14462
-0.15	141.951	-2.10909
-0.15	130.17	-1.98295
-0.15	119.366	-1.89998
-0.15	109.459	-1.68128
-0.15	100.375	-1.52066
-0.15	92.0439	-1.32719
-0.15	84.4047	-1.06156
-0.15	77.3994	-0.723034
-0.15	70.9756	-0.454387
-0.15	65.0849	-0.284622
-0.15	59.6831	-0.209269
-0.15	54.7296	-0.288635
-0.15	50.1873	-0.375046
-0.15	46.022	-0.474171
-0.15	42.2023	-0.338757
-0.15	38.6997	-0.173179
-0.15	35.4878	-0.172694
-0.15	32.5424	-0.0441183
-0.15	29.8416	-0.0501829
-0.15	27.3648	-0.128972
-0.15	25.0937	-0.225718
-0.15	23.011	-0.216509
-0.15	21.1012	-0.168651
-0.15	19.3499	-0.162165
-0.15	17.7439	-0.0687209
-0.15	16.2712	0.2079
-0.15	14.9208	0.36154
-0.15	13.6824	0.455187
-0.15	12.5468	0.414809
-0.15	11.5055	0.318806
-0.15	10.5506	0.372408
-0.15	9.67493	0.187158
-0.15	8.87195	-0.0643818
-0.15	8.13561	-0.206815
-0.15	7.46039	-0.248738
-0.15	6.84121	-0.224919
-0.15	6.27341	-0.249228
-0.15	5.75275	-0.257048
-0.15	5.27529	-0.296832
-0.15	4.83746	-0.583453
-0.15	4.43597	-0.678899
-0.15	4.06781	-0.488428
-0.15	3.73019	-0.220545
-0.15	3.4206	0.130943
-0.15	3.13671	0.0778629
-0.15	2.87637	-0.0969653
-0.15	2.63765	-0.375146
-0.15	2.41873	-0.424994
-0.15	2.21799	-0.416924
-0.15	2.0339	-0.0973722
-0.15	1.8651	0.29155
-0.15	1.7103	0.324609
-0.15	1.56835	0.264396
-0.15	1.43819	0.0955723
-0.15	1.31882	0.242947
-0.15	1.20937	0.483289
-0.15	1.10899	0.607225
-0.15	1.01695	0.566763
-0.15	1	0.424572
-0.1	200.749	-2.32679
-0.1	184.088	-2.2969
-0.1	168.809	-2.32701
-0.1	154.799	-2.30332
-0.1	141.951	-2.24476
-0.1	130.17	-2.09773
-0.1	119.366	-1.91986
-0.1	109.459	-1.76072
-0.1	100.375	-1.583
-0.1	92.0439	-1.39948
-0.1	84.4047	-1.30832
-0.1	77.3994	-1.19738
-0.1	70.9756	-1.13647
-0.1	65.0849	-1.08217
-0.1	59.6831	-1.02635
-0.1	54.7296	-0.777003
-0.1	50.1873	-0.51572
-0.1	46.022	-0.165621
-0.1	42.2023	0.0744543
-0.1	38.6997	0.235047
-0.1	35.4878	0.281313
-0.1	32.5424	0.246853
-0.1	29.8416	0.31852
-0.1	27.3648	0.192643
-0.1	25.0937	-0.0902467
-0.1	23.011	-0.226599
-0.1	21.1012	-0.25196
-0.1	19.3499	-0.0149904
-0.1	17.7439	0.150924
-0.1	16.2712	0.309659
-0.1	14.9208	0.435465
-0.1	13.6824	0.608288
-0.1	12.5468	0.650137
-0.1	11.5055	0.441355
-0.1	10.5506	0.300567
-0.1	9.67493	0.135838
-0.1	8.87195	-0.135598
-0.1	8.13561	-0.164863
-0.1	7.46039	-0.154276
-0.1	6.84121	-0.192573
-0.1	6.27341	-0.324728
-0.1	5.75275	-0.306971
-0.1	5.27529	-0.347212
-0.1	4.83746	-0.553865
-0.1	4.43597	-0.739052
-0.1	4.06781	-0.571444
-0.1	3.73019	-0.287702
-0.1	3.4206	0.0707938
-0.1	3.13671	0.0363114
-0.1	2.87637	-0.131793
-0.1	2.63765	-0.404238
-0.1	2.41873	-0.481915
-0.1	2.21799	-0.439511
-0.1	2.0339	-0.0524517
-0.1	1.8651	0.299658
-0.1	1.7103	0.345631
-0.1	1.56835	0.306801
-0.1	1.43819	0.120638
-0.1	1.31882	0.257787
-0.1	1.20937	0.540813
-0.1	1.10899	0.658122
-0.1	1.01695	0.589881
-0.1	1	0.45586
-0.05	200.749	-2.84666
-0.05	184.088	-2.79541
-0.05	168.809	-2.65097
-0.05	154.799	-2.46889
-0.05	141.951	-2.33654
-0.05	130.17	-2.20322
-0.05	119.366	-2.12824
-0.05	109.459	-1.92751
-0.05	100.375	-1.68652
-0.05	92.0439	-1.61427
-0.05	84.4047	-1.61925
-0.05	77.3994	-1.60132
-0.05	70.9756	-1.55046
-0.05	65.0849	-1.55467
-0.05	59.6831	-1.39436
-0.05	54.7296	-0.921154
-0.05	50.1873	-0.475578
-0.05	46.022	-0.215111
-0.05	42.2023	-0.012009
-0.05	38.6997	0.085201
-0.05	35.4878	0.139207
-0.05	32.5424	0.07936
-0.05	29.8416	-0.0836111
-0.05	27.3648	-0.209964
-0.05	25.0937	-0.348374
-0.05	23.011	-0.2921
-0.05	21.1012	-0.0738638
-0.05	19.3499	0.330478
-0.05	17.7439	0.517143
-0.05	16.2712	0.505596
-0.05	14.9208	0.501484
-0.05	13.6824	0.589071
-0.05	12.5468	0.513813
-0.05	11.5055	0.40919
-0.05	10.5506	0.241263
-0.05	9.67493	0.0535832
-0.05	8.87195	-0.187393
-0.05	8.13561	-0.0167872
-0.05	7.46039	0.0750476
-0.05	6.84121	-0.113466
-0.05	6.27341	-0.339634
-0.05	5.75275	-0.402397
-0.05	5.27529	-0.345187
-0.05	4.83746	-0.548228
-0.05	4.43597	-0.801678
-0.05	4.06781	-0.582699
-0.05	3.73019	-0.30951
-0.05	3.4206	-0.00476277
-0.05	3.13671	-0.0119553
-0.05	2.87637	-0.216461
-0.05	2.63765	-0.433136
-0.05	2.41873	-0.514907
-0.05	2.21799	-0.448431
-0.05	2.0339	-0.0432672
-0.05	1.8651	0.259538
-0.05	1.7103	0.328579
-0.05	1.56835	0.31706
-0.05	1.43819	0.154266
-0.05	1.31882	0.281054
-0.05	1.20937	0.602248
-0.05	1.10899	0.680546
-0.05	1.01695	0.612603
-0.05	1	0.488697
0	200.749	-2.32642
0	184.088	-2.56323
0	168.809	-2.75047
0	154.799	-2.71301
0	141.951	-2.6068
0	130.17	-2.53837
0	119.366	-2.38089
0	109.459	-2.18504
0	100.375	-2.05673
0	92.0439	-2.00683
0	84.4047	-1.84553
0	77.3994	-1.53389
0	70.9756	-1.21893
0	65.0849	-1.036
0	59.6831	-0.988302
0	54.7296	-0.574361
0	50.1873	-0.266557
0	46.022	-0.141777
0	42.2023	-0.13212
0	38.6997	-0.0560474
0	35.4878	-0.0233589
0	32.5424	-0.0382688
0	29.8416	-0.214661
0	27.3648	-0.222873
0	25.0937	-0.0948798
0	23.011	-0.00120916
0	21.1012	0.205391
0	19.3499	0.454218
0	17.7439	0.623218
0	16.2712	0.57521
0	14.9208	0.408472
0	13.6824	0.308343
0	12.5468	0.321758
0	11.5055	0.312141
0	10.5506	0.235206
0	9.67493	0.118273
0	8.87195	0.0453307
0	8.13561	0.321377
0	7.46039	0.33849
0	6.84121	-0.0312072
0	6.27341	-0.444923
0	5.75275	-0.56636
0	5.27529	-0.427828
0	4.83746	-0.618034
0	4.43597	-0.791914
0	4.06781	-0.64029
0	3.73019	-0.425507
0	3.4206	-0.111382
0	3.13671	-0.111513
0	2.87637	-0.344902
0	2.63765	-0.489249
0	2.41873	-0.554056
0	2.21799	-0.464105
0	2.0339	-0.0717043
0	1.8651	0.196505
0	1.7103	0.347545
0	1.56835	0.297222
0	1.43819	0.165624
0	1.31882	0.296035
0	1.20937	0.627741
0	1.10899	0.694401
0	1.01695	0.634047
0	1	0.493208
0.05	200.749	-2.52838
0.05	184.088	-2.6519
0.05	168.809	-2.78042
0.05	154.799	-2.68943
0.05	141.951	-2.64011
0.05	130.17	-2.53496
0.05	119.366	-2.4613
0.05	109.459	-2.35936
0.05	100.375	-2.24693
0.05	92.0439	-2.02056
0.05	84.4047	-1.69358
0.05	77.3994	-1.35012
0.05	70.9756	-0.959893
0.05	65.0849	-0.689239
0.05	59.6831	-0.433048
0.05	54.7296	-0.275343
0.05	50.1873	-0.224312
0.05	46.022	-0.190299
0.05	42.2023	-0.00676409
0.05	38.6997	0.15629
0.05	35.4878	0.287857
0.05	32.5424	0.324691
0.05	29.8416	0.388049
0.05	27.3648	0.400478
0.05	25.0937	0.33937
0.05	23.011	0.403862
0.05	21.1012	0.436399
0.05	19.3499	0.508105
0.05	17.7439	0.565462
0.05	16.2712	0.578201
0.05	14.9208	0.338926
0.05	13.6824	0.183854
0.05	12.5468	0.174901
0.05	11.5055	0.257549
0.05	10.5506	0.27536
0.05	9.67493	0.211445
0.05	8.87195	0.241488
0.05	8.13561	0.456265
0.05	7.46039	0.39216
0.05	6.84121	-0.0765823
0.05	6.27341	-0.505189
0.05	5.75275	-0.565681
0.05	5.27529	-0.40322
0.05	4.83746	-0.685434
0.05	4.43597	-0.829374
0.05	4.06781	-0.691186
0.05	3.73019	-0.524369
0.05	3.4206	-0.28678
0.05	3.13671	-0.216891
0.05	2.87637	-0.456283
0.05	2.63765	-0.568898
0.05	2.41873	-0.63169
0.05	2.21799	-0.471269
0.05	2.0339	-0.0995722
0.05	1.8651	0.144111
0.05	1.7103	0.323226
0.05	1.56835	0.262153
0.05	1.43819	0.174013
0.05	1.31882	0.323055
0.05	1.20937	0.67874
0.05	1.10899	0.735369
0.05	1.01695	0.671496
0.05	1	0.48346
0.1	200.749	-2.30098
0.1	184.088	-2.44135
0.1	168.809	-2.45333
0.1	154.799	-2.31517
0.1	141.951	-2.25907
0.1	130.17	-2.33181
0.1	119.366	-2.25884
0.1	109.459	-1.96443
0.1	100.375	-1.59648
0.1	92.0439	-1.31971
0.1	84.4047	-1.18038
0.1	77.3994	-1.09918
0.1	70.9756	-0.750727
0.1	65.0849	-0.467434
0.1	59.6831	-0.384128
0.1	54.7296	-0.421603
0.1	50.1873	-0.299901
0.1	46.022	-0.118146
0.1	42.2023	0.179274
0.1	38.6997	0.403861
0.1	35.4878	0.487186
0.1	32.5424	0.335946
0.1	29.8416	0.310945
0.1	27.3648	0.370332
0.1	25.0937	0.237532
0.1	23.011	0.0921581
0.1	21.1012	-0.00871687
0.1	19.3499	0.118532
0.1	17.7439	0.319033
0.1	16.2712	0.493205
0.1	14.9208	0.454171
0.1	13.6824	0.299352
0.1	12.5468	0.219968
0.1	11.5055	0.213919
0.1	10.5506	0.19178
0.1	9.67493	0.0973391
0.1	8.87195	0.212537
0.1	8.13561	0.406468
0.1	7.46039	0.322027
0.1	6.84121	-0.171155
0.1	6.27341	-0.41824
0.1	5.75275	-0.475276
0.1	5.27529	-0.460757
0.1	4.83746	-0.712566
0.1	4.43597	-0.803239
0.1	4.06781	-0.699677
0.1	3.73019	-0.539133
0.1	3.4206	-0.382161
0.1	3.13671	-0.402016
0.1	2.87637	-0.530247
0.1	2.63765	-0.645123
0.1	2.41873	-0.700233
0.1	2.21799	-0.539372
0.1	2.0339	-0.160074
0.1	1.8651	0.0978624
0.1	1.7103	0.280839
0.1	1.56835	0.254632
0.1	1.43819	0.183997
0.1	1.31882	0.370583
0.1	1.20937	0.741839
0.1	1.10899	0.743373
0.1	1.01695	0.684171
0.1	1	0.499575
0.15	200.749	-2.17844
0.15	184.088	-2.28948
0.15	168.809	-2.23582
0.15	154.799	-2.2169
0.15	141.951	-2.31373
0.15	130.17	-2.43988
0.15	119.366	-2.3329
0.15	109.459	-1.85994
0.15	100.375	-1.26345
0.15	92.0439	-0.826964
0.15	84.4047	-0.654104
0.15	77.3994	-0.726059
0.15	70.9756	-0.746596
0.15	65.0849	-0.823127
0.15	59.6831	-0.856713
0.15	54.7296	-0.603776
0.15	50.1873	-0.408896
0.15	46.022	-0.390911
0.15	42.2023	-0.333054
0.15	38.6997	-0.26445
0.15	35.4878	-0.207104
0.15	32.5424	-0.245416
0.15	29.8416	-0.298576
0.15	27.3648	-0.196251
0.15	25.0937	-0.156079
0.15	23.011	-0.151608
0.15	21.1012	-0.192335
0.15	19.3499	-0.0583425
0.15	17.7439	0.125565
0.15	16.2712	0.36698
0.15	14.9208	0.438404
0.15	13.6824	0.438122
0.15	12.5468	0.472309
0.15	11.5055	0.316182
0.15	10.5506	0.171399
0.15	9.67493	-0.0687986
0.15	8.87195	0.0625116
0.15	8.13561	0.379696
0.15	7.46039	0.343133
0.15	6.84121	-0.0899365
0.15	6.27341	-0.293617
0.15	5.75275	-0.375718
0.15	5.27529	-0.44196
0.15	4.83746	-0.677249
0.15	4.43597	-0.71456
0.15	4.06781	-0.629303
0.15	3.73019	-0.484091
0.15	3.4206	-0.396142
0.15	3.13671	-0.469837
0.15	2.87637	-0.572867
0.15	2.63765	-0.693937
0.15	2.41873	-0.736626
0.15	2.21799	-0.585895
0.15	2.0339	-0.219779
0.15	1.8651	0.0683206
0.15	1.7103	0.27381
0.15	1.56835	0.262501
0.15	1.43819	0.195096
0.15	1.31882	0.405523
0.15	1.20937	0.750742
0.15	1.10899	0.744321
0.15	1.01695	0.704426
0.15	1	0.504903
0.2	200.749	-2.35686
0.2	184.088	-2.31633
0.2	168.809	-2.31508
0.2	154.799	-2.43284
0.2	141.951	-2.55448
0.2	130.17	-2.51583
0.2	119.366	-2.38155
0.2	109.459	-1.87064
0.2	100.375	-1.16095
0.2	92.0439	-0.742717
0.2	84.4047	-0.611289
0.2	77.3994	-0.769882
0.2	70.9756	-0.816421
0.2	65.0849	-0.78771
0.2	59.6831	-0.667173
0.2	54.7296	-0.531675
0.2	50.1873	-0.450483
0.2	46.022	-0.546556
0.2	42.2023	-0.556316
0.2	38.6997	-0.525388
0.2	35.4878	-0.365116
0.2	32.5424	-0.195529
0.2	29.8416	-0.0832019
0.2	27.3648	-0.0613177
0.2	25.0937	0.0769071
0.2	23.011	0.0109021
0.2	21.1012	-0.162891
0.2	19.3499	-0.112387
0.2	17.7439	0.038032
0.2	16.2712	0.326932
0.2	14.9208	0.523808
0.2	13.6824	0.533993
0.2	12.5468	0.543958
0.2	11.5055	0.466901
0.2	10.5506	0.196713
0.2	9.67493	-0.0176527
0.2	8.87195	-0.0898017
0.2	8.13561	0.256292
0.2	7.46039	0.421412
0.2	6.84121	0.0684766
0.2	6.27341	-0.261864
0.2	5.75275	-0.376918
0.2	5.27529	-0.422646
0.2	4.83746	-0.588525
0.2	4.43597	-0.605659
0.2	4.06781	-0.535387
0.2	3.73019	-0.470366
0.2	3.4206	-0.388323
0.2	3.13671	-0.571145
0.2	2.87637	-0.672444
0.2	2.63765	-0.7957
0.2	2.41873	-0.768909
0.2	2.21799	-0.654795
0.2	2.0339	-0.270406
0.2	1.8651	0.0328807
0.2	1.7103	0.25048
0.2	1.56835	0.254275
0.2	1.43819	0.223136
0.2	1.31882	0.420295
0.2	1.20937	0.765704
0.2	1.10899	0.741572
0.2	1.01695	0.720601
0.2	1	0.523128
0.25	200.749	-2.04365
0.25	184.088	-1.85899
0.25	168.809	-1.60422
0.25	154.799	-1.60128
0.25	141.951	-1.7956
0.25	130.17	-1.97496
0.25	119.366	-1.98891
0.25	109.459	-1.68113
0.25	100.375	-1.28745
0.25	92.0439	-0.93799
0.25	84.4047	-0.857951
0.25	77.3994	-1.01328
0.25	70.9756	-1.03365
0.25	65.0849	-0.887083
0.25	59.6831	-0.51315
0.25	54.7296	-0.274155
0.25	50.1873	-0.220533
0.25	46.022	-0.311555
0.25	42.2023	-0.362232
0.25	38.6997	-0.403151
0.25	35.4878	-0.329482
0.25	32.5424	-0.108041
0.25	29.8416	0.237799
0.25	27.3648	0.510585
0.25	25.0937	0.639008
0.25	23.011	0.358865
0.25	21.1012	0.0115739
0.25	19.3499	-0.138575
0.25	17.7439	-0.00389298
0.25	16.2712	0.0924724
0.25	14.9208	0.168673
0.25	13.6824	0.285747
0.25	12.5468	0.362922
0.25	11.5055	0.300072
0.25	10.5506	0.168521
0.25	9.67493	0.0955984
0.25	8.87195	0.0942963
0.25	8.13561	0.310764
0.25	7.46039	0.382332
0.25	6.84121	0.112515
0.25	6.27341	-0.301759
0.25	5.75275	-0.501081
0.25	5.27529	-0.485321
0.25	4.83746	-0.541354
0.25	4.43597	-0.516901
0.25	4.06781	-0.510359
0.25	3.73019	-0.389812
0.25	3.4206	-0.356368
0.25	3.13671	-0.628837
0.25	2.87637	-0.734085
0.25	2.63765	-0.819018
0.25	2.41873	-0.81287
0.25	2.21799	-0.632439
0.25	2.0339	-0.334651
0.25	1.8651	0.00192519
0.25	1.7103	0.254984
0.25	1.56835	0.220868
0.25	1.43819	0.213103
0.25	1.31882	0.41205
0.25	1.20937	0.747904
0.25	1.10899	0.74187
0.25	1.01695	0.701995
0.25	1	0.546186
0.3	200.749	-2.00185
0.3	184.088	-1.93303
0.3	168.809	-1.88651
0.3	154.799	-1.82366
0.3	141.951	-1.78156
0.3	130.17	-1.72693
0.3	119.366	-1.638
0.3	109.459	-1.63918
0.3	100.375	-1.5846
0.3	92.0439	-1.41382
0.3	84.4047	-1.18618
0.3	77.3994	-0.986484
0.3	70.9756	-0.786491
0.3	65.0849	-0.479908
0.3	59.6831	-0.386097
0.3	54.7296	-0.49499
0.3	50.1873	-0.607268
0.3	46.022	-0.653719
0.3	42.2023	-0.645433
0.3	38.6997	-0.622555
0.3	35.4878	-0.552024
0.3	32.5424	-0.365693
0.3	29.8416	-0.0458198
0.3	27.3648	0.281929
0.3	25.0937	0.393181
0.3	23.011	0.237633
0.3	21.1012	-0.0633442
0.3	19.3499	-0.203469
0.3	17.7439	-0.254909
0.3	16.2712	-0.253824
0.3	14.9208	-0.140906
0.3	13.6824	0.037776
0.3	12.5468	0.262019
0.3	11.5055	0.0943475
0.3	10.5506	-0.0720685
0.3	9.67493	-0.06557
0.3	8.87195	0.0172914
0.3	8.13561	0.171277
0.3	7.46039	0.233328
0.3	6.84121	-0.0337474
0.3	6.27341	-0.448388
0.3	5.75275	-0.659913
0.3	5.27529	-0.599102
0.3	4.83746	-0.512525
0.3	4.43597	-0.457529
0.3	4.06781	-0.442723
0.3	3.73019	-0.335821
0.3	3.4206	-0.291477
0.3	3.13671	-0.631486
0.3	2.87637	-0.790359
0.3	2.63765	-0.928933
0.3	2.41873	-0.872271
0.3	2.21799	-0.646777
0.3	2.0339	-0.359828
0.3	1.8651	-0.0524971
0.3	1.7103	0.249383
0.3	1.56835	0.241311
0.3	1.43819	0.1807
0.3	1.31882	0.401121
0.3	1.20937	0.752722
0.3	1.10899	0.738293
0.3	1.01695	0.694883
0.3	1	0.542262
0.35	200.749	-2.42731
0.35	184.088	-2.44906
0.35	168.809	-2.3152
0.35	154.799	-2.07991
0.35	141.951	-1.96772
0.35	130.17	-1.7453
0.35	119.366	-1.59802
0.35	109.459	-1.65992
0.35	100.375	-1.7378
0.35	92.0439	-1.65719
0.35	84.4047	-1.34343
0.35	77.3994	-0.995762
0.35	70.9756	-0.617158
0.35	65.0849	-0.38042
0.35	59.6831	-0.261604
0.35	54.7296	-0.226505
0.35	50.1873	-0.198783
0.35	46.022	-0.271894
0.35	42.2023	-0.35152
0.35	38.6997	-0.338132
0.35	35.4878	-0.274468
0.35	32.5424	0.0175086
0.35	29.8416	0.321406
0.35	27.3648	0.4125
0.35	25.0937	0.304762
0.35	23.011	0.0507793
0.35	21.1012	-0.151497
0.35	19.3499	-0.0348876
0.35	17.7439	-0.00803761
0.35	16.2712	-0.111314
0.35	14.9208	-0.11978
0.35	13.6824	0.0944304
0.35	12.5468	0.166401
0.35	11.5055	-0.0134935
0.35	10.5506	-0.197126
0.35	9.67493	-0.190581
0.35	8.87195	-0.105431
0.35	8.13561	-0.0736705
0.35	7.46039	-0.0833289
0.35	6.84121	-0.348155
0.35	6.27341	-0.614918
0.35	5.75275	-0.784004
0.35	5.27529	-0.726728
0.35	4.83746	-0.542199
0.35	4.43597	-0.384244
0.35	4.06781	-0.38269
0.35	3.73019	-0.271461
0.35	3.4206	-0.209855
0.35	3.13671	-0.579446
0.35	2.87637	-0.815491
0.35	2.63765	-1.04211
0.35	2.41873	-0.903504
0.35	2.21799	-0.644194
0.35	2.0339	-0.381416
0.35	1.8651	-0.058746
0.35	1.7103	0.25917
0.35	1.56835	0.270718
0.35	1.43819	0.164271
0.35	1.31882	0.377734
0.35	1.20937	0.727945
0.35	1.10899	0.706501
0.35	1.01695	0.683783
0.35	1	0.522737
0.4	200.749	-2.22739
0.4	184.088	-2.15807
0.4	168.809	-2.03151
0.4	154.799	-2.00793
0.4	141.951	-1.97882
0.4	130.17	-2.10481
0.4	119.366	-2.05935
0.4	109.459	-2.01925
0.4	100.375	-2.02504
0.4	92.0439	-1.87939
0.4	84.4047	-1.79127
0.4	77.3994	-1.74878
0.4	70.9756	-1.64705
0.4	65.0849	-1.38545
0.4	59.6831	-0.936653
0.4	54.7296	-0.557296
0.4	50.1873	-0.279502
0.4	46.022	-0.190608
0.4	42.2023	-0.294514
0.4	38.6997	-0.478178
0.4	35.4878	-0.486879
0.4	32.5424	-0.22542
0.4	29.8416	0.158373
0.4	27.3648	0.250248
0.4	25.0937	-0.00606833
0.4	23.011	-0.187912
0.4	21.1012	-0.263651
0.4	19.3499	-0.0781515
0.4	17.7439	0.0433897
0.4	16.2712	0.0737833
0.4	14.9208	0.11318
0.4	13.6824	0.248258
0.4	12.5468	0.171
0.4	11.5055	0.032138
0.4	10.5506	0.0101742
0.4	9.67493	-0.0453507
0.4	8.87195	-0.180465
0.4	8.13561	-0.198186
0.4	7.46039	-0.324803
0.4	6.84121	-0.596239
0.4	6.27341	-0.682695
0.4	5.75275	-0.810026
0.4	5.27529	-0.822508
0.4	4.83746	-0.586675
0.4	4.43597	-0.383716
0.4	4.06781	-0.377238
0.4	3.73019	-0.203061
0.4	3.4206	-0.114201
0.4	3.13671	-0.463275
0.4	2.87637	-0.822011
0.4	2.63765	-1.14108
0.4	2.41873	-0.945401
0.4	2.21799	-0.635046
0.4	2.0339	-0.400964
0.4	1.8651	-0.0892801
0.4	1.7103	0.230657
0.4	1.56835	0.252858
0.4	1.43819	0.166954
0.4	1.31882	0.378467
0.4	1.20937	0.737942
0.4	1.10899	0.725917
0.4	1.01695	0.708107
0.4	1	0.515509
0.45	200.749	-1.81753
0.45	184.088	-1.85511
0.45	168.809	-1.88635
0.45	154.799	-1.85786
0.45	141.951	-1.72988
0.45	130.17	-1.80899
0.45	119.366	-1.91688
0.45	109.459	-1.9839
0.45	100.375	-2.05606
0.45	92.0439	-2.03232
0.45	84.4047	-2.03514
0.45	77.3994	-2.02158
0.45	70.9756	-1.87028
0.45	65.0849	-1.58938
0.45	59.6831	-1.32808
0.45	54.7296	-0.983783
0.45	50.1873	-0.597121
0.45	46.022	-0.343854
0.45	42.2023	-0.240936
0.45	38.6997	-0.34193
0.45	35.4878	-0.666753
0.45	32.5424	-0.843593
0.45	29.8416	-0.773479
0.45	27.3648	-0.645421
0.45	25.0937	-0.537869
0.45	23.011	-0.414941
0.45	21.1012	-0.28903
0.45	19.3499	-0.0349896
0.45	17.7439	0.207347
0.45	16.2712	0.255427
0.45	14.9208	0.291614
0.45	13.6824	0.274434
0.45	12.5468	0.121679
0.45	11.5055	0.135445
0.45	10.5506	0.304303
0.45	9.67493	0.187155
0.45	8.87195	-0.117761
0.45	8.13561	-0.246456
0.45	7.46039	-0.479286
0.45	6.84121	-0.700491
0.45	6.27341	-0.670443
0.45	5.75275	-0.812461
0.45	5.27529	-0.840825
0.45	4.83746	-0.760335
0.45	4.43597	-0.451497
0.45	4.06781	-0.353751
0.45	3.73019	-0.0662827
0.45	3.4206	0.045785
0.45	3.13671	-0.383692
0.45	2.87637	-0.808436
0.45	2.63765	-1.17284
0.45	2.41873	-1.01783
0.45	2.21799	-0.642501
0.45	2.0339	-0.439626
0.45	1.8651	-0.107674
0.45	1.7103	0.242342
0.45	1.56835	0.262856
0.45	1.43819	0.169922
0.45	1.31882	0.368235
0.45	1.20937	0.714737
0.45	1.10899	0.751499
0.45	1.01695	0.714118
0.45	1	0.535686
0.5	200.749	-2.03129
0.5	184.088	-2.03471
0.5	168.809	-2.12498
0.5	154.799	-2.22089
0.5	141.951	-2.17923
0.5	130.17	-2.05847
0.5	119.366	-1.82981
0.5	109.459	-1.74533
0.5	100.375	-1.61591
0.5	92.0439	-1.41677
0.5	84.4047	-1.24238
0.5	77.3994	-1.08001
0.5	70.9756	-0.853215
0.5	65.0849	-0.836907
0.5	59.6831	-0.832851
0.5	54.7296	-0.882908
0.5	50.1873	-0.618618
0.5	46.022	-0.311333
0.5	42.2023	-0.212773
0.5	38.6997	-0.382842
0.5	35.4878	-0.62703
0.5	32.5424	-0.737398
0.5	29.8416	-0.634823
0.5	27.3648	-0.516793
0.5	25.0937	-0.429471
0.5	23.011	-0.377648
0.5	21.1012	-0.267245
0.5	19.3499	-0.0970936
0.5	17.7439	0.159665
0.5	16.2712	0.361221
0.5	14.9208	0.500051
0.5	13.6824	0.299593
0.5	12.5468	0.0670532
0.5	11.5055	0.211008
0.5	10.5506	0.348224
0.5	9.67493	0.268556
0.5	8.87195	-0.0754986
0.5	8.13561	-0.280165
0.5	7.46039	-0.368061
0.5	6.84121	-0.488941
0.5	6.27341	-0.588503
0.5	5.75275	-0.780413
0.5	5.27529	-0.914666
0.5	4.83746	-0.856118
0.5	4.43597	-0.530552
0.5	4.06781	-0.395364
0.5	3.73019	0.0322799
0.5	3.4206	0.0886468
0.5	3.13671	-0.29483
0.5	2.87637	-0.788449
0.5	2.63765	-1.18314
0.5	2.41873	-0.993179
0.5	2.21799	-0.73718
0.5	2.0339	-0.437251
0.5	1.8651	-0.120399
0.5	1.7103	0.223606
0.5	1.56835	0.268732
0.5	1.43819	0.180446
0.5	1.31882	0.380673
0.5	1.20937	0.740353
0.5	1.10899	0.734508
0.5	1.01695	0.718868
0.5	1	0.527022
0.55	200.749	-2.26566
0.55	184.088	-2.21688
0.55	168.809	-2.32042
0.55	154.799	-2.5642
0.55	141.951	-2.68448
0.55	130.17	-2.55321
0.55	119.366	-2.44971
0.55	109.459	-2.3195
0.55	100.375	-2.10631
0.55	92.0439	-1.5285
0.55	84.4047	-0.96177
0.55	77.3994	-0.78572
0.55	70.9756	-0.698391
0.55	65.0849	-0.708975
0.55	59.6831	-0.802516
0.55	54.7296	-0.850834
0.55	50.1873	-0.708593
0.55	46.022	-0.699438
0.55	42.2023	-0.682013
0.55	38.6997	-0.568812
0.55	35.4878	-0.461845
0.55	32.5424	-0.498039
0.55	29.8416	-0.54376
0.55	27.3648	-0.414546
0.55	25.0937	-0.195353
0.55	23.011	-0.147573
0.55	21.1012	-0.162635
0.55	19.3499	-0.17489
0.55	17.7439	-0.088347
0.55	16.2712	0.254651
0.55	14.9208	0.612335
0.55	13.6824	0.437338
0.55	12.5468	0.15735
0.55	11.5055	0.254585
0.55	10.5506	0.347472
0.55	9.67493	0.113032
0.55	8.87195	-0.156429
0.55	8.13561	-0.307591
0.55	7.46039	-0.338743
0.55	6.84121	-0.273881
0.55	6.27341	-0.419268
0.55	5.75275	-0.692258
0.55	5.27529	-0.947172
0.55	4.83746	-0.803372
0.55	4.43597	-0.634715
0.55	4.06781	-0.417575
0.55	3.73019	0.069049
0.55	3.4206	0.162911
0.55	3.13671	-0.23851
0.55	2.87637	-0.770705
0.55	2.63765	-1.13095
0.55	2.41873	-1.00206
0.55	2.21799	-0.747697
0.55	2.0339	-0.454191
0.55	1.8651	-0.134576
0.55	1.7103	0.21695
0.55	1.56835	0.236835
0.55	1.43819	0.173425
0.55	1.31882	0.379433
0.55	1.20937	0.744145
0.55	1.10899	0.775738
0.55	1.01695	0.746319
0.55	1	0.535217
0.6	200.749	-2.75808
0.6	184.088	-2.86858
0.6	168.809	-2.91712
0.6	154.799	-2.82989
0.6	141.951	-2.61496
0.6	130.17	-2.43755
0.6	119.366	-2.39379
0.6	109.459	-2.28693
0.6	100.375	-2.15885
0.6	92.0439	-2.0024
0.6	84.4047	-1.71177
0.6	77.3994	-1.4781
0.6	70.9756	-1.3052
0.6	65.0849	-1.40073
0.6	59.6831	-1.43746
0.6	54.7296	-1.15693
0.6	50.1873	-0.93268
0.6	46.022	-0.959746
0.6	42.2023	-0.969266
0.6	38.6997	-0.867293
0.6	35.4878	-0.598572
0.6	32.5424	-0.275883
0.6	29.8416	-0.0967023
0.6	27.3648	-0.0743833
0.6	25.0937	-0.118955
0.6	23.011	-0.0108203
0.6	21.1012	0.0656752
0.6	19.3499	-0.0718789
0.6	17.7439	-0.122294
0.6	16.2712	0.133705
0.6	14.9208	0.519701
0.6	13.6824	0.459987
0.6	12.5468	0.255121
0.6	11.5055	0.334112
0.6	10.5506	0.378702
0.6	9.67493	0.182173
0.6	8.87195	-0.0281477
0.6	8.13561	-0.213978
0.6	7.46039	-0.333897
0.6	6.84121	-0.286176
0.6	6.27341	-0.400113
0.6	5.75275	-0.636419
0.6	5.27529	-0.942311
0.6	4.83746	-0.705992
0.6	4.43597	-0.639221
0.6	4.06781	-0.343256
0.6	3.73019	0.0981906
0.6	3.4206	0.156012
0.6	3.13671	-0.264473
0.6	2.87637	-0.683087
0.6	2.63765	-1.07158
0.6	2.41873	-0.979116
0.6	2.21799	-0.766954
0.6	2.0339	-0.454879
0.6	1.8651	-0.118893
0.6	1.7103	0.198914
0.6	1.56835	0.243588
0.6	1.43819	0.148073
0.6	1.31882	0.379419
0.6	1.20937	0.726883
0.6	1.10899	0.782557
0.6	1.01695	0.76759
0.6	1	0.525444
0.65	200.749	-2.60992
0.65	184.088	-2.79375
0.65	168.809	-2.77953
0.65	154.799	-2.7055
0.65	141.951	-2.26019
0.65	130.17	-1.8175
0.65	119.366	-1.67635
0.65	109.459	-1.67065
0.65	100.375	-1.58625
0.65	92.0439	-1.60587
0.65	84.4047	-1.64308
0.65	77.3994	-1.57177
0.65	70.9756	-1.44565
0.65	65.0849	-1.53566
0.65	59.6831	-1.55128
0.65	54.7296	-1.41957
0.65	50.1873	-1.17938
0.65	46.022	-1.04301
0.65	42.2023	-1.03822
0.65	38.6997	-0.918208
0.65	35.4878	-0.545855
0.65	32.5424	-0.138933
0.65	29.8416	-0.00552456
0.65	27.3648	-0.0627419
0.65	25.0937	-0.186674
0.65	23.011	-0.120473
0.65	21.1012	0.0590761
0.65	19.3499	-0.0253726
0.65	17.7439	0.0458498
0.65	16.2712	0.326138
0.65	14.9208	0.635662
0.65	13.6824	0.707542
0.65	12.5468	0.572312
0.65	11.5055	0.523067
0.65	10.5506	0.523898
0.65	9.67493	0.373142
0.65	8.87195	0.23388
0.65	8.13561	-0.0690136
0.65	7.46039	-0.38573
0.65	6.84121	-0.484504
0.65	6.27341	-0.426938
0.65	5.75275	-0.664599
0.65	5.27529	-0.994307
0.65	4.83746	-0.686507
0.65	4.43597	-0.581064
0.65	4.06781	-0.314474
0.65	3.73019	0.0393825
0.65	3.4206	0.0976044
0.65	3.13671	-0.296351
0.65	2.87637	-0.670796
0.65	2.63765	-0.992586
0.65	2.41873	-0.913492
0.65	2.21799	-0.755651
0.65	2.0339	-0.502626
0.65	1.8651	-0.125781
0.65	1.7103	0.179821
0.65	1.56835	0.243316
0.65	1.43819	0.139375
0.65	1.31882	0.387142
0.65	1.20937	0.731919
0.65	1.10899	0.785084
0.65	1.01695	0.769474
0.65	1	0.527324
0.7	200.749	-2.56903
0.7	184.088	-2.67313
0.7	168.809	-2.69877
0.7	154.799	-2.7441
0.7	141.951	-2.53202
0.7	130.17	-2.22854
0.7	119.366	-2.03093
0.7	109.459	-1.82409
0.7	100.375	-1.54546
0.7	92.0439	-1.33225
0.7	84.4047	-1.1132
0.7	77.3994	-1.10696
0.7	70.9756	-1.14567
0.7	65.0849	-0.970771
0.7	59.6831	-0.810224
0.7	54.7296	-0.887332
0.7	50.1873	-1.06139
0.7	46.022	-1.07109
0.7	42.2023	-0.929334
0.7	38.6997	-0.726518
0.7	35.4878	-0.368886
0.7	32.5424	-0.0575261
0.7	29.8416	0.0567495
0.7	27.3648	0.00988411
0.7	25.0937	-0.109784
0.7	23.011	-0.0665446
0.7	21.1012	0.0122724
0.7	19.3499	0.200586
0.7	17.7439	0.323811
0.7	16.2712	0.422204
0.7	14.9208	0.456121
0.7	13.6824	0.405433
0.7	12.5468	0.505664
0.7	11.5055	0.514027
0.7	10.5506	0.581024
0.7	9.67493	0.4602
0.7	8.87195	0.352523
0.7	8.13561	0.116929
0.7	7.46039	-0.454804
0.7	6.84121	-0.601315
0.7	6.27341	-0.506834
0.7	5.75275	-0.730227
0.7	5.27529	-0.929134
0.7	4.83746	-0.643693
0.7	4.43597	-0.551381
0.7	4.06781	-0.33768
0.7	3.73019	-0.0422718
0.7	3.4206	-0.0612948
0.7	3.13671	-0.388142
0.7	2.87637	-0.619743
0.7	2.63765	-0.900276
0.7	2.41873	-0.838803
0.7	2.21799	-0.730919
0.7	2.0339	-0.536457
0.7	1.8651	-0.1683
0.7	1.7103	0.181694
0.7	1.56835	0.263288
0.7	1.43819	0.116634
0.7	1.31882	0.39468
0.7	1.20937	0.721999
0.7	1.10899	0.79288
0.7	1.01695	0.771449
0.7	1	0.538078
0.75	200.749	-2.75624
0.75	184.088	-2.67595
0.75	168.809	-2.55175
0.75	154.799	-2.59207
0.75	141.951	-2.58955
0.75	130.17	-2.55604
0.75	119.366	-2.37835
0.75	109.459	-2.23017
0.75	100.375	-2.07711
0.75	92.0439	-1.79116
0.75	84.4047	-1.53714
0.75	77.3994	-1.46544
0.75	70.9756	-1.44581
0.75	65.0849	-1.21848
0.75	59.6831	-0.89262
0.75	54.7296	-0.828639
0.75	50.1873	-1.01501
0.75	46.022	-1.03191
0.75	42.2023	-0.852853
0.75	38.6997	-0.522618
0.75	35.4878	-0.104284
0.75	32.5424	0.230536
0.75	29.8416	0.34825
0.75	27.3648	0.27302
0.75	25.0937	0.112355
0.75	23.011	0.0602288
0.75	21.1012	0.152913
0.75	19.3499	0.422694
0.75	17.7439	0.571277
0.75	16.2712	0.353914
0.75	14.9208	-0.0216374
0.75	13.6824	-0.0553827
0.75	12.5468	0.0942414
0.75	11.5055	0.281902
0.75	10.5506	0.460849
0.75	9.67493	0.432767
0.75	8.87195	0.396357
0.75	8.13561	0.272929
0.75	7.46039	-0.222152
0.75	6.84121	-0.510667
0.75	6.27341	-0.538864
0.75	5.75275	-0.757888
0.75	5.27529	-0.785232
0.75	4.83746	-0.527607
0.75	4.43597	-0.492236
0.75	4.06781	-0.366686
0.75	3.73019	-0.224116
0.75	3.4206	-0.257742
0.75	3.13671	-0.425681
0.75	2.87637	-0.568682
0.75	2.63765	-0.823839
0.75	2.41873	-0.744895
0.75	2.21799	-0.699996
0.75	2.0339	-0.520435
0.75	1.8651	-0.167769
0.75	1.7103	0.190389
0.75	1.56835	0.213627
0.75	1.43819	0.0938615
0.75	1.31882	0.41231
0.75	1.20937	0.690874
0.75	1.10899	0.819366
0.75	1.01695	0.769893
0.75	1	0.5374
0.8	200.749	-2.8834
0.8	184.088	-2.81867
0.8	168.809	-2.69681
0.8	154.799	-2.51737
0.8	141.951	-2.50157
0.8	130.17	-2.44366
0.8	119.366	-2.28358
0.8	109.459	-2.20508
0.8	100.375	-2.0585
0.8	92.0439	-1.9655
0.8	84.4047	-1.75435
0.8	77.3994	-1.64289
0.8	70.9756	-1.6226
0.8	65.0849	-1.34983
0.8	59.6831	-0.92533
0.8	54.7296	-0.520577
0.8	50.1873	-0.407733
0.8	46.022	-0.315465
0.8	42.2023	-0.220468
0.8	38.6997	0.0605936
0.8	35.4878	0.291235
0.8	32.5424	0.366047
0.8	29.8416	0.238311
0.8	27.3648	0.000398793
0.8	25.0937	-0.185792
0.8	23.011	-0.020328
0.8	21.1012	0.412025
0.8	19.3499	0.645436
0.8	17.7439	0.419929
0.8	16.2712	0.0826458
0.8	14.9208	-0.0504413
0.8	13.6824	-0.139439
0.8	12.5468	-0.0850194
0.8	11.5055	0.0676527
0.8	10.5506	0.216618
0.8	9.67493	0.194547
0.8	8.87195	0.252425
0.8	8.13561	0.245917
0.8	7.46039	-0.199995
0.8	6.84121	-0.425645
0.8	6.27341	-0.563072
0.8	5.75275	-0.711719
0.8	5.27529	-0.630055
0.8	4.83746	-0.423544
0.8	4.43597	-0.444132
0.8	4.06781	-0.38168
0.8	3.73019	-0.376388
0.8	3.4206	-0.515854
0.8	3.13671	-0.492109
0.8	2.87637	-0.549792
0.8	2.63765	-0.734104
0.8	2.41873	-0.62862
0.8	2.21799	-0.593624
0.8	2.0339	-0.555
0.8	1.8651	-0.208712
0.8	1.7103	0.201768
0.8	1.56835	0.185753
0.8	1.43819	0.0753004
0.8	1.31882	0.375763
0.8	1.20937	0.670155
0.8	1.10899	0.832161
0.8	1.01695	0.785501
0.8	1	0.592046
0.85	200.749	-3.04143
0.85	184.088	-3.11706
0.85	168.809	-2.98763
0.85	154.799	-2.67605
0.85	141.951	-2.4115
0.85	130.17	-2.21397
0.85	119.366	-2.13393
0.85	109.459	-2.02336
0.85	100.375	-1.90649
0.85	92.0439	-1.81419
0.85	84.4047	-1.56848
0.85	77.3994	-1.28101
0.85	70.9756	-1.03621
0.85	65.0849	-0.847013
0.85	59.6831	-0.730867
0.85	54.7296	-0.45701
0.85	50.1873	-0.301141
0.85	46.022	-0.145842
0.85	42.2023	-0.0191911
0.85	38.6997	0.110233
0.85	35.4878	0.184119
0.85	32.5424	0.183239
0.85	29.8416	-0.0137997
0.85	27.3648	-0.24291
0.85	25.0937	-0.227845
0.85	23.011	0.0271672
0.85	21.1012	0.262287
0.85	19.3499	0.336635
0.85	17.7439	0.385798
0.85	16.2712	0.310243
0.85	14.9208	0.270368
0.85	13.6824	0.0324898
0.85	12.5468	-0.177002
0.85	11.5055	-0.088426
0.85	10.5506	-0.00999292
0.85	9.67493	0.0591859
0.85	8.87195	0.266098
0.85	8.13561	0.158871
0.85	7.46039	-0.21852
0.85	6.84121	-0.395269
0.85	6.27341	-0.447951
0.85	5.75275	-0.585938
0.85	5.27529	-0.527084
0.85	4.83746	-0.364601
0.85	4.43597	-0.403971
0.85	4.06781	-0.425693
0.85	3.73019	-0.524442
0.85	3.4206	-0.714683
0.85	3.13671	-0.578317
0.85	2.87637	-0.550682
0.85	2.63765	-0.645596
0.85	2.41873	-0.535007
0.85	2.21799	-0.544677
0.85	2.0339	-0.527325
0.85	1.8651	-0.18813
0.85	1.7103	0.213505
0.85	1.56835	0.146534
0.85	1.43819	0.0478113
0.85	1.31882	0.364263
0.85	1.20937	0.639923
0.85	1.10899	0.83317
0.85	1.01695	0.779087
0.85	1	0.580468
0.9	200.749	-2.80139
0.9	184.088	-2.87149
0.9	168.809	-2.83041
0.9	154.799	-2.76237
0.9	141.951	-2.61397
0.9	130.17	-2.5132
0.9	119.366	-2.47719
0.9	109.459	-2.23603
0.9	100.375	-1.98591
0.9	92.0439	-1.76794
0.9	84.4047	-1.60095
0.9	77.3994	-1.41228
0.9	70.9756	-1.02483
0.9	65.0849	-0.796604
0.9	59.6831	-0.538784
0.9	54.7296	-0.253338
0.9	50.1873	-0.0751589
0.9	46.022	-0.0829193
0.9	42.2023	-0.159109
0.9	38.6997	-0.222659
0.9	35.4878	-0.101779
0.9	32.5424	-0.0655803
0.9	29.8416	-0.174896
0.9	27.3648	-0.317413
0.9	25.0937	-0.34849
0.9	23.011	-0.115238
0.9	21.1012	0.0844094
0.9	19.3499	0.0840054
0.9	17.7439	0.241385
0.9	16.2712	0.338589
0.9	14.9208	0.336325
0.9	13.6824	0.0332489
0.9	12.5468	-0.226277
0.9	11.5055	-0.162376
0.9	10.5506	-0.0177146
0.9	9.67493	0.0660455
0.9	8.87195	0.179799
0.9	8.13561	0.0847784
0.9	7.46039	-0.229312
0.9	6.84121	-0.371558
0.9	6.27341	-0.384812
0.9	5.75275	-0.432543
0.9	5.27529	-0.43957
0.9	4.83746	-0.357873
0.9	4.43597	-0.432613
0.9	4.06781	-0.435886
0.9	3.73019	-0.590756
0.9	3.4206	-0.866918
0.9	3.13671	-0.613618
0.9	2.87637	-0.522191
0.9	2.63765	-0.605641
0.9	2.41873	-0.522672
0.9	2.21799	-0.487712
0.9	2.0339	-0.524137
0.9	1.8651	-0.172335
0.9	1.7103	0.229234
0.9	1.56835	0.111114
0.9	1.43819	0.00464139
0.9	1.31882	0.325714
0.9	1.20937	0.61824
0.9	1.10899	0.85347
0.9	1.01695	0.794376
0.9	1	0.557605
0.95	200.749	-3.20228
0.95	184.088	-3.0983
0.95	168.809	-3.07653
0.95	154.799	-3.19672
0.95	141.951	-3.19809
0.95	130.17	-2.90577
0.95	119.366	-2.5185
0.95	109.459	-1.9436
0.95	100.375	-1.62023
0.95	92.0439	-1.4457
0.95	84.4047	-1.46756
0.95	77.3994	-1.31928
0.95	70.9756	-0.863636
0.95	65.0849	-0.425597
0.95	59.6831	-0.215215
0.95	54.7296	-0.109838
0.95	50.1873	-0.12065
0.95	46.022	-0.228449
0.95	42.2023	-0.236306
0.95	38.6997	-0.271775
0.95	35.4878	-0.249793
0.95	32.5424	-0.126744
0.95	29.8416	-0.0958936
0.95	27.3648	-0.127555
0.95	25.0937	-0.232717
0.95	23.011	-0.0737907
0.95	21.1012	0.109401
0.95	19.3499	0.0740799
0.95	17.7439	0.0324026
0.95	16.2712	0.182447
0.95	14.9208	0.15446
0.95	13.6824	-0.10486
0.95	12.5468	-0.195196
0.95	11.5055	-0.0878666
0.95	10.5506	0.0676677
0.95	9.67493	0.0643477
0.95	8.87195	0.0667698
0.95	8.13561	-0.109297
0.95	7.46039	-0.372994
0.95	6.84121	-0.368222
0.95	6.27341	-0.304716
0.95	5.75275	-0.417001
0.95	5.27529	-0.482371
0.95	4.83746	-0.446737
0.95	4.43597	-0.535714
0.95	4.06781	-0.437328
0.95	3.73019	-0.660791
0.95	3.4206	-0.912541
0.95	3.13671	-0.675432
0.95	2.87637	-0.537177
0.95	2.63765	-0.600873
0.95	2.41873	-0.514067
0.95	2.21799	-0.458362
0.95	2.0339	-0.465712
0.95	1.8651	-0.140371
0.95	1.7103	0.249317
0.95	1.56835	0.116459
0.95	1.43819	0.00141788
0.95	1.31882	0.285944
0.95	1.20937	0.603862
0.95	1.10899	0.865984
0.95	1.01695	0.756959
0.95	1	0.548912
1	200.749	-3.18233
1	184.088	-3.1595
1	168.809	-3.0954
1	154.799	-3.21575
1	141.951	-3.27499
1	130.17	-3.13403
1	119.366	-2.84929
1	109.459	-2.55076
1	100.375	-2.27936
1	92.0439	-2.03597
1	84.4047	-1.59702
1	77.3994	-1.07146
1	70.9756	-0.752182
1	65.0849	-0.506261
1	59.6831	-0.287358
1	54.7296	-0.0843296
1	50.1873	-0.0321729
1	46.022	-0.0252424
1	42.2023	0.0953774
1	38.6997	0.137272
1	35.4878	0.106089
1	32.5424	0.126998
1	29.8416	0.0609515
1	27.3648	-0.0132669
1	25.0937	-0.0179948
1	23.011	0.14133
1	21.1012	0.117489
1	19.3499	-0.0290704
1	17.7439	-0.145997
1	16.2712	-0.0220364
1	14.9208	0.0232632
1	13.6824	-0.0970312
1	12.5468	-0.147963
1	11.5055	-0.0794713
1	10.5506	0.0565198
1	9.67493	0.190992
1	8.87195	-0.00350232
1	8.13561	-0.404864
1	7.46039	-0.584233
1	6.84121	-0.417036
1	6.27341	-0.289356
1	5.75275	-0.406015
1	5.27529	-0.475691
1	4.83746	-0.5421
1	4.43597	-0.556242
1	4.06781	-0.487281
1	3.73019	-0.720784
1	3.4206	-0.877178
1	3.13671	-0.676884
1	2.87637	-0.565441
1	2.63765	-0.635961
1	2.41873	-0.477466
1	2.21799	-0.388715
1	2.0339	-0.394736
1	1.8651	-0.108542
1	1.7103	0.231417
1	1.56835	0.13623
1	1.43819	0.00277903
1	1.31882	0.273261
1	1.20937	0.562639
1	1.10899	0.853692
1	1.01695	0.743109
1	1	0.543941
1.05	200.749	-2.86345
1.05	184.088	-2.82433
1.05	168.809	-2.74165
1.05	154.799	-2.75814
1.05	141.951	-2.80871
1.05	130.17	-2.7793
1.05	119.366	-2.77418
1.05	109.459	-2.63424
1.05	100.375	-2.27485
1.05	92.0439	-1.635
1.05	84.4047	-1.18507
1.05	77.3994	-1.09369
1.05	70.9756	-1.02273
1.05	65.0849	-0.871385
1.05	59.6831	-0.526186
1.05	54.7296	-0.171741
1.05	50.1873	-0.0161323
1.05	46.022	-0.00374783
1.05	42.2023	0.0877687
1.05	38.6997	0.0460535
1.05	35.4878	0.014023
1.05	32.5424	0.0474845
1.05	29.8416	0.0125885
1.05	27.3648	-0.0757558
1.05	25.0937	-0.176368
1.05	23.011	-0.129968
1.05	21.1012	-0.178856
1.05	19.3499	-0.30082
1.05	17.7439	-0.305726
1.05	16.2712	-0.227906
1.05	14.9208	-0.157305
1.05	13.6824	-0.170948
1.05	12.5468	-0.141257
1.05	11.5055	-0.111723
1.05	10.5506	0.043106
1.05	9.67493	0.0402879
1.05	8.87195	-0.129229
1.05	8.13561	-0.561009
1.05	7.46039	-0.683244
1.05	6.84121	-0.465409
1.05	6.27341	-0.221796
1.05	5.75275	-0.290442
1.05	5.27529	-0.502699
1.05	4.83746	-0.564052
1.05	4.43597	-0.528096
1.05	4.06781	-0.521201
1.05	3.73019	-0.740828
1.05	3.4206	-0.818966
1.05	3.13671	-0.615641
1.05	2.87637	-0.628788
1.05	2.63765	-0.646913
1.05	2.41873	-0.482329
1.05	2.21799	-0.353928
1.05	2.0339	-0.330089
1.05	1.8651	-0.0958296
1.05	1.7103	0.195725
1.05	1.56835	0.170248
1.05	1.43819	0.0307429
1.05	1.31882	0.28139
1.05	1.20937	0.540466
1.05	1.10899	0.79077
1.05	1.01695	0.735028
1.05	1	0.54518
1.1	200.749	-2.62837
1.1	184.088	-2.74547
1.1	168.809	-2.81799
1.1	154.799	-2.79851
1.1	141.951	-2.5248
1.1	130.17	-2.34735
1.1	119.366	-2.23848
1.1	109.459	-1.97241
1.1	100.375	-1.61635
1.1	92.0439	-1.26558
1.1	84.4047	-0.899832
1.1	77.3994	-0.797084
1.1	70.9756	-0.789246
1.1	65.0849	-0.779441
1.1	59.6831	-0.543509
1.1	54.7296	-0.215036
1.1	50.1873	-0.0202051
1.1	46.022	-0.0246955
1.1	42.2023	-0.324778
1.1	38.6997	-0.605655
1.1	35.4878	-0.583535
1.1	32.5424	-0.475007
1.1	29.8416	-0.252371
1.1	27.3648	-0.153781
1.1	25.0937	0.0399274
1.1	23.011	0.169559
1.1	21.1012	0.109353
1.1	19.3499	0.0019896
1.1	17.7439	-0.0994581
1.1	16.2712	-0.151685
1.1	14.9208	-0.172023
1.1	13.6824	-0.146166
1.1	12.5468	-0.109549
1.1	11.5055	-0.105475
1.1	10.5506	-0.122934
1.1	9.67493	-0.247461
1.1	8.87195	-0.300324
1.1	8.13561	-0.511794
1.1	7.46039	-0.612693
1.1	6.84121	-0.356113
1.1	6.27341	-0.0754217
1.1	5.75275	-0.161746
1.1	5.27529	-0.484217
1.1	4.83746	-0.557917
1.1	4.43597	-0.496649
1.1	4.06781	-0.528339
1.1	3.73019	-0.789638
1.1	3.4206	-0.707182
1.1	3.13671	-0.574962
1.1	2.87637	-0.619747
1.1	2.63765	-0.65328
1.1	2.41873	-0.498155
1.1	2.21799	-0.321
1.1	2.0339	-0.232094
1.1	1.8651	-0.0791528
1.1	1.7103	0.171434
1.1	1.56835	0.218993
1.1	1.43819	0.0586868
1.1	1.31882	0.268509
1.1	1.20937	0.532087
1.1	1.10899	0.757451
1.1	1.01695	0.718336
1.1	1	0.529745
1.15	200.749	-2.91854
1.15	184.088	-2.93692
1.15	168.809	-2.79343
1.15	154.799	-2.43593
1.15	141.951	-2.12631
1.15	130.17	-1.99148
1.15	119.366	-1.90187
1.15	109.459	-1.8438
1.15	100.375	-1.65366
1.15	92.0439	-1.42188
1.15	84.4047	-0.971146
1.15	77.3994	-0.672114
1.15	70.9756	-0.607381
1.15	65.0849	-0.751353
1.15	59.6831	-0.797419
1.15	54.7296	-0.569972
1.15	50.1873	-0.344526
1.15	46.022	-0.298015
1.15	42.2023	-0.283976
1.15	38.6997	-0.370525
1.15	35.4878	-0.322201
1.15	32.5424	-0.186775
1.15	29.8416	-0.186741
1.15	27.3648	-0.110941
1.15	25.0937	0.218523
1.15	23.011	0.451538
1.15	21.1012	0.408112
1.15	19.3499	0.197111
1.15	17.7439	0.0850463
1.15	16.2712	0.148999
1.15	14.9208	0.0405991
1.15	13.6824	-0.0300402
1.15	12.5468	-0.104606
1.15	11.5055	-0.127872
1.15	10.5506	-0.155172
1.15	9.67493	-0.201381
1.15	8.87195	-0.295362
1.15	8.13561	-0.307553
1.15	7.46039	-0.358214
1.15	6.84121	-0.114246
1.15	6.27341	0.0798599
1.15	5.75275	0.0246763
1.15	5.27529	-0.340442
1.15	4.83746	-0.483835
1.15	4.43597	-0.444723
1.15	4.06781	-0.475421
1.15	3.73019	-0.73623
1.15	3.4206	-0.638165
1.15	3.13671	-0.522077
1.15	2.87637	-0.614157
1.15	2.63765	-0.623191
1.15	2.41873	-0.514882
1.15	2.21799	-0.236916
1.15	2.0339	-0.132081
1.15	1.8651	-0.014833
1.15	1.7103	0.191833
1.15	1.56835	0.253081
1.15	1.43819	0.0882696
1.15	1.31882	0.233377
1.15	1.20937	0.486286
1.15	1.10899	0.707632
1.15	1.01695	0.685857
1.15	1	0.50005
1.2	200.749	-3.03686
1.2	184.088	-2.85233
1.2	168.809	-2.46761
1.2	154.799	-2.16774
1.2	141.951	-1.98567
1.2	130.17	-1.66553
1.2	119.366	-1.46745
1.2	109.459	-1.47604
1.2	100.375	-1.55929
1.2	92.0439	-1.47833
1.2	84.4047	-1.20426
1.2	77.3994	-0.983949
1.2	70.9756	-0.7824
1.2	65.0849	-0.861039
1.2	59.6831	-0.925439
1.2	54.7296	-0.951556
1.2	50.1873	-0.759244
1.2	46.022	-0.57369
1.2	42.2023	-0.444609
1.2	38.6997	-0.467505
1.2	35.4878	-0.298132
1.2	32.5424	-0.0746723
1.2	29.8416	0.0276227
1.2	27.3648	0.233175
1.2	25.0937	0.413759
1.2	23.011	0.546529
1.2	21.1012	0.462596
1.2	19.3499	0.274214
1.2	17.7439	0.0694326
1.2	16.2712	-0.0543196
1.2	14.9208	-0.101683
1.2	13.6824	-0.0502014
1.2	12.5468	-0.139888
1.2	11.5055	-0.16734
1.2	10.5506	-0.233642
1.2	9.67493	-0.276212
1.2	8.87195	-0.206609
1.2	8.13561	-0.150012
1.2	7.46039	-0.0845533
1.2	6.84121	0.188859
1.2	6.27341	0.320844
1.2	5.75275	0.284204
1.2	5.27529	-0.0800472
1.2	4.83746	-0.374775
1.2	4.43597	-0.358543
1.2	4.06781	-0.429605
1.2	3.73019	-0.658723
1.2	3.4206	-0.559058
1.2	3.13671	-0.450105
1.2	2.87637	-0.650315
1.2	2.63765	-0.671579
1.2	2.41873	-0.508327
1.2	2.21799	-0.185479
1.2	2.0339	-0.0334668
1.2	1.8651	0.0217822
1.2	1.7103	0.237626
1.2	1.56835	0.280908
1.2	1.43819	0.128623
1.2	1.31882	0.200128
1.2	1.20937	0.452104
1.2	1.10899	0.673543
1.2	1.01695	0.67388
1.2	1	0.460704
1.25	200.749	-2.5495
1.25	184.088	-2.53
1.25	168.809	-2.50429
1.25	154.799	-2.49373
1.25	141.951	-2.3283
1.25	130.17	-2.02559
1.25	119.366	-1.84565
1.25	109.459	-1.73234
1.25	100.375	-1.56417
1.25	92.0439	-1.15815
1.25	84.4047	-0.91777
1.25	77.3994	-0.941507
1.25	70.9756	-0.958438
1.25	65.0849	-1.00713
1.25	59.6831	-1.00005
1.25	54.7296	-1.04244
1.25	50.1873	-0.897811
1.25	46.022	-0.711809
1.25	42.2023	-0.463637
1.25	38.6997	-0.412535
1.25	35.4878	-0.348685
1.25	32.5424	-0.330584
1.25	29.8416	-0.0668312
1.25	27.3648	0.242395
1.25	25.0937	0.531628
1.25	23.011	0.609927
1.25	21.1012	0.431252
1.25	19.3499	0.155059
1.25	17.7439	-0.0208614
1.25	16.2712	-0.0871283
1.25	14.9208	-0.109507
1.25	13.6824	-0.116964
1.25	12.5468	-0.314261
1.25	11.5055	-0.332434
1.25	10.5506	-0.280133
1.25	9.67493	-0.238065
1.25	8.87195	-0.142466
1.25	8.13561	0.0482564
1.25	7.46039	0.163494
1.25	6.84121	0.389198
1.25	6.27341	0.382984
1.25	5.75275	0.406328
1.25	5.27529	0.164111
1.25	4.83746	-0.185961
1.25	4.43597	-0.272543
1.25	4.06781	-0.261215
1.25	3.73019	-0.517578
1.25	3.4206	-0.409417
1.25	3.13671	-0.380335
1.25	2.87637	-0.553286
1.25	2.63765	-0.598009
1.25	2.41873	-0.474084
1.25	2.21799	-0.113112
1.25	2.0339	0.0685592
1.25	1.8651	0.105395
1.25	1.7103	0.263713
1.25	1.56835	0.326153
1.25	1.43819	0.110178
1.25	1.31882	0.188562
1.25	1.20937	0.46566
1.25	1.10899	0.658965
1.25	1.01695	0.640824
1.25	1	0.463542
1.3	200.749	-2.46516
1.3	184.088	-2.37134
1.3	168.809	-2.33777
1.3	154.799	-2.37386
1.3	141.951	-2.24279
1.3	130.17	-2.00379
1.3	119.366	-1.75161
1.3	109.459	-1.70674
1.3	100.375	-1.55153
1.3	92.0439	-1.42247
1.3	84.4047	-1.24033
1.3	77.3994	-0.903707
1.3	70.9756	-0.862113
1.3	65.0849	-1.0714
1.3	59.6831	-1.09606
1.3	54.7296	-0.911004
1.3	50.1873	-0.762006
1.3	46.022	-0.69343
1.3	42.2023	-0.522924
1.3	38.6997	-0.35231
1.3	35.4878	-0.483404
1.3	32.5424	-0.464188
1.3	29.8416	-0.255261
1.3	27.3648	-0.00224615
1.3	25.0937	0.277086
1.3	23.011	0.413261
1.3	21.1012	0.491613
1.3	19.3499	0.290119
1.3	17.7439	0.0574544
1.3	16.2712	0.108319
1.3	14.9208	0.140433
1.3	13.6824	-0.0185224
1.3	12.5468	-0.307986
1.3	11.5055	-0.399411
1.3	10.5506	-0.304401
1.3	9.67493	-0.116754
1.3	8.87195	0.0381669
1.3	8.13561	0.16807
1.3	7.46039	0.274797
1.3	6.84121	0.478712
1.3	6.27341	0.429774
1.3	5.75275	0.427065
1.3	5.27529	0.289177
[truncated: 272 more rows]

## Sheet: Figure 4e
Figure 4e
Data to plot error state versus average normalized power of IPS R of subject 6
x data	y data
average norm. power	error state
0.173322	0
-0.0474698	0.243124
-0.0732447	0.592756
-0.305624	0.601081
-0.2573	0.694004
-0.034835	0.753971
0.635124	1.11499
-0.0630364	1.09884
0.576531	1.25186
0.203198	1.55953
0.171039	1.844
0.148096	1.53574
0.352947	1.30382
0.766097	1.22223
0.855225	1.06735
0.813871	1.0461
2.07342	1.11306
0.0594954	1.132
-0.344226	0.46471
-0.279766	0.818139
0.18185	0.791385
-0.39514	0.678069
-0.273617	0.659633
-0.115765	0.817668
-0.942639	0.844498
-1.00527	0.81748
-0.190431	0.713238
-0.0309657	0.550183
-0.511084	0.86636
0.0124307	0.790478
-0.166126	0.863411
-0.0630949	1.0925
-0.0487437	1.25898
-0.385564	1.17036
-0.490611	1.14039
-0.971474	1.09604
0.30767	0.75175
-0.108153	0.793915
-0.321382	0.804705
-0.527264	0.770244
-0.0963172	0.758387
-0.415619	0.711811
-0.42337	0.60399
-0.235801	0.487239
-0.555742	0.50711
-0.125879	0.56502
-0.137784	0.458667
-0.571798	0.279837
-0.230641	0.158878
-0.510494	-0.176044
-0.306615	-0.224635
-0.490613	-0.232965
-0.548914	0.0237371
-0.163797	-0.0725673
-0.820079	0.0206585
-0.160787	0.00873816
0.372883	-0.250727
0.105985	-0.384011
-0.40973	-0.389193
-0.0793828	-0.249734
0.704504	-0.58057
0.215075	-0.432638
-0.174801	-0.414778
0.684793	-0.469177
0.10338	-0.522272
1.25725	-0.687003
0.373532	-0.678738
-0.298399	-1.01586
-0.20948	-0.968732
-0.418863	-0.913817
-0.148529	-0.86771
0.249717	-0.852002
0.769041	-0.671475
2.18085	-0.998093
0.51399	-0.993116
1.14591	-1.05922
0.802931	-1.10641
2.35826	-0.828719
0.886352	-0.773791
1.37644	-1.09939
1.34098	-1.32517
1.42908	-0.943355
1.11793	-0.707425
1.03854	-0.602186
0.00126801	-0.772162
0.733664	-0.665507
0.472761	-0.708113
0.331058	-0.638595
0.171902	-0.698912
0.429388	-0.475241
0.0515535	-0.307109
0.180491	-0.285308
0.292129	-0.0917746
0.824358	0.175774
-0.59175	0.27295
-0.857067	0.233584
-0.80465	0.31038
-0.316244	0.564991
0.00671173	0.492638
-0.529656	0.678392
-0.126133	0.91913
-0.668083	1.0789
-0.318986	1.04923
-0.27685	1.30458
-0.869595	1.36895
-0.630613	1.39547
-0.645686	1.31296
-0.331878	1.20054
-0.1554	0.855199
-0.172872	0.663822
-0.603325	0.872355
-0.0443027	0.995681
-0.598573	0.936826
-1.13683	0.886012
-0.852348	0.865439
0.613927	0.881291
0.486858	1.19238
0.320265	0.909541
-0.020362	0.683882
1.09723	0.421985
0.55107	0.531134
-0.0779249	0.689828
-0.0639039	0.678775
-0.0496021	0.338654
0.246936	0.150454
-0.26692	0.0327989
-0.368866	-0.0167894
-0.614184	-0.113146
-0.369465	-0.153112
-0.460253	-0.336394
0.0707436	0.0357498
-0.450517	-0.13885
