# Supplementary material for: Internal states as a source of subject-dependent movement variability are represented by large-scale brain networks
Source: Nat Commun. 2023 Nov 29;14:7837. doi: 10.1038/s41467-023-43257-4 (PMC10687170; doi:10.1038/s41467-023-43257-4)
Supplement: Supplementary file 4 — Source Data [file 41467_2023_43257_MOESM4_ESM.zip › Source Data/Figure 5.xlsx]

## Sheet: Figure 5c
Figure 5c
Data to plot session performance versus encoding strength across error state with markers colored based on the network they belong to
		x data	y data	color
subject	sex	session performance	encoding strength	network
1	F	23.9583	0.0885818	'Default'
2	F	29.1339	NaN	'Visual'
3	F	29.8701	NaN	'Visual'
4	F	49.6403	0.0407046	'Visual'
5	F	52.9412	NaN	'Dorsal_attention'
6	F	56.0606	0.353461	'Dorsal_attention'
7	M	58.871	NaN	'Dorsal_attention'
8	M	62.766	NaN	'Visual'
9	F	65.7343	0.383081	'Default'
10	M	81.0811	0.698301	'Dorsal_attention'
1	F	23.9583	0.0640057	'Dorsal_attention'
2	F	29.1339	NaN	'Dorsal_attention'
3	F	29.8701	NaN	'Dorsal_attention'
4	F	49.6403	0.148885	'Ventral_attention'
5	F	52.9412	NaN	'Default'
6	F	56.0606	NaN	'Default'
7	M	58.871	NaN	'Visual'
8	M	62.766	NaN	'Visual'
9	F	65.7343	NaN	'Visual'
10	M	81.0811	0.155984	'Dorsal_attention'
1	F	23.9583	0.0133399	'Dorsal_attention'
2	F	29.1339	NaN	'Dorsal_attention'
3	F	29.8701	NaN	'Visual'
4	F	49.6403	0.0988518	'Default'
5	F	52.9412	NaN	'Dorsal_attention'
6	F	56.0606	NaN	'Dorsal_attention'
7	M	58.871	NaN	'Dorsal_attention'
8	M	62.766	NaN	'Dorsal_attention'
9	F	65.7343	NaN	'Ventral_attention'
10	M	81.0811	0.252733	'Default'
1	F	23.9583	0.0236469	'Default'
2	F	29.1339	0.0537383	'Visual'
3	F	29.8701	NaN	'Visual'
4	F	49.6403	0.0318844	'Visual'
5	F	52.9412	NaN	'Dorsal_attention'
6	F	56.0606	NaN	'Dorsal_attention'
7	M	58.871	NaN	'Dorsal_attention'
8	M	62.766	NaN	'Visual'
9	F	65.7343	NaN	'Default'
10	M	81.0811	0.299502	'Dorsal_attention'
1	F	23.9583	0.00207542	'Dorsal_attention'
2	F	29.1339	NaN	'Dorsal_attention'
3	F	29.8701	NaN	'Dorsal_attention'
4	F	49.6403	0.057373	'Ventral_attention'
5	F	52.9412	NaN	'Default'
6	F	56.0606	0.292681	'Default'
7	M	58.871	NaN	'Visual'
8	M	62.766	NaN	'Visual'
9	F	65.7343	0.329576	'Visual'
10	M	81.0811	NaN	'Dorsal_attention'
1	F	23.9583	0.0543453	'Dorsal_attention'
2	F	29.1339	0.000884655	'Dorsal_attention'
3	F	29.8701	0.0508112	'Visual'
4	F	49.6403	0.118339	'Default'
5	F	52.9412	NaN	'Dorsal_attention'
6	F	56.0606	0.249098	'Dorsal_attention'
7	M	58.871	NaN	'Dorsal_attention'
8	M	62.766	NaN	'Dorsal_attention'
9	F	65.7343	NaN	'Ventral_attention'
10	M	81.0811	0.471188	'Default'
1	F	23.9583	0.0567764	'Default'
2	F	29.1339	0.001119	'Visual'
3	F	29.8701	0.0701381	'Visual'
4	F	49.6403	0.258287	'Visual'
5	F	52.9412	NaN	'Dorsal_attention'
6	F	56.0606	0.276628	'Dorsal_attention'
7	M	58.871	NaN	'Dorsal_attention'
8	M	62.766	NaN	'Visual'
9	F	65.7343	NaN	'Default'
10	M	81.0811	0.329511	'Dorsal_attention'
1	F	23.9583	0.203635	'Dorsal_attention'
2	F	29.1339	NaN	'Dorsal_attention'
3	F	29.8701	NaN	'Dorsal_attention'
4	F	49.6403	NaN	'Ventral_attention'
5	F	52.9412	NaN	'Default'
6	F	56.0606	0.220216	'Default'
7	M	58.871	NaN	'Visual'
8	M	62.766	NaN	'Visual'
9	F	65.7343	NaN	'Visual'
10	M	81.0811	0.0214003	'Dorsal_attention'
1	F	23.9583	0.0990098	'Dorsal_attention'
2	F	29.1339	NaN	'Dorsal_attention'
3	F	29.8701	NaN	'Visual'
4	F	49.6403	NaN	'Default'
5	F	52.9412	NaN	'Dorsal_attention'
6	F	56.0606	NaN	'Dorsal_attention'
7	M	58.871	NaN	'Dorsal_attention'
8	M	62.766	NaN	'Dorsal_attention'
9	F	65.7343	0.182988	'Ventral_attention'
10	M	81.0811	0.210445	'Default'
1	F	23.9583	NaN	'Default'
2	F	29.1339	NaN	'Visual'
3	F	29.8701	0.161645	'Visual'
4	F	49.6403	NaN	'Visual'
5	F	52.9412	NaN	'Dorsal_attention'
6	F	56.0606	NaN	'Dorsal_attention'
7	M	58.871	0.0720608	'Dorsal_attention'
8	M	62.766	0.0593746	'Visual'
9	F	65.7343	NaN	'Default'
10	M	81.0811	NaN	'Dorsal_attention'
1	F	23.9583	NaN	'Dorsal_attention'
2	F	29.1339	NaN	'Dorsal_attention'
3	F	29.8701	NaN	'Dorsal_attention'
4	F	49.6403	0.0863078	'Ventral_attention'
5	F	52.9412	NaN	'Default'
6	F	56.0606	NaN	'Default'
7	M	58.871	0.181363	'Visual'
8	M	62.766	NaN	'Visual'
9	F	65.7343	0.361318	'Visual'
10	M	81.0811	NaN	'Dorsal_attention'
1	F	23.9583	NaN	'Dorsal_attention'
2	F	29.1339	NaN	'Dorsal_attention'
3	F	29.8701	NaN	'Visual'
4	F	49.6403	0.275712	'Default'
5	F	52.9412	NaN	'Dorsal_attention'
6	F	56.0606	NaN	'Dorsal_attention'
7	M	58.871	0.265903	'Dorsal_attention'
8	M	62.766	NaN	'Dorsal_attention'
9	F	65.7343	0.0432594	'Ventral_attention'
10	M	81.0811	NaN	'Default'
1	F	23.9583	0.0424941	'Default'
2	F	29.1339	0.165803	'Visual'
3	F	29.8701	NaN	'Visual'
4	F	49.6403	NaN	'Visual'
5	F	52.9412	NaN	'Dorsal_attention'
6	F	56.0606	0.232785	'Dorsal_attention'
7	M	58.871	NaN	'Dorsal_attention'
8	M	62.766	NaN	'Visual'
9	F	65.7343	0.385888	'Default'
10	M	81.0811	0.562259	'Dorsal_attention'
1	F	23.9583	0.0912733	'Dorsal_attention'
2	F	29.1339	NaN	'Dorsal_attention'
3	F	29.8701	NaN	'Dorsal_attention'
4	F	49.6403	0.0267885	'Ventral_attention'
5	F	52.9412	NaN	'Default'
6	F	56.0606	NaN	'Default'
7	M	58.871	NaN	'Visual'
8	M	62.766	NaN	'Visual'
9	F	65.7343	0.385748	'Visual'
10	M	81.0811	0.670008	'Dorsal_attention'
1	F	23.9583	NaN	'Dorsal_attention'
2	F	29.1339	NaN	'Dorsal_attention'
3	F	29.8701	0.0309208	'Visual'
4	F	49.6403	NaN	'Default'
5	F	52.9412	NaN	'Dorsal_attention'
6	F	56.0606	NaN	'Dorsal_attention'
7	M	58.871	0.0830842	'Dorsal_attention'
8	M	62.766	NaN	'Dorsal_attention'
9	F	65.7343	0.337419	'Ventral_attention'
10	M	81.0811	NaN	'Default'

## Sheet: Figure 5d
Figure 5d
Data to plot encoding strength of SPL L versus error state of subject 9 and 4
		x data	y data
subject	sex	average norm power	error state
9	F	-0.043377	-2.07291
9	F	-0.0859492	-2.06598
9	F	-0.108029	-1.75296
9	F	-0.115367	-1.56025
9	F	0.0137145	-1.54147
9	F	0.0641126	-2.15757
9	F	-0.0611833	-2.04057
9	F	-0.0314538	-1.98841
9	F	0.174833	-1.62818
9	F	-0.204032	-1.75124
9	F	0.0567876	-1.49681
9	F	0.045148	-1.38641
9	F	0.424174	-1.24958
9	F	0.501938	-1.14165
9	F	0.284005	-1.0787
9	F	0.472909	-1.13478
9	F	0.377288	-1.05376
9	F	0.160503	-0.29278
9	F	-0.0143992	-0.194428
9	F	-0.162017	-0.302364
9	F	-0.00547237	-0.40922
9	F	-0.192481	-0.515009
9	F	-0.147832	-0.551265
9	F	-0.348636	-0.476084
9	F	-0.304859	-0.510313
9	F	-0.0127018	0.170336
9	F	0.0109199	0.171806
9	F	-0.213985	0.168824
9	F	-0.188957	0.258905
9	F	-0.233683	-0.169892
9	F	-0.247432	-0.18639
9	F	-0.153411	-0.0123931
9	F	0.122973	0.159863
9	F	0.206684	0.0873691
9	F	0.0840148	-0.198217
9	F	0.127683	-0.622442
9	F	-0.322458	-0.275867
9	F	-0.4237	-0.287999
9	F	-0.388915	-0.324109
9	F	0.0182031	-0.070527
9	F	0.0392496	-0.110017
9	F	0.0734872	-0.181169
9	F	-0.00150585	-0.180621
9	F	-0.022024	-0.408083
9	F	0.142152	-0.327159
9	F	0.0327189	-0.393432
9	F	0.00753672	-0.618766
9	F	-0.173732	-0.714953
9	F	-0.381199	-0.655444
9	F	-0.219744	-0.41197
9	F	-0.194339	-0.547192
9	F	0.335024	-0.611265
9	F	0.260492	-0.509728
9	F	-0.179569	-0.417597
9	F	-0.26364	0.00583634
9	F	-0.276596	0.298142
9	F	-0.0784297	0.467293
9	F	-0.169193	-0.0558386
9	F	-0.192492	0.181639
9	F	-0.118615	0.371529
9	F	0.161878	0.230175
9	F	-0.0335533	0.231047
9	F	-0.11813	0.188542
9	F	0.110759	0.423576
9	F	-0.0634537	0.279998
9	F	-0.137883	0.449331
9	F	0.00656349	0.536606
9	F	0.0760306	0.582778
9	F	0.15155	0.587017
9	F	0.566467	0.873511
9	F	0.480569	1.24707
9	F	0.182206	1.13016
9	F	-0.252777	0.889588
9	F	-0.0607533	0.770812
9	F	-0.288786	1.27094
9	F	-0.299437	1.71031
9	F	-0.117084	1.57783
9	F	-0.199036	1.42271
9	F	-0.365731	0.978624
9	F	-0.193664	1.06426
9	F	-0.481746	0.912565
9	F	0.116631	0.998865
9	F	0.220668	1.2258
9	F	-0.390077	1.09816
9	F	-0.389834	0.977299
9	F	-0.407937	0.970699
9	F	-0.406247	0.954707
9	F	-0.431253	1.1681
9	F	-0.204233	1.24276
9	F	-0.325914	1.04905
9	F	-0.15344	0.936189
9	F	0.0923507	0.857282
9	F	0.155244	0.808514
9	F	-0.00780263	0.83218
9	F	-0.283649	0.784869
9	F	-0.324472	0.949153
9	F	-0.362126	1.03143
9	F	-0.357648	0.911235
9	F	-0.237381	0.933874
9	F	-0.211003	0.639822
9	F	-0.319256	0.703091
9	F	-0.155851	0.935569
9	F	-0.284359	0.503634
9	F	-0.409126	0.458403
9	F	-0.356773	0.384274
9	F	-0.162797	0.479483
9	F	-0.0795988	0.728347
9	F	-0.224993	0.820116
9	F	-0.282039	0.527203
9	F	-0.276835	0.187427
9	F	-0.315029	0.0756725
9	F	-0.28346	0.838159
9	F	-0.297405	0.861529
9	F	-0.309887	0.749023
9	F	-0.243668	0.703744
9	F	0.283228	0.594331
9	F	0.00764017	0.591561
9	F	0.117719	0.588819
9	F	-0.308964	0.678356
9	F	-0.312466	0.774224
9	F	-0.18026	0.661067
9	F	-0.315815	0.891376
9	F	-0.224842	0.653194
9	F	-0.278116	0.678413
9	F	-0.343459	0.419963
9	F	-0.310757	0.587896
9	F	-0.213846	0.297304
9	F	-0.127542	-0.224128
9	F	-0.240686	-0.211819
9	F	0.108266	-0.0805264
9	F	0.326103	0.0120474
9	F	0.249842	-0.127415
9	F	0.216699	-0.307422
9	F	0.165542	-0.218009
9	F	-0.0469143	-0.642036
9	F	0.242831	-0.70516
9	F	0.259054	-0.666358
9	F	0.570906	-0.0408952
9	F	0.250637	0.100989
4	F	0.0786602	-1.12906
4	F	-0.0110451	-1.13771
4	F	-0.117106	-0.865779
4	F	-0.0673248	-1.34386
4	F	-0.0519298	-1.63511
4	F	-0.150905	-1.42896
4	F	-0.17043	-1.26587
4	F	-0.277946	-1.2001
4	F	-0.192627	-1.15212
4	F	-0.373272	-1.08843
4	F	-0.274068	-0.981995
4	F	-0.144054	-0.515946
4	F	-0.249499	-0.545343
4	F	-0.0463635	-0.807402
4	F	-0.0705097	-0.739789
4	F	-0.355657	-0.695144
4	F	-0.113637	-0.532017
4	F	-0.345716	-0.666758
4	F	-0.288451	-0.605114
4	F	-0.253392	-0.514195
4	F	-0.237543	-0.747226
4	F	0.0456217	-0.941906
4	F	-0.311844	-0.820032
4	F	-0.30721	-0.810458
4	F	-0.0468861	-0.937195
4	F	-0.317401	-0.966407
4	F	-0.169538	-0.624295
4	F	-0.350164	-0.627476
4	F	-0.251632	-0.823353
4	F	-0.287119	-0.99201
4	F	-0.0241741	-0.593642
4	F	-0.161666	-0.39791
4	F	-0.108101	-0.66818
4	F	-0.190012	-0.932218
4	F	-0.283193	-0.780727
4	F	-0.291541	-0.910363
4	F	-0.24783	-0.759741
4	F	-0.106174	-0.52185
4	F	-0.134382	-0.725866
4	F	0.172657	-0.958052
4	F	0.138949	-0.668346
4	F	0.192815	-0.694221
4	F	0.0488218	-0.759698
4	F	0.129095	-0.420145
4	F	0.179543	-0.248136
4	F	0.141939	-0.255543
4	F	0.161578	0.0667462
4	F	0.13068	0.0295136
4	F	0.156261	-0.181164
4	F	0.143082	-0.168819
4	F	0.204368	-0.118341
4	F	0.20492	0.0266508
4	F	0.171062	-0.358075
4	F	0.213396	-0.738953
4	F	-0.00946149	-1.2183
4	F	-0.00461907	-1.41536
4	F	0.147097	-1.42588
4	F	-0.0503612	-1.39131
4	F	0.10319	-1.27826
4	F	-0.0507034	-0.840908
4	F	0.0079962	-0.97256
4	F	0.110132	-1.04204
4	F	0.0775907	-0.679216
4	F	0.12402	-0.975534
4	F	-0.162828	-0.920718
4	F	0.0244211	-0.992974
4	F	-0.0969746	-0.702275
4	F	-0.191873	-0.767026
4	F	0.0795298	-0.779299
4	F	0.0953424	-0.804065
4	F	-0.110426	-0.514614
4	F	-0.0982976	-0.542027
4	F	-0.201584	-0.42543
4	F	-0.209159	-0.392166
4	F	-0.147624	-0.511475
4	F	-0.283737	-0.423377
4	F	0.049576	-0.368787
4	F	-0.15072	-0.222434
4	F	-0.251806	-0.0534471
4	F	-0.111033	-0.0854718
4	F	-0.0970108	-0.433107
4	F	-0.340834	-0.770143
4	F	-0.0669299	-0.753675
4	F	-0.0945905	-0.6671
4	F	0.12158	-0.243704
4	F	-0.0945798	-0.196206
4	F	-0.355393	0.234867
4	F	-0.171044	0.526951
4	F	-0.217547	0.533972
4	F	-0.158752	0.496073
4	F	-0.26328	0.409648
4	F	-0.24536	0.505573
4	F	-0.127892	0.642984
4	F	-0.084998	0.788646
4	F	-0.0887718	0.701559
4	F	-0.0925021	0.847305
4	F	-0.0470894	1.06913
4	F	-0.0992057	0.856283
4	F	-0.187921	0.8036
4	F	-0.145455	1.11582
4	F	-0.129616	1.01752
4	F	-0.103598	0.861996
4	F	-0.244193	0.993741
4	F	-0.134826	1.12294
4	F	-0.282989	1.18438
4	F	-0.128565	1.18307
4	F	-0.0882694	1.20062
4	F	-0.0497846	0.63758
4	F	-0.0419454	1.00303
4	F	-0.19422	1.04335
4	F	-0.0416304	1.00285
4	F	0.0464907	1.36619
4	F	-0.0578903	1.30841
4	F	-0.0464108	1.48512
4	F	0.00515538	1.58272
4	F	-0.0642707	1.67249
4	F	-0.169948	1.49366
4	F	0.0156373	1.27657
4	F	-0.0672678	1.20872
4	F	-0.0596374	0.983945
4	F	0.189521	1.16676
4	F	-0.0343261	0.721726
4	F	-0.0560375	0.923639
4	F	0.0519052	1.1455
4	F	-0.219536	0.895876
4	F	-0.0560972	1.11721
4	F	-0.0239705	1.62434
4	F	-0.239492	1.52663
4	F	-0.0998338	1.53231
4	F	-0.117381	1.71393
4	F	-0.306402	1.62501
4	F	0.0608311	1.90259
4	F	0.0369009	1.77836
4	F	-0.191124	1.69009
4	F	-0.204885	2.10412
4	F	-0.211371	2.00162
4	F	-0.25998	1.61841
4	F	-0.0602197	1.71722
4	F	0.160048	1.72036

## Sheet: Figure 5e
Figure 5e
Data to plot session performance versus encoding strength across perturbed state with markers colored based on the network they belong to
		x data	y data	color
subject	sex	session performance	encoding strength	network
1	F	23.9583	0.0408332	'Default'
2	F	29.1339	NaN	'Default'
3	F	29.8701	NaN	'Default'
4	F	49.6403	0.0271903	'Visual'
5	F	52.9412	NaN	'None'
6	F	56.0606	0.113074	'Visual'
7	M	58.871	NaN	'Visual'
8	M	62.766	NaN	'Visual'
9	F	65.7343	0.251447	'Dorsal_attention'
10	M	81.0811	0.58505	'Visual'
1	F	23.9583	NaN	'Default'
2	F	29.1339	0.0411503	'Default'
3	F	29.8701	0.0594275	'Visual'
4	F	49.6403	NaN	'Default'
5	F	52.9412	NaN	'Default'
6	F	56.0606	NaN	'Somatomotor'
7	M	58.871	0.127069	'Dorsal_attention'
8	M	62.766	NaN	'Dorsal_attention'
9	F	65.7343	NaN	'Default'
10	M	81.0811	NaN	'Default'
1	F	23.9583	NaN	'Default'
2	F	29.1339	0.0977697	'Ventral_attention'
3	F	29.8701	0.0947281	'Ventral_attention'
4	F	49.6403	NaN	'Default'
5	F	52.9412	NaN	'Default'
6	F	56.0606	NaN	'Default'
7	M	58.871	0.184059	'Visual'
8	M	62.766	NaN	'None'
9	F	65.7343	NaN	'Visual'
10	M	81.0811	NaN	'Visual'
1	F	23.9583	0.11151	'Visual'
2	F	29.1339	NaN	'Dorsal_attention'
3	F	29.8701	NaN	'Visual'
4	F	49.6403	0.112072	'Default'
5	F	52.9412	NaN	'Default'
6	F	56.0606	NaN	'Visual'
7	M	58.871	NaN	'Default'
8	M	62.766	NaN	'Default'
9	F	65.7343	NaN	'Somatomotor'
10	M	81.0811	0.0529688	'Dorsal_attention'
1	F	23.9583	0.0586608	'Dorsal_attention'
2	F	29.1339	0.0827555	'Default'
3	F	29.8701	0.0167327	'Default'
4	F	49.6403	NaN	'Default'
5	F	52.9412	NaN	'Ventral_attention'
6	F	56.0606	0.0499617	'Ventral_attention'
7	M	58.871	NaN	'Default'
8	M	62.766	NaN	'Default'
9	F	65.7343	NaN	'Default'
10	M	81.0811	0.176084	'Visual'
1	F	23.9583	0.0811341	'None'
2	F	29.1339	0.115937	'Visual'
3	F	29.8701	NaN	'Visual'
4	F	49.6403	0.0833129	'Visual'
5	F	52.9412	NaN	'Dorsal_attention'
6	F	56.0606	NaN	'Visual'
7	M	58.871	NaN	'Default'
8	M	62.766	NaN	'Default'
9	F	65.7343	NaN	'Visual'
10	M	81.0811	0.379741	'Default'
1	F	23.9583	0.070881	'Default'
2	F	29.1339	0.00273906	'Somatomotor'
3	F	29.8701	NaN	'Dorsal_attention'
4	F	49.6403	0.174586	'Dorsal_attention'
5	F	52.9412	NaN	'Default'
6	F	56.0606	NaN	'Default'
7	M	58.871	NaN	'Default'
8	M	62.766	NaN	'Ventral_attention'
9	F	65.7343	NaN	'Ventral_attention'
10	M	81.0811	0.296551	'Default'
1	F	23.9583	0.0392223	'Default'
2	F	29.1339	0.116272	'Default'
3	F	29.8701	NaN	'Visual'
4	F	49.6403	0.313288	'None'
5	F	52.9412	NaN	'Visual'
6	F	56.0606	NaN	'Visual'
7	M	58.871	NaN	'Visual'
8	M	62.766	NaN	'Dorsal_attention'
9	F	65.7343	NaN	'Visual'
10	M	81.0811	0.412269	'Default'
1	F	23.9583	0.0717537	'Default'
2	F	29.1339	NaN	'Visual'
3	F	29.8701	NaN	'Default'
4	F	49.6403	0.145814	'Default'
5	F	52.9412	NaN	'Somatomotor'
6	F	56.0606	0.108766	'Dorsal_attention'
7	M	58.871	NaN	'Dorsal_attention'
8	M	62.766	NaN	'Default'
9	F	65.7343	0.210943	'Default'
10	M	81.0811	NaN	'Default'
1	F	23.9583	NaN	'Ventral_attention'
2	F	29.1339	NaN	'Ventral_attention'
3	F	29.8701	0.361731	'Default'
4	F	49.6403	NaN	'Default'
5	F	52.9412	NaN	'Default'
6	F	56.0606	0.0377192	'Visual'
7	M	58.871	NaN	'None'
8	M	62.766	0.0865608	'Visual'
9	F	65.7343	0.0922305	'Visual'
10	M	81.0811	NaN	'Visual'
1	F	23.9583	0.0530539	'Dorsal_attention'
2	F	29.1339	0.00189537	'Visual'
3	F	29.8701	0.0225508	'Default'
4	F	49.6403	0.25837	'Default'
5	F	52.9412	NaN	'Visual'
6	F	56.0606	0.0395802	'Default'
7	M	58.871	NaN	'Default'
8	M	62.766	NaN	'Somatomotor'
9	F	65.7343	NaN	'Dorsal_attention'
10	M	81.0811	0.335564	'Dorsal_attention'
1	F	23.9583	0.103303	'Default'
2	F	29.1339	0.0545498	'Default'
3	F	29.8701	0.101046	'Default'
4	F	49.6403	0.218897	'Ventral_attention'
5	F	52.9412	NaN	'Ventral_attention'
6	F	56.0606	0.147081	'Default'
7	M	58.871	NaN	'Default'
8	M	62.766	NaN	'Default'
9	F	65.7343	NaN	'Visual'
10	M	81.0811	0.338509	'None'
1	F	23.9583	0.0596127	'Visual'
2	F	29.1339	NaN	'Visual'
3	F	29.8701	NaN	'Visual'
4	F	49.6403	NaN	'Dorsal_attention'
5	F	52.9412	NaN	'Visual'
6	F	56.0606	0.148915	'Default'
7	M	58.871	NaN	'Default'
8	M	62.766	NaN	'Visual'
9	F	65.7343	NaN	'Default'
10	M	81.0811	0.162443	'Default'
1	F	23.9583	0.0143928	'Somatomotor'
2	F	29.1339	NaN	'Dorsal_attention'
3	F	29.8701	NaN	'Dorsal_attention'
4	F	49.6403	NaN	'Default'
5	F	52.9412	NaN	'Default'
6	F	56.0606	NaN	'Default'
7	M	58.871	NaN	'Ventral_attention'
8	M	62.766	NaN	'Ventral_attention'
9	F	65.7343	0.181318	'Default'
10	M	81.0811	0.198385	'Default'
1	F	23.9583	0.00862075	'Default'
2	F	29.1339	NaN	'Visual'
3	F	29.8701	NaN	'None'
4	F	49.6403	NaN	'Visual'
5	F	52.9412	NaN	'Visual'
6	F	56.0606	NaN	'Visual'
7	M	58.871	NaN	'Dorsal_attention'
8	M	62.766	NaN	'Visual'
9	F	65.7343	0.130577	'Default'
10	M	81.0811	0.313747	'Default'
1	F	23.9583	NaN	'Visual'
2	F	29.1339	NaN	'Default'
3	F	29.8701	0.0792142	'Default'
4	F	49.6403	NaN	'Somatomotor'
5	F	52.9412	NaN	'Dorsal_attention'
6	F	56.0606	NaN	'Dorsal_attention'
7	M	58.871	0.283129	'Default'
8	M	62.766	0.235459	'Default'
9	F	65.7343	0.194994	'Default'
10	M	81.0811	NaN	'Ventral_attention'
1	F	23.9583	NaN	'Ventral_attention'
2	F	29.1339	NaN	'Default'
3	F	29.8701	NaN	'Default'
4	F	49.6403	0.185885	'Default'
5	F	52.9412	NaN	'Visual'
6	F	56.0606	NaN	'None'
7	M	58.871	0.18938	'Visual'
8	M	62.766	NaN	'Visual'
9	F	65.7343	0.247874	'Visual'
10	M	81.0811	NaN	'Dorsal_attention'
1	F	23.9583	NaN	'Visual'
2	F	29.1339	NaN	'Default'
3	F	29.8701	NaN	'Default'
4	F	49.6403	0.163367	'Visual'
5	F	52.9412	NaN	'Default'
6	F	56.0606	NaN	'Default'
7	M	58.871	0.116107	'Somatomotor'
8	M	62.766	NaN	'Dorsal_attention'
9	F	65.7343	0.123816	'Dorsal_attention'
10	M	81.0811	NaN	'Default'
1	F	23.9583	0.129969	'Default'
2	F	29.1339	0.113622	'Default'
3	F	29.8701	NaN	'Ventral_attention'
4	F	49.6403	NaN	'Ventral_attention'
5	F	52.9412	NaN	'Default'
6	F	56.0606	0.141675	'Default'
7	M	58.871	NaN	'Default'
8	M	62.766	NaN	'Visual'
9	F	65.7343	0.237943	'None'
10	M	81.0811	0.435469	'Visual'
1	F	23.9583	0.00368613	'Visual'
2	F	29.1339	0.0755701	'Visual'
3	F	29.8701	NaN	'Dorsal_attention'
4	F	49.6403	NaN	'Visual'
5	F	52.9412	NaN	'Default'
6	F	56.0606	0.0402979	'Default'
7	M	58.871	NaN	'Visual'
8	M	62.766	NaN	'Default'
9	F	65.7343	0.14125	'Default'
10	M	81.0811	0.323427	'Somatomotor'
1	F	23.9583	0.0822473	'Dorsal_attention'
2	F	29.1339	0.0383968	'Dorsal_attention'
3	F	29.8701	NaN	'Default'
4	F	49.6403	NaN	'Default'
5	F	52.9412	NaN	'Default'
6	F	56.0606	0.0771526	'Ventral_attention'
7	M	58.871	NaN	'Ventral_attention'
8	M	62.766	NaN	'Default'
9	F	65.7343	0.202866	'Default'
10	M	81.0811	0.228693	'Default'
1	F	23.9583	0.0135156	'Visual'
2	F	29.1339	NaN	'None'
3	F	29.8701	NaN	'Visual'
4	F	49.6403	0.0166223	'Visual'
5	F	52.9412	NaN	'Visual'
6	F	56.0606	NaN	'Dorsal_attention'
7	M	58.871	NaN	'Visual'
8	M	62.766	NaN	'Default'
9	F	65.7343	0.234352	'Default'
10	M	81.0811	0.49406	'Visual'
1	F	23.9583	0.0474955	'Default'
2	F	29.1339	NaN	'Default'
3	F	29.8701	NaN	'Somatomotor'
4	F	49.6403	0.12665	'Dorsal_attention'
5	F	52.9412	NaN	'Dorsal_attention'
6	F	56.0606	NaN	'Default'
7	M	58.871	NaN	'Default'
8	M	62.766	NaN	'Default'
9	F	65.7343	0.137767	'Ventral_attention'
10	M	81.0811	0.43947	'Ventral_attention'

## Sheet: Figure 5f
Figure 5f
Data to plot encoding strength of AG R versus perturbed state of subject 10 and 1
		x data	y data
subject	sex	average norm power	error state
10	M	-0.045238	-1.56529
10	M	-0.205405	-1.56529
10	M	0.140401	-1.56529
10	M	0.0916927	-1.56529
10	M	-0.524263	-1.56529
10	M	-0.226845	-1.56529
10	M	-0.0985652	-1.56529
10	M	-0.335111	-1.56529
10	M	0.00250195	-1.56529
10	M	-0.130527	-1.56529
10	M	-0.134516	-1.56529
10	M	-0.282785	-1.56529
10	M	-0.271306	-1.56529
10	M	-0.0287124	-1.40423
10	M	-0.0194896	-1.24478
10	M	0.167139	-1.24799
10	M	-0.282126	-1.25116
10	M	-0.182082	-1.2543
10	M	-0.306088	-1.25741
10	M	-0.159035	-1.26049
10	M	-0.188022	-1.26354
10	M	-0.0609245	-1.26656
10	M	-0.0484576	-1.10848
10	M	0.0145438	-1.11305
10	M	-0.428401	-1.11758
10	M	-0.257524	-1.12205
10	M	-0.116265	-1.12648
10	M	0.110941	-1.13087
10	M	-0.110046	-1.13522
10	M	-0.240983	-0.978458
10	M	-0.0927041	-0.984326
10	M	0.0733493	-0.990136
10	M	0.0873183	-0.995888
10	M	-0.402056	-1.00158
10	M	-0.191075	-1.00722
10	M	-0.200531	-1.0128
10	M	-0.0159631	-1.01832
10	M	-0.305874	-1.02379
10	M	-0.114485	-1.02921
10	M	-0.0432606	-0.87351
10	M	0.0630449	-0.880428
10	M	0.084131	-0.887277
10	M	-0.152584	-0.894057
10	M	-0.314715	-0.739709
10	M	0.133629	-0.747965
10	M	-0.246477	-0.756138
10	M	-0.158233	-0.76423
10	M	-0.452263	-0.772241
10	M	-0.148775	-0.780171
10	M	0.0651505	-0.788022
10	M	0.238131	-0.80349
10	M	0.206879	-0.650048
10	M	-0.221447	-0.498141
10	M	0.0485977	-0.508812
10	M	-0.0531356	-0.519377
10	M	-0.0535276	-0.529836
10	M	-0.234717	-0.379131
10	M	-0.0773879	-0.390993
10	M	-0.0505375	-0.402736
10	M	-0.253633	-0.253301
10	M	-0.271207	-0.105361
10	M	-0.200661	-0.119961
10	M	0.00790116	-0.134414
10	M	0.24696	-0.148723
10	M	0.11363	-0.162889
10	M	0.0512496	-0.176913
10	M	-0.157138	-0.190796
10	M	0.0576755	-0.0434815
10	M	0.160094	-0.0586996
10	M	-0.153751	0.0872943
10	M	0.447187	0.0707684
10	M	0.249032	0.0544078
10	M	0.029057	0.0382108
10	M	-0.025496	0.183236
10	M	0.114419	0.16575
10	M	0.147386	0.3095
10	M	0.590135	0.290752
10	M	0.415676	0.272191
10	M	0.311015	0.253817
10	M	0.329019	0.235625
10	M	0.378413	0.217616
10	M	0.258558	0.199787
10	M	0.133838	0.182136
10	M	0.555069	0.164662
10	M	0.218159	0.147363
10	M	0.365998	0.291296
10	M	0.12264	0.27273
10	M	0.15199	0.25435
10	M	-0.0768662	0.236153
10	M	0.204275	0.218139
10	M	0.248383	0.361364
10	M	-0.00941036	0.503158
10	M	-0.0700197	0.482473
10	M	-0.0348741	0.623055
10	M	0.154244	0.601172
10	M	0.232316	0.740567
10	M	0.13115	0.717508
10	M	-0.0166438	0.69468
10	M	-0.104971	0.672081
10	M	-0.142391	0.649707
10	M	3.20076e-05	0.627557
10	M	-0.0837395	0.766688
10	M	0.235842	0.904428
10	M	0.101394	1.04079
10	M	0.00298103	1.01473
10	M	0.187066	0.98893
10	M	0.40882	0.963388
10	M	0.0767735	0.938101
10	M	-0.2552	0.913067
10	M	-0.19881	0.888283
10	M	-0.0205595	1.02481
10	M	-0.0943712	1.15997
10	M	-0.225662	1.13271
10	M	0.161152	1.26679
10	M	0.315371	1.23847
10	M	0.498374	1.37149
10	M	0.555293	1.34213
10	M	0.141926	1.31305
10	M	0.214069	1.28427
10	M	0.154824	1.25577
10	M	0.0837782	1.22756
10	M	0.475786	1.19963
10	M	0.471581	1.33304
10	M	0.0975419	1.30406
10	M	0.234319	1.27537
10	M	0.244261	1.24696
10	M	0.0591779	1.21884
10	M	0.416436	1.191
10	M	0.305796	1.32449
10	M	0.0667748	1.2956
10	M	0.600555	1.26699
10	M	0.276252	1.39972
10	M	0.216731	1.37007
10	M	0.57992	1.34072
10	M	-0.0391203	1.31166
10	M	0.308245	1.28289
10	M	0.162307	1.25441
10	M	0.132616	1.22621
10	M	0.0169945	1.1983
10	M	0.0667998	1.17066
10	M	0.368655	1.1433
10	M	-0.0271984	1.27728
10	M	0.381679	1.24885
10	M	0.493126	1.22071
10	M	0.715084	1.19285
10	M	0.119653	1.16527
10	M	0.00336247	1.13796
1	F	-0.0283167	-0.725944
1	F	-0.168978	-0.725944
1	F	0.172753	-0.725944
1	F	0.228487	-0.725944
1	F	-0.165573	-0.272573
1	F	-0.138244	-0.553663
1	F	0.245086	-0.660478
1	F	-0.0376172	0.148061
1	F	-0.211939	-0.393822
1	F	0.0792855	-0.265648
1	F	-0.0767076	-0.551032
1	F	-0.0679216	-0.659478
1	F	-0.0171506	-0.700687
1	F	0.379122	-0.716347
1	F	0.0615704	-0.722297
1	F	-0.202156	-0.724558
1	F	0.0167828	-0.725418
1	F	-0.110878	-0.725744
1	F	0.0153288	-0.725868
1	F	0.135463	-0.725915
1	F	0.242351	-0.725933
1	F	0.388061	-0.72594
1	F	-0.0643098	-0.725943
1	F	-0.215292	-0.725944
1	F	-0.0669888	-0.725944
1	F	0.153357	-0.725944
1	F	-0.147173	-0.725944
1	F	-0.353389	0.138608
1	F	-0.286173	-0.397415
1	F	-0.492903	-0.601103
1	F	0.304973	-0.678505
1	F	0.0116106	0.145458
1	F	0.103127	-0.254403
1	F	-0.0833235	-0.546759
1	F	0.0805	-0.657854
1	F	-0.275064	-0.70007
1	F	0.000384134	-0.716112
1	F	-0.015333	0.140028
1	F	0.453251	-0.396875
1	F	-0.26782	0.186125
1	F	-0.181714	-0.347367
1	F	-0.20731	-0.582085
1	F	-0.0849226	-0.671278
1	F	-0.241488	-0.705171
1	F	-0.338618	-0.718051
1	F	0.272759	-0.722945
1	F	-0.351437	-0.724804
1	F	-0.390149	-0.725511
1	F	-0.229942	-0.72578
1	F	0.0394734	-0.725882
1	F	-0.0274169	-0.725921
1	F	0.172089	-0.725935
1	F	0.238215	-0.725941
1	F	0.405734	0.138608
1	F	-0.0902751	-0.397414
1	F	-0.0708514	-0.601103
1	F	-0.0298251	-0.678505
1	F	-0.448907	-0.707917
1	F	0.0205847	-0.719094
1	F	0.136246	-0.723341
1	F	-0.0650318	0.138984
1	F	-0.246185	-0.397272
1	F	0.011149	-0.601049
1	F	0.252511	-0.678484
1	F	-0.151898	-0.271584
1	F	0.107476	-0.553287
1	F	-0.175758	-0.268973
1	F	0.346134	0.204595
1	F	0.075571	-0.37234
1	F	-0.163584	-0.591575
1	F	0.187931	-0.674884
