# Supplementary material for: Internal states as a source of subject-dependent movement variability are represented by large-scale brain networks
Source: Nat Commun. 2023 Nov 29;14:7837. doi: 10.1038/s41467-023-43257-4 (PMC10687170; doi:10.1038/s41467-023-43257-4)
Supplement: Supplementary file 4 — Source Data [file 41467_2023_43257_MOESM4_ESM.zip › Source Data/SuppFigure 10.xlsx]

## Sheet: SuppFigure 10a
Supplementary Figure 10a
Data for heat map of population connectivity strength for error state
	AG R	IPS R	SPL L	STS R	SMG R	TTS L	POS R	Cu R	dPCC R	MTG R	SFG L	Cu R	MTG R	SPL L	ITG R
AG R	0.823713	0.762282	0.788033	0.721445	0.794106	0.855314	0.157674	0.129712	0.436312	0.455181	NaN	0.0877889	0.547917	0.332338	0.230785
IPS R	0.762282	0.811008	0.743827	0.743255	0.842674	0.86297	0.194639	0.0636997	0.519876	0.476094	NaN	0.0221067	0.529974	0.327275	0.245986
SPL L	0.788033	0.743827	0.719876	0.862758	0.776893	0.544215	NaN	0.191224	0.701465	0.432117	0.111114	0.0637549	0.555282	0.356715	0.0535947
STS R	0.721445	0.743255	0.862758	0.856501	0.813359	0.852743	0.173609	0.140883	0.478554	0.430503	NaN	0.162742	0.349179	0.595664	0.296602
SMG R	0.794106	0.842674	0.776893	0.813359	0.894531	0.860035	0.175467	0.137389	0.471441	0.4856	NaN	0.129145	0.45959	0.349591	0.279165
TTS L	0.855314	0.86297	0.544215	0.852743	0.860035	0.919071	NaN	NaN	0.679386	0.358481	0.204409	NaN	0.43817	0.306624	NaN
POS R	0.157674	0.194639	NaN	0.173609	0.175467	NaN	NaN	0.0324402	0.0501907	0.137926	NaN	0.047669	0.0527794	NaN	0.0365673
Cu R	0.129712	0.0636997	0.191224	0.140883	0.137389	NaN	0.0324402	0.692154	0.337764	0.131705	NaN	0.0391939	0.0530107	0.051825	0.121211
dPCC R	0.436312	0.519876	0.701465	0.478554	0.471441	0.679386	0.0501907	0.337764	NaN	0.192328	NaN	0.0836043	0.0927048	0.586429	0.0847503
MTG R	0.455181	0.476094	0.432117	0.430503	0.4856	0.358481	0.137926	0.131705	0.192328	0.699935	0.447863	0.130785	0.402297	0.201216	0.167196
SFG L	NaN	NaN	0.111114	NaN	NaN	0.204409	NaN	NaN	NaN	0.447863	0.531294	NaN	0.312483	0.050593	NaN
Cu R	0.0877889	0.0221067	0.0637549	0.162742	0.129145	NaN	0.047669	0.0391939	0.0836043	0.130785	NaN	0.627916	0.0590357	0.290652	0.130123
MTG R	0.547917	0.529974	0.555282	0.349179	0.45959	0.43817	0.0527794	0.0530107	0.0927048	0.402297	0.312483	0.0590357	0.910659	0.141172	0.100827
SPL L	0.332338	0.327275	0.356715	0.595664	0.349591	0.306624	NaN	0.051825	0.586429	0.201216	0.050593	0.290652	0.141172	0.629615	0.0346403
ITG R	0.230785	0.245986	0.0535947	0.296602	0.279165	NaN	0.0365673	0.121211	0.0847503	0.167196	NaN	0.130123	0.100827	0.0346403	0.752771

## Sheet: SuppFigure 10b
Supplementary Figure 10b
Data for heat map of p-values from population connectivity strength for error state
	AG R	IPS R	SPL L	STS R	SMG R	TTS L	POS R	Cu R	dPCC R	MTG R	SFG L	Cu R	MTG R	SPL L	ITG R
AG R	4.42912613963427ENaN4	2.74858e-07	0.000110373	3.94617e-07	2.51266e-06	8.33684e-36	0.185411	0.347771	0.018001	0.00147401	NaN	0.472072	0.00136343	0.157394	0.143843
IPS R	2.74858e-07	9.37880470112535ENaN1	0.00449001	4.65265e-09	2.8708147484561ENaN9	2.76114e-36	0.204917	0.546421	0.00753139	0.00138178	NaN	0.809247	0.0177155	0.217993	0.0402389
SPL L	0.000110373	0.00449001	9.70976e-07	9.15929e-41	0.000235851	0.00346939	NaN	0.0567069	2.41926e-22	0.0127354	0.356454	0.500952	0.012245	0.0121164	0.548514
STS R	3.94617e-07	4.65265e-09	9.15929e-41	2.18352172550999ENaN7	2.06227157976733ENaN1	9.0735e-36	0.215245	0.289423	0.0034218	0.0281517	NaN	0.371429	0.026634	1.03419212681272ENaN4	0.0240397
SMG R	2.51266e-06	2.8708147484561ENaN9	0.000235851	2.06227157976733ENaN1	9.52692981654334ENaN7	1.70259e-36	0.143295	0.381615	0.0220958	0.00164408	NaN	0.447309	0.00450801	0.114912	0.185995
TTS L	8.33684e-36	2.76114e-36	0.00346939	9.0735e-36	1.70259e-36	6.94932e-59	NaN	NaN	8.12010538482075ENaN9	1.11087e-05	0.150498	NaN	1.46926e-08	0.149116	NaN
POS R	0.185411	0.204917	NaN	0.215245	0.143295	NaN	NaN	0.729203	0.608019	0.209685	NaN	0.63262	0.582319	NaN	0.715997
Cu R	0.347771	0.546421	0.0567069	0.289423	0.381615	NaN	0.729203	1.22829517009406ENaN4	0.255187	0.359517	NaN	0.708164	0.588741	0.583878	0.219073
dPCC R	0.018001	0.00753139	2.41926e-22	0.0034218	0.0220958	8.12010538482075ENaN9	0.608019	0.255187	NaN	0.12526	NaN	0.372983	0.348827	2.55032683022343ENaN3	0.499588
MTG R	0.00147401	0.00138178	0.0127354	0.0281517	0.00164408	1.11087e-05	0.209685	0.359517	0.12526	0.000277249	6.98019e-08	0.322282	0.00632867	0.0420038	0.245507
SFG L	NaN	NaN	0.356454	NaN	NaN	0.150498	NaN	NaN	NaN	6.98019e-08	0.00114463	NaN	9.16529e-05	0.592503	NaN
Cu R	0.472072	0.809247	0.500952	0.371429	0.447309	NaN	0.63262	0.708164	0.372983	0.322282	NaN	2.19032e-07	0.54844	0.012125	0.305481
MTG R	0.00136343	0.0177155	0.012245	0.026634	0.00450801	1.46926e-08	0.582319	0.588741	0.348827	0.00632867	9.16529e-05	0.54844	2.52836137720809ENaN0	0.149444	0.438555
SPL L	0.157394	0.217993	0.0121164	1.03419212681272ENaN4	0.114912	0.149116	NaN	0.583878	2.55032683022343ENaN3	0.0420038	0.592503	0.012125	0.149444	5.67323e-05	0.692882
ITG R	0.143843	0.0402389	0.548514	0.0240397	0.185995	NaN	0.715997	0.219073	0.499588	0.245507	NaN	0.305481	0.438555	0.692882	1.76303e-07

## Sheet: SuppFigure 10c
Supplementary Figure 10c
Data for heat map of number of subjects that had electrode for each pair
	AG R	IPS R	SPL L	STS R	SMG R	TTS L	POS R	Cu R	dPCC R	MTG R	SFG L	Cu R	MTG R	SPL L	ITG R
AG R	5	4	2	4	4	1	3	3	3	4	0	3	4	2	3
IPS R	4	3	2	3	3	1	2	2	2	3	0	2	3	2	2
SPL L	2	2	3	1	2	2	0	1	1	1	1	1	1	3	1
STS R	4	3	1	5	3	1	3	2	3	4	0	2	4	1	3
SMG R	4	3	2	3	2	1	2	3	3	3	0	3	3	2	3
TTS L	1	1	2	1	1	1	0	0	1	1	2	0	1	2	0
POS R	3	2	0	3	2	0	0	2	2	3	0	2	3	0	2
Cu R	3	2	1	2	3	0	2	2	2	3	0	3	3	1	3
dPCC R	3	2	1	3	3	1	2	2	0	2	0	2	2	1	2
MTG R	4	3	1	4	3	1	3	3	2	5	1	3	6	1	4
SFG L	0	0	1	0	0	2	0	0	0	1	2	0	1	1	0
Cu R	3	2	1	2	3	0	2	3	2	3	0	2	3	1	3
MTG R	4	3	1	4	3	1	3	3	2	6	1	3	5	1	4
SPL L	2	2	3	1	2	2	0	1	1	1	1	1	1	3	1
ITG R	3	2	1	3	3	0	2	3	2	4	0	3	4	1	2

## Sheet: SuppFigure 10d
Supplementary Figure 10d
Data for heat map of population connectivity strength for perturbed state
	ITG R	IPS R	Cu R	SPL L	STS R	SMG R	ITG R	AG R	ACG L	MTG R	dPCC R	dPCC R	SubCG L	POS R	SMG R	SPL L	FuG L	ACG L	MTG R	Hippo R	ITG R	STS R	STS R
ITG R	0.845037	0.212625	0.128263	0.388295	0.451556	0.416131	0.487632	0.444806	0.114825	0.670778	0.155907	0.137419	NaN	0.037292	0.165155	0.225519	NaN	0.186184	0.10348	0.286993	0.112665	0.158773	0.177308
IPS R	0.212625	0.695523	0.131193	0.565424	0.561091	0.761091	0.347976	0.627552	NaN	0.300275	0.197993	0.431075	0.701166	0.143307	0.34183	0.31995	0.260829	NaN	0.0765991	0.174095	0.130287	0.261408	0.278068
Cu R	0.128263	0.131193	0.553465	0.150291	0.321678	0.211426	0.180059	0.21664	NaN	0.102058	0.151752	0.219691	NaN	0.104428	0.0749081	0.0380766	NaN	NaN	0.11181	0.0608143	0.0397099	0.0490029	0.0837022
SPL L	0.388295	0.565424	0.150291	0.624371	0.73423	0.615523	0.433294	0.597836	0.125542	0.321436	0.394425	0.629053	0.376416	NaN	0.340077	0.267493	0.406405	0.105016	0.090041	NaN	0.0639111	0.431517	0.484972
STS R	0.451556	0.561091	0.321678	0.73423	0.823576	0.74079	0.568635	0.703721	0.355352	0.47737	0.270188	0.451278	0.74977	0.19863	0.426761	0.575011	0.288054	0.180894	0.180272	0.225953	0.131563	0.337301	0.298623
SMG R	0.416131	0.761091	0.211426	0.615523	0.74079	0.886833	0.455141	0.771932	NaN	0.450747	0.286438	0.459858	0.777231	0.162833	0.369374	0.392561	0.498399	NaN	0.165347	0.23873	0.123752	0.314145	0.310455
ITG R	0.487632	0.347976	0.180059	0.433294	0.568635	0.455141	0.816953	0.548496	0.222274	0.389331	0.14942	0.347182	NaN	0.217385	0.36855	0.283023	NaN	0.135233	0.143642	0.217631	0.172056	0.134954	0.10032
AG R	0.444806	0.627552	0.21664	0.597836	0.703721	0.771932	0.548496	0.889018	NaN	0.545549	0.292576	0.573257	0.747793	0.246742	0.483579	0.458735	0.281686	NaN	0.136368	0.264604	0.163295	0.321891	0.317923
ACG L	0.114825	NaN	NaN	0.125542	0.355352	NaN	0.222274	NaN	0.528743	0.0838685	NaN	NaN	0.0478427	NaN	NaN	0.0622604	0.0357499	0.0860708	0.0775335	0.0939056	0.116859	0.06088	0.0841822
MTG R	0.670778	0.300275	0.102058	0.321436	0.47737	0.450747	0.389331	0.545549	0.0838685	0.916054	0.278922	0.163595	0.595195	0.0638245	0.16712	0.230506	0.0480693	0.235369	0.0723795	0.361859	0.093362	0.202374	0.200707
dPCC R	0.155907	0.197993	0.151752	0.394425	0.270188	0.286438	0.14942	0.292576	NaN	0.278922	NaN	0.52116	0.565152	0.0163082	0.10239	0.207543	0.0011919	NaN	0.10073	0.0705755	0.0746898	0.0928992	0.125888
dPCC R	0.137419	0.431075	0.219691	0.629053	0.451278	0.459858	0.347182	0.573257	NaN	0.163595	0.52116	NaN	0.640526	0.235623	0.434314	0.468242	0.492034	NaN	0.151718	0.0903611	0.100809	0.279046	0.263187
SubCG L	NaN	0.701166	NaN	0.376416	0.74977	0.777231	NaN	0.747793	0.0478427	0.595195	0.565152	0.640526	0.688829	NaN	0.465207	0.354652	0.220873	0.168197	0.0279468	0.393727	NaN	0.55679	0.656735
POS R	0.037292	0.143307	0.104428	NaN	0.19863	0.162833	0.217385	0.246742	NaN	0.0638245	0.0163082	0.235623	NaN	NaN	0.487738	NaN	0.0344236	NaN	0.0793181	0.055598	0.116097	0.113026	0.0905391
SMG R	0.165155	0.34183	0.0749081	0.340077	0.426761	0.369374	0.36855	0.483579	NaN	0.16712	0.10239	0.434314	0.465207	0.487738	0.86964	0.419918	0.554063	NaN	0.23188	0.123362	0.199315	0.403083	0.36455
SPL L	0.225519	0.31995	0.0380766	0.267493	0.575011	0.392561	0.283023	0.458735	0.0622604	0.230506	0.207543	0.468242	0.354652	NaN	0.419918	0.627844	0.457758	0.0846406	0.0377744	NaN	0.07375	0.424971	0.476339
FuG L	NaN	0.260829	NaN	0.406405	0.288054	0.498399	NaN	0.281686	0.0357499	0.0480693	0.0011919	0.492034	0.220873	0.0344236	0.554063	0.457758	0.646244	0.109902	0.21117	0.0886468	NaN	0.289198	0.216144
ACG L	0.186184	NaN	NaN	0.105016	0.180894	NaN	0.135233	NaN	0.0860708	0.235369	NaN	NaN	0.168197	NaN	NaN	0.0846406	0.109902	0.525122	0.165238	0.265035	0.0234904	0.0895766	0.0379091
MTG R	0.10348	0.0765991	0.11181	0.090041	0.180272	0.165347	0.143642	0.136368	0.0775335	0.0723795	0.10073	0.151718	0.0279468	0.0793181	0.23188	0.0377744	0.21117	0.165238	0.676589	0.193512	0.451533	0.263137	0.181241
Hippo R	0.286993	0.174095	0.0608143	NaN	0.225953	0.23873	0.217631	0.264604	0.0939056	0.361859	0.0705755	0.0903611	0.393727	0.055598	0.123362	NaN	0.0886468	0.265035	0.193512	0.722831	0.17912	0.290402	0.243577
ITG R	0.112665	0.130287	0.0397099	0.0639111	0.131563	0.123752	0.172056	0.163295	0.116859	0.093362	0.0746898	0.100809	NaN	0.116097	0.199315	0.07375	NaN	0.0234904	0.451533	0.17912	0.837189	0.436706	0.325814
STS R	0.158773	0.261408	0.0490029	0.431517	0.337301	0.314145	0.134954	0.321891	0.06088	0.202374	0.0928992	0.279046	0.55679	0.113026	0.403083	0.424971	0.289198	0.0895766	0.263137	0.290402	0.436706	0.755555	0.484777
STS R	0.177308	0.278068	0.0837022	0.484972	0.298623	0.310455	0.10032	0.317923	0.0841822	0.200707	0.125888	0.263187	0.656735	0.0905391	0.36455	0.476339	0.216144	0.0379091	0.181241	0.243577	0.325814	0.484777	0.772066

## Sheet: SuppFigure 10e
Supplementary Figure 10e
Data for heat map of p-values from population connectivity strength for perturbed state
	ITG R	IPS R	Cu R	SPL L	STS R	SMG R	ITG R	AG R	ACG L	MTG R	dPCC R	dPCC R	SubCG L	POS R	SMG R	SPL L	FuG L	ACG L	MTG R	Hippo R	ITG R	STS R	STS R
ITG R	2.94513531504932ENaN5	0.190758	0.230547	0.0894633	0.000308321	0.00394128	0.000220424	0.00319513	0.198626	1.89981e-05	0.273296	0.282203	NaN	0.699273	0.127225	0.157448	NaN	0.0368545	0.382274	0.101804	0.300925	0.239163	0.245407
IPS R	0.190758	0.000481485	0.306277	0.0471241	0.00391958	7.96355452479814ENaN2	0.0298181	5.86201e-07	NaN	0.129503	0.3349	0.303507	1.51125600195814ENaN6	0.153342	0.151313	0.113477	0.263263	NaN	0.471248	0.22691	0.212063	0.32871	0.275439
Cu R	0.230547	0.306277	0.000108094	0.15175	0.00105818	0.152606	0.364276	0.206827	NaN	0.332834	0.234273	0.293757	NaN	0.416509	0.456675	0.676365	NaN	NaN	0.391096	0.532287	0.664354	0.619014	0.399879
SPL L	0.0894633	0.0471241	0.15175	0.00237788	6.89777e-21	0.0429709	0.00987742	0.0226542	0.191476	0.139634	7.5594e-06	1.15830994365453ENaN4	0.219408	NaN	0.0220755	0.0938525	3.87973e-06	0.370107	0.419073	NaN	0.46009	1.06829e-06	4.30901e-09
STS R	0.000308321	0.00391958	0.00105818	6.89777e-21	1.70067361624585ENaN8	1.39923e-05	3.96044e-05	9.03862e-07	0.000162758	0.00242187	0.0473868	0.0368062	6.12244e-20	0.068451	0.0193196	7.5164931909622ENaN0	0.286668	0.0617342	0.189078	0.053871	0.277517	0.0187116	0.121668
SMG R	0.00394128	7.96355452479814ENaN2	0.152606	0.0429709	1.39923e-05	3.66236279585582ENaN9	0.00038503	2.25988e-08	NaN	0.00244925	0.143815	0.0307896	2.82334e-24	0.135264	0.070215	0.0515425	2.38357861890649ENaN0	NaN	0.384982	0.0250895	0.366017	0.131896	0.159297
ITG R	0.000220424	0.0298181	0.364276	0.00987742	3.96044e-05	0.00038503	6.56956660143162ENaN0	1.3328e-07	0.0120173	0.00439492	0.327256	0.0503051	NaN	0.0561631	0.00250042	0.0108793	NaN	0.131093	0.35905	0.0416537	0.147255	0.216337	0.420224
AG R	0.00319513	5.86201e-07	0.206827	0.0226542	9.03862e-07	2.25988e-08	1.3328e-07	2.22288661166495ENaN7	NaN	0.000696681	0.0225109	0.000787371	7.10357010449025ENaN9	0.055072	0.0232478	0.0180888	0.303785	NaN	0.365373	0.0348109	0.169687	0.0801666	0.0850185
ACG L	0.198626	NaN	NaN	0.191476	0.000162758	NaN	0.0120173	NaN	0.000782238	0.338653	NaN	NaN	0.654525	NaN	NaN	0.556096	0.672162	0.38209	0.424417	0.340859	0.192528	0.6176	0.394266
MTG R	1.89981e-05	0.129503	0.332834	0.139634	0.00242187	0.00244925	0.00439492	0.000696681	0.338653	1.74565000982651ENaN2	0.0480056	0.170476	1.20123721666947ENaN3	0.529802	0.168069	0.225622	0.594061	0.0914885	0.535395	0.0697859	0.433451	0.142897	0.130064
dPCC R	0.273296	0.3349	0.234273	7.5594e-06	0.0473868	0.143815	0.327256	0.0225109	NaN	0.0480056	NaN	0.000383019	4.48745767917851ENaN0	0.861885	0.341329	0.0496709	0.988728	NaN	0.43352	0.485051	0.521958	0.377495	0.233493
dPCC R	0.282203	0.303507	0.293757	1.15830994365453ENaN4	0.0368062	0.0307896	0.0503051	0.000787371	NaN	0.170476	0.000383019	NaN	1.34537341864013ENaN3	0.0729597	0.0493373	6.64906e-07	4.34780730264847ENaN0	NaN	0.300329	0.386099	0.462935	0.180409	0.275045
SubCG L	NaN	1.51125600195814ENaN6	NaN	0.219408	6.12244e-20	2.82334e-24	NaN	7.10357010449025ENaN9	0.654525	1.20123721666947ENaN3	4.48745767917851ENaN0	1.34537341864013ENaN3	0.0418732	NaN	8.69031e-06	0.0884162	0.209092	0.19776	0.73433	4.24649e-05	NaN	1.80928e-08	2.02256905553119ENaN4
POS R	0.699273	0.153342	0.416509	NaN	0.068451	0.135264	0.0561631	0.055072	NaN	0.529802	0.861885	0.0729597	NaN	NaN	3.49887e-07	NaN	0.695168	NaN	0.440478	0.572205	0.289047	0.28481	0.456096
SMG R	0.127225	0.151313	0.456675	0.0220755	0.0193196	0.070215	0.00250042	0.0232478	NaN	0.168069	0.341329	0.0493373	8.69031e-06	3.49887e-07	1.63598797712808ENaN7	0.00253562	7.05872273835978ENaN3	NaN	0.0351747	0.324437	0.0777024	0.0354841	0.0570007
SPL L	0.157448	0.113477	0.676365	0.0938525	7.5164931909622ENaN0	0.0515425	0.0108793	0.0180888	0.556096	0.225622	0.0496709	6.64906e-07	0.0884162	NaN	0.00253562	3.04716e-05	2.40055e-08	0.404426	0.666184	NaN	0.412326	1.69506e-06	7.07459e-07
FuG L	NaN	0.263263	NaN	3.87973e-06	0.286668	2.38357861890649ENaN0	NaN	0.303785	0.672162	0.594061	0.988728	4.34780730264847ENaN0	0.209092	0.695168	7.05872273835978ENaN3	2.40055e-08	2.39352e-08	0.241963	0.0248507	0.423356	NaN	0.130835	0.406018
ACG L	0.0368545	NaN	NaN	0.370107	0.0617342	NaN	0.131093	NaN	0.38209	0.0914885	NaN	NaN	0.19776	NaN	NaN	0.404426	0.241963	5.68003e-07	0.0637403	0.00675295	0.794026	0.381448	0.68588
MTG R	0.382274	0.471248	0.391096	0.419073	0.189078	0.384982	0.35905	0.365373	0.424417	0.535395	0.43352	0.300329	0.73433	0.440478	0.0351747	0.666184	0.0248507	0.0637403	0.00429324	0.238065	0.000896793	0.0622816	0.200058
Hippo R	0.101804	0.22691	0.532287	NaN	0.053871	0.0250895	0.0416537	0.0348109	0.340859	0.0697859	0.485051	0.386099	4.24649e-05	0.572205	0.324437	NaN	0.423356	0.00675295	0.238065	5.69177e-08	0.296588	0.0469066	0.144379
ITG R	0.300925	0.212063	0.664354	0.46009	0.277517	0.366017	0.147255	0.169687	0.192528	0.433451	0.521958	0.462935	NaN	0.289047	0.0777024	0.412326	NaN	0.794026	0.000896793	0.296588	1.12213658141869ENaN0	0.000418602	0.0085915
STS R	0.239163	0.32871	0.619014	1.06829e-06	0.0187116	0.131896	0.216337	0.0801666	0.6176	0.142897	0.377495	0.180409	1.80928e-08	0.28481	0.0354841	1.69506e-06	0.130835	0.381448	0.0622816	0.0469066	0.000418602	6.7648307281154ENaN1	0.000535636
STS R	0.245407	0.275439	0.399879	4.30901e-09	0.121668	0.159297	0.420224	0.0850185	0.394266	0.130064	0.233493	0.275045	2.02256905553119ENaN4	0.456096	0.0570007	7.07459e-07	0.406018	0.68588	0.200058	0.144379	0.0085915	0.000535636	1.21304473285382ENaN4

## Sheet: SuppFigure 10f
Supplementary Figure 10f
Data for heat map of number of subjects that had electrode for each pair
	ITG R	IPS R	Cu R	SPL L	STS R	SMG R	ITG R	AG R	ACG L	MTG R	dPCC R	dPCC R	SubCG L	POS R	SMG R	SPL L	FuG L	ACG L	MTG R	Hippo R	ITG R	STS R	STS R
ITG R	2	2	3	1	3	3	4	3	1	4	2	2	0	2	3	1	0	1	4	3	4	3	3
IPS R	2	3	2	2	3	3	2	4	0	3	2	2	1	2	3	2	2	0	3	2	2	3	3
Cu R	3	2	2	1	2	3	3	3	0	3	2	2	0	2	3	1	0	0	3	2	3	2	2
SPL L	1	2	1	3	1	2	1	2	1	1	1	1	2	0	2	3	1	1	1	0	1	1	1
STS R	3	3	2	1	5	3	3	4	1	4	3	3	1	3	3	1	2	1	4	4	3	5	5
SMG R	3	3	3	2	3	2	3	4	0	3	3	3	1	2	4	2	1	0	3	2	3	3	3
ITG R	4	2	3	1	3	3	2	3	1	4	2	2	0	2	3	1	0	1	4	3	4	3	3
AG R	3	4	3	2	4	4	3	5	0	4	3	3	1	3	4	2	2	0	4	3	3	4	4
ACG L	1	0	0	1	1	0	1	0	2	2	0	0	2	0	0	1	1	3	2	2	1	1	1
MTG R	4	3	3	1	4	3	4	4	2	5	2	2	1	3	3	1	2	2	6	5	4	4	4
dPCC R	2	2	2	1	3	3	2	3	0	2	0	3	1	2	3	1	1	0	2	2	2	3	3
dPCC R	2	2	2	1	3	3	2	3	0	2	3	0	1	2	3	1	1	0	2	2	2	3	3
SubCG L	0	1	0	2	1	1	0	1	2	1	1	1	4	0	1	2	3	2	1	1	0	1	1
POS R	2	2	2	0	3	2	2	3	0	3	2	2	0	0	2	0	1	0	3	3	2	3	3
SMG R	3	3	3	2	3	4	3	4	0	3	3	3	1	2	2	2	1	0	3	2	3	3	3
SPL L	1	2	1	3	1	2	1	2	1	1	1	1	2	0	2	3	1	1	1	0	1	1	1
FuG L	0	2	0	1	2	1	0	2	1	2	1	1	3	1	1	1	1	1	2	2	0	2	2
ACG L	1	0	0	1	1	0	1	0	3	2	0	0	2	0	0	1	1	2	2	2	1	1	1
MTG R	4	3	3	1	4	3	4	4	2	6	2	2	1	3	3	1	2	2	5	5	4	4	4
Hippo R	3	2	2	0	4	2	3	3	2	5	2	2	1	3	2	0	2	2	5	5	3	4	4
ITG R	4	2	3	1	3	3	4	3	1	4	2	2	0	2	3	1	0	1	4	3	2	3	3
STS R	3	3	2	1	5	3	3	4	1	4	3	3	1	3	3	1	2	1	4	4	3	5	5
STS R	3	3	2	1	5	3	3	4	1	4	3	3	1	3	3	1	2	1	4	4	3	5	5
