# Supplementary material for: Internal states as a source of subject-dependent movement variability are represented by large-scale brain networks
Source: Nat Commun. 2023 Nov 29;14:7837. doi: 10.1038/s41467-023-43257-4 (PMC10687170; doi:10.1038/s41467-023-43257-4)
Supplement: Supplementary file 4 — Source Data [file 41467_2023_43257_MOESM4_ESM.zip › Source Data/SuppFigure 1.xlsx]

## Sheet: SuppFigure 1
Supplementary Figure 1
Plots original and estimated reaction time for each subject
		x data	y data
subject	sex	trials	original	estimated	lower bound	upper bound
1	F	1	-0.699108	-0.279364	0.691685	0.691685
1	F	2	-0.753172	-0.28401	0.69962	0.69962
1	F	3	0.557875	0.212027	0.565979	0.565979
1	F	4	0.0481304	-0.149262	0.552519	0.552519
1	F	5	0.289487	-0.0797276	0.587513	0.587513
1	F	6	-0.428789	-0.00325273	0.659891	0.659891
1	F	7	0.588768	0.193392	0.42954	0.42954
1	F	8	-0.689454	-0.230279	0.431644	0.431644
1	F	9	-0.602566	0.0924519	0.532161	0.532161
1	F	10	0.243146	-0.268563	0.537446	0.537446
1	F	11	-0.0889599	0.290185	0.515998	0.515998
1	F	12	-0.0503429	-0.199305	0.522585	0.522585
1	F	13	0.420784	-0.0203356	0.517862	0.517862
1	F	14	0.0442687	0.424311	0.584223	0.584223
1	F	15	-0.52147	0.364659	0.629514	0.629514
1	F	16	0.165912	0.197356	0.443893	0.443893
1	F	17	1.06376	0.133431	0.460631	0.460631
1	F	18	-0.63539	0.235914	0.533579	0.533579
1	F	19	-1.23009	-0.141558	0.512456	0.512456
1	F	20	-1.15479	-0.27028	0.559899	0.559899
1	F	21	-0.432651	-0.26164	0.596328	0.596328
1	F	22	0.681449	0.0972665	0.556819	0.556819
1	F	23	-0.813028	0.224304	0.632099	0.632099
1	F	24	-0.469337	-0.146352	0.530341	0.530341
1	F	25	-0.220258	-0.27348	0.547106	0.547106
1	F	26	-0.625736	-0.144883	0.565082	0.565082
1	F	27	-0.604497	0.0947667	0.505359	0.505359
1	F	28	-0.851645	-0.14597	0.539181	0.539181
1	F	29	0.374444	-0.0481946	0.545286	0.545286
1	F	30	4.26511	-0.148262	0.502126	0.502126
1	F	31	-0.419135	-0.140734	0.513319	0.513319
1	F	32	0.318449	0.0909043	0.474369	0.474369
1	F	33	0.849433	-0.143235	0.482494	0.482494
1	F	34	-0.600635	-0.277781	0.548434	0.548434
1	F	35	-0.266598	0.0502458	0.573554	0.573554
1	F	36	-0.714555	-0.197909	0.442151	0.442151
1	F	37	2.84014	0.119667	0.44802	0.44802
1	F	38	-0.675938	-0.256387	0.468631	0.468631
1	F	39	-0.268529	0.0982197	0.490886	0.490886
1	F	40	0.499949	0.0488761	0.621863	0.621863
1	F	41	-0.282045	0.166877	0.429268	0.429268
1	F	42	0.438162	0.0732348	0.650544	0.650544
1	F	43	-0.322593	0.369664	0.647628	0.647628
1	F	44	-0.627667	0.179778	0.489422	0.489422
1	F	45	-0.29363	0.110652	0.489436	0.489436
1	F	46	-0.117923	-0.141056	0.592152	0.592152
1	F	47	-0.322593	0.217151	0.580676	0.580676
1	F	48	0.482572	0.0716927	0.51415	0.51415
1	F	49	2.24544	-0.0549425	0.526322	0.526322
1	F	50	0.00758261	-0.0833003	0.635052	0.635052
1	F	51	0.0191677	0.289945	0.476546	0.476546
1	F	52	-0.0213801	-0.118518	0.485276	0.485276
1	F	53	-0.542709	0.147192	0.675164	0.675164
1	F	54	-0.0735131	-0.195597	0.477759	0.477759
1	F	55	1.03093	0.312479	0.582136	0.582136
1	F	56	1.02321	0.301294	0.476821	0.476821
1	F	57	0.16012	0.246711	0.501235	0.501235
1	F	58	-0.664353	0.08303	0.488894	0.488894
1	F	59	-0.212534	-0.149736	0.542517	0.542517
1	F	60	0.494157	-0.0535621	0.518161	0.518161
1	F	61	0.260524	0.214921	0.520999	0.520999
1	F	62	-0.598704	-0.278242	0.557742	0.557742
1	F	63	-0.405619	-0.144092	0.480022	0.480022
1	F	64	0.868741	-0.145662	0.487232	0.487232
1	F	65	-0.923087	0.0733684	0.478656	0.478656
1	F	66	-0.621874	0.0707814	0.493712	0.493712
1	F	67	0.0249603	-0.15513	0.561894	0.561894
1	F	68	-0.737725	0.066876	0.581296	0.581296
1	F	69	-0.0329652	0.2092	0.650091	0.650091
1	F	70	-0.556225	0.134093	0.732359	0.732359
1	F	71	-0.450029	-0.200987	0.513673	0.513673
1	F	72	-0.280114	-0.245369	0.482901	0.482901
1	F	73	-0.841991	0.0833247	0.473644	0.473644
1	F	74	-0.426859	-0.142994	0.502199	0.502199
1	F	75	0.353205	0.0878757	0.545357	0.545357
1	F	76	-0.751241	-0.269828	0.458793	0.458793
1	F	77	-0.0754439	-0.051414	0.497545	0.497545
1	F	78	5.59353	0.269058	0.594558	0.594558
1	F	79	-0.789858	0.0239969	0.490745	0.490745
1	F	80	-0.63539	-0.238884	0.457663	0.457663
1	F	81	0.179428	0.104901	0.485364	0.485364
1	F	82	-0.241497	0.082227	0.548491	0.548491
1	F	83	-0.583257	0.0487876	0.620893	0.620893
1	F	84	-0.144954	0.00276005	0.661567	0.661567
1	F	85	2.00601	-0.0377191	0.519088	0.519088
1	F	86	-0.00786419	-0.0086678	0.541942	0.541942
1	F	87	-0.419135	-0.248226	0.568389	0.568389
1	F	88	-0.627667	0.280824	0.712066	0.712066
1	F	89	0.268247	0.365962	0.650188	0.650188
1	F	90	-0.45196	-0.0366291	0.530819	0.530819
1	F	91	-0.834268	-0.0111906	0.489296	0.489296
1	F	92	-0.0271727	0.0697937	0.633327	0.633327
1	F	93	-1.01577	-0.0682768	0.500751	0.500751
1	F	94	0.878396	-0.0201458	0.490877	0.490877
1	F	95	-0.210603	-0.254749	0.482644	0.482644
1	F	96	0.403407	-0.260743	0.513894	0.513894
2	F	1	-0.773018	0.0400317	0.501049	0.501049
2	F	2	1.42452	0.575694	0.486583	0.486583
2	F	3	-0.505158	0.0710587	0.509828	0.509828
2	F	4	0.128958	0.469864	0.484992	0.484992
2	F	5	-0.445027	-0.0758369	0.482115	0.482115
2	F	6	-0.882349	-0.0159288	0.501498	0.501498
2	F	7	0.484282	-0.0267147	0.455271	0.455271
2	F	8	0.139891	-0.0420689	0.453759	0.453759
2	F	9	-0.0787696	-0.0833188	0.451951	0.451951
2	F	10	-0.0131713	0.0120074	0.476761	0.476761
2	F	11	0.992669	0.519121	0.463366	0.463366
2	F	12	0.544414	-0.146813	0.507536	0.507536
2	F	13	0.00869479	-0.038071	0.492917	0.492917
2	F	14	0.746675	-0.193955	0.516325	0.516325
2	F	15	-0.669154	-0.218817	0.47917	0.47917
2	F	16	0.555347	0.0145567	0.448726	0.448726
2	F	17	-0.308364	0.0927758	0.455874	0.455874
2	F	18	-0.58169	-0.15101	0.43278	0.43278
2	F	19	-0.674621	0.3481	0.446671	0.446671
2	F	20	0.145358	0.328797	0.453865	0.453865
2	F	21	-0.56529	0.412886	0.467095	0.467095
2	F	22	0.571747	0.510764	0.421451	0.421451
2	F	23	0.134425	0.505907	0.422817	0.422817
2	F	24	-0.510625	-0.146638	0.412049	0.412049
2	F	25	0.0360274	-0.0845599	0.435976	0.435976
2	F	26	1.62132	0.0608786	0.441004	0.441004
2	F	27	-0.417694	0.0464353	0.443324	0.443324
2	F	28	0.0305609	0.341452	0.429281	0.429281
2	F	29	1.63225	-0.105347	0.469484	0.469484
2	F	30	0.637345	0.00226572	0.454157	0.454157
2	F	31	-0.297431	0.10049	0.425934	0.425934
2	F	32	0.0906926	-0.172932	0.448553	0.448553
2	F	33	-0.122502	-0.0908966	0.423278	0.423278
2	F	34	0.763075	0.473637	0.388892	0.388892
2	F	35	0.424151	0.564078	0.407735	0.407735
2	F	36	-0.291964	-0.107927	0.440083	0.440083
2	F	37	-0.155301	0.530326	0.404366	0.404366
2	F	38	-0.133435	-0.141185	0.438137	0.438137
2	F	39	0.123492	-0.0348426	0.401811	0.401811
2	F	40	-0.127968	0.0335994	0.398438	0.398438
2	F	41	0.282021	0.412545	0.375073	0.375073
2	F	42	-0.423161	-0.154784	0.379231	0.379231
2	F	43	-0.220899	0.0304599	0.405916	0.405916
2	F	44	-0.483292	-0.106752	0.437879	0.437879
2	F	45	0.00869479	-0.104505	0.395331	0.395331
2	F	46	-0.43956	-0.174701	0.372671	0.372671
2	F	47	-0.876882	0.429538	0.396065	0.396065
2	F	48	-0.0787696	-0.139162	0.399841	0.399841
2	F	49	-0.401294	0.412416	0.400746	0.400746
2	F	50	-0.527025	-0.123513	0.4358	0.4358
2	F	51	-0.242765	0.0764446	0.401109	0.401109
2	F	52	0.599079	-0.204995	0.413967	0.413967
2	F	53	0.139891	0.0156207	0.42649	0.42649
2	F	54	0.18909	0.0345118	0.462482	0.462482
2	F	55	-0.259165	0.258356	0.503846	0.503846
2	F	56	-0.226366	0.092785	0.476446	0.476446
2	F	57	-0.220899	0.225667	0.542788	0.542788
2	F	58	-0.964346	0.0726596	0.512113	0.512113
2	F	59	0.81774	0.248037	0.629536	0.629536
2	F	60	-0.920614	0.0969182	0.585366	0.585366
2	F	61	-0.658221	0.595808	0.493014	0.493014
2	F	62	0.336686	0.55194	0.459107	0.459107
2	F	63	5.40962	0.214538	0.490986	0.490986
2	F	64	1.14573	0.616683	0.522946	0.522946
2	F	65	-0.0569035	0.123323	0.534143	0.534143
2	F	66	-0.898748	0.136175	0.486944	0.486944
2	F	67	3.22848	0.613186	0.474489	0.474489
2	F	68	-0.352096	0.0289526	0.462547	0.462547
2	F	69	-0.718353	-0.119483	0.443229	0.443229
2	F	70	5.18003	0.382054	0.376246	0.376246
2	F	71	0.0360274	0.356401	0.369719	0.369719
2	F	72	-0.516091	0.0349516	0.402355	0.402355
2	F	73	-0.466893	-0.19753	0.375099	0.375099
2	F	74	0.670144	0.316913	0.364164	0.364164
2	F	75	-0.182634	-0.0424947	0.466121	0.466121
2	F	76	0.757609	0.484381	0.41467	0.41467
2	F	77	-0.308364	-0.0414856	0.378618	0.378618
2	F	78	0.910671	-0.210245	0.37645	0.37645
2	F	79	-0.931547	-0.115587	0.417116	0.417116
2	F	80	-0.947947	-0.0628323	0.46506	0.46506
2	F	81	-0.986213	0.00454199	0.509653	0.509653
2	F	82	-0.0131713	0.408799	0.40661	0.40661
2	F	83	-0.122502	-0.0258756	0.400367	0.400367
2	F	84	-0.609022	-0.201754	0.393583	0.393583
2	F	85	-0.822217	-0.266499	0.41611	0.41611
2	F	86	4.08672	-0.298136	0.384964	0.384964
2	F	87	-0.193567	-0.229389	0.375657	0.375657
2	F	88	-0.291964	0.152786	0.407071	0.407071
2	F	89	-0.680087	-0.448418	0.457133	0.457133
2	F	90	1.01454	-0.391938	0.468537	0.468537
2	F	91	-0.1717	-0.385412	0.431455	0.431455
2	F	92	0.0578935	0.118265	0.423274	0.423274
2	F	93	0.385885	0.103848	0.431281	0.431281
2	F	94	-0.231832	0.166226	0.404902	0.404902
2	F	95	0.0141613	-0.181222	0.386031	0.386031
2	F	96	-0.100636	-0.258813	0.430841	0.430841
2	F	97	0.0469605	0.308319	0.419443	0.419443
2	F	98	-0.461426	-0.268576	0.422108	0.422108
2	F	99	-0.0787696	0.348836	0.447563	0.447563
2	F	100	0.249222	-0.133876	0.470729	0.470729
2	F	101	-0.31383	-0.133766	0.409452	0.409452
2	F	102	0.178157	-0.289241	0.424675	0.424675
2	F	103	-0.548891	-0.199613	0.489605	0.489605
2	F	104	0.938004	0.209791	0.407322	0.407322
2	F	105	-0.663688	-0.133527	0.414642	0.414642
2	F	106	-0.291964	-0.178848	0.402014	0.402014
2	F	107	-0.931547	-0.112992	0.436745	0.436745
2	F	108	-0.0897026	0.28475	0.454637	0.454637
2	F	109	-1.25954	-0.251641	0.393715	0.393715
2	F	110	-0.838616	-0.426455	0.434121	0.434121
2	F	111	-0.31383	-0.485705	0.458348	0.458348
2	F	112	-0.0787696	0.256801	0.46468	0.46468
2	F	113	-0.379428	-0.273282	0.401076	0.401076
2	F	114	-0.674621	-0.320693	0.412887	0.412887
2	F	115	-0.281031	-0.428649	0.464428	0.464428
2	F	116	-0.609022	-0.461031	0.457961	0.457961
2	F	117	-0.696487	-0.28548	0.477842	0.477842
2	F	118	-0.603556	-0.216746	0.466424	0.466424
2	F	119	-0.291964	0.162239	0.504567	0.504567
2	F	120	-0.652755	-0.523903	0.496653	0.496653
2	F	121	-0.871416	-0.469622	0.515536	0.515536
2	F	122	-0.144368	-0.465847	0.489371	0.489371
2	F	123	-0.865949	-0.559847	0.570014	0.570014
2	F	124	-0.882349	-0.67622	0.583904	0.583904
2	F	125	-0.516091	-0.640827	0.631836	0.631836
2	F	126	0.172691	-0.61553	0.607123	0.607123
2	F	127	-0.652755	-0.526887	0.638768	0.638768
3	F	1	-0.182854	-0.211921	0.379211	0.379211
3	F	2	-1.1833	-0.165422	0.399937	0.399937
3	F	3	-1.3356	-0.356235	0.389033	0.389033
3	F	4	-1.01787	-0.576847	0.384341	0.384341
3	F	5	0.405335	-0.299293	0.409824	0.409824
3	F	6	-0.29314	-0.541957	0.411176	0.411176
3	F	7	-0.705397	-0.172593	0.362344	0.362344
3	F	8	-0.416554	-0.124862	0.389482	0.389482
3	F	9	-1.41963	-0.229486	0.379425	0.379425
3	F	10	0.754572	-0.408371	0.409451	0.409451
3	F	11	-1.07301	-0.390547	0.450737	0.450737
3	F	12	-1.33297	-0.432135	0.453035	0.453035
3	F	13	0.0639751	-0.33246	0.449662	0.449662
3	F	14	-0.537343	-0.191328	0.409284	0.409284
3	F	15	0.365947	-0.436959	0.384392	0.384392
3	F	16	-1.05726	0.0363429	0.372805	0.372805
3	F	17	0.665293	-0.0488913	0.358908	0.358908
3	F	18	0.499865	0.634741	0.426978	0.426978
3	F	19	-0.379792	0.711582	0.507367	0.507367
3	F	20	2.09638	0.461473	0.417813	0.417813
3	F	21	0.786082	0.180051	0.383495	0.383495
3	F	22	2.05962	0.756506	0.471308	0.471308
3	F	23	-0.219616	0.894538	0.537247	0.537247
3	F	24	2.15152	0.454849	0.486671	0.486671
3	F	25	1.06967	0.741127	0.494589	0.494589
3	F	26	-0.4822	0.191983	0.507949	0.507949
3	F	27	-0.358786	0.481319	0.443721	0.443721
3	F	28	-0.645003	0.302867	0.46818	0.46818
3	F	29	1.48193	0.527581	0.434544	0.434544
3	F	30	-1.33823	0.683986	0.481256	0.481256
3	F	31	-0.466445	0.962355	0.561603	0.561603
3	F	32	0.644286	0.450295	0.457571	0.457571
3	F	33	1.0828	0.62197	0.565823	0.565823
3	F	34	0.555008	0.365311	0.483203	0.483203
3	F	35	-0.694894	0.541321	0.519947	0.519947
3	F	36	-0.0673171	0.647585	0.449384	0.449384
3	F	37	0.447348	0.145552	0.381163	0.381163
3	F	38	-0.209113	0.178683	0.352236	0.352236
3	F	39	-0.553098	0.0352326	0.365111	0.365111
3	F	40	-0.797301	-0.297109	0.382268	0.382268
3	F	41	-1.19643	-0.442085	0.360688	0.360688
3	F	42	-1.10715	-0.371651	0.377218	0.377218
3	F	43	-0.797301	0.00890026	0.327982	0.327982
3	F	44	-0.476949	-0.439574	0.365353	0.365353
3	F	45	-0.616118	-0.505606	0.368958	0.368958
3	F	46	0.082356	-0.556284	0.37724	0.37724
3	F	47	-0.794676	-0.102277	0.345405	0.345405
3	F	48	-0.125086	-0.238944	0.367962	0.367962
3	F	49	-0.282636	0.0259123	0.359435	0.359435
3	F	50	1.21409	-0.0821575	0.39988	0.39988
3	F	51	-1.52466	-0.171125	0.378277	0.378277
3	F	52	-0.631873	-0.553916	0.380818	0.380818
3	F	53	-0.427058	-0.60132	0.387772	0.387772
3	F	54	-0.555724	-0.338997	0.405212	0.405212
3	F	55	-0.881328	-0.220291	0.382209	0.382209
3	F	56	-0.810431	0.11585	0.367456	0.367456
3	F	57	-1.04413	-0.361618	0.367399	0.367399
3	F	58	2.87363	-0.145877	0.405775	0.405775
3	F	59	-0.453316	-0.118069	0.396537	0.396537
3	F	60	-0.944349	-0.0664192	0.348399	0.348399
3	F	61	-0.605615	-0.189589	0.354392	0.354392
3	F	62	0.520872	0.0732139	0.346583	0.346583
3	F	63	1.02241	-0.0668558	0.381334	0.381334
3	F	64	-0.151344	-0.315845	0.379628	0.379628
3	F	65	-0.618744	-0.0429283	0.366828	0.366828
3	F	66	0.709932	0.0697336	0.344382	0.344382
3	F	67	1.67099	-0.0474752	0.340111	0.340111
3	F	68	-0.290514	0.067478	0.365303	0.365303
3	F	69	0.620654	-0.305476	0.37234	0.37234
3	F	70	1.25086	0.128149	0.350645	0.350645
3	F	71	0.434219	0.0402054	0.417658	0.417658
3	F	72	0.922626	-0.221344	0.400645	0.400645
3	F	73	-0.198609	0.1549	0.405568	0.405568
3	F	74	2.0071	-0.0360341	0.428682	0.428682
3	F	75	-0.395547	0.0563013	0.500663	0.500663
3	F	76	1.10381	0.0451789	0.466917	0.466917
3	F	77	0.166383	0.142436	0.423176	0.423176
3	F	78	0.237281	0.1178	0.526403	0.526403
3	F	79	1.09331	-0.308511	0.461727	0.461727
3	F	80	-0.28001	0.127652	0.440588	0.440588
3	F	81	0.502491	0.304545	0.403792	0.403792
3	F	82	-0.203861	0.455882	0.441467	0.441467
3	F	83	-0.132963	0.188712	0.429867	0.429867
3	F	84	0.04822	0.368765	0.458064	0.458064
3	F	85	1.39528	0.192555	0.477929	0.477929
3	F	86	0.31343	0.114885	0.417658	0.417658
3	F	87	0.205771	0.198754	0.361418	0.361418
3	F	88	-1.23319	0.287762	0.429658	0.429658
3	F	89	-0.413928	0.134954	0.404307	0.404307
3	F	90	1.04604	0.258348	0.358952	0.358952
3	F	91	-1.40912	-0.132307	0.366073	0.366073
3	F	92	0.791334	0.118075	0.363755	0.363755
3	F	93	-0.303643	0.370864	0.394881	0.394881
3	F	94	2.54802	0.265052	0.357658	0.357658
3	F	95	-0.41918	0.140699	0.354372	0.354372
3	F	96	-0.18548	0.034949	0.341876	0.341876
3	F	97	-0.35616	-0.277624	0.369874	0.369874
3	F	98	0.633783	-0.018227	0.375879	0.375879
3	F	99	-0.469071	-0.166004	0.351412	0.351412
3	F	100	0.0245874	0.126681	0.388285	0.388285
3	F	101	-1.15442	-0.133119	0.445959	0.445959
3	F	102	-1.08352	-0.0195321	0.42751	0.42751
3	F	103	0.04822	0.151656	0.430965	0.430965
3	F	104	-0.0883238	-0.144757	0.382397	0.382397
3	F	105	0.405335	-0.284464	0.405263	0.405263
3	F	106	-0.35616	-0.222605	0.371563	0.371563
3	F	107	-0.765791	-0.215787	0.391607	0.391607
3	F	108	-0.85507	-0.639754	0.398822	0.398822
3	F	109	-0.12246	-0.229018	0.38751	0.38751
3	F	110	-1.23319	-0.449167	0.385164	0.385164
3	F	111	-0.907587	-0.250114	0.373611	0.373611
3	F	112	-0.986362	-0.00164601	0.356738	0.356738
3	F	113	0.512994	-0.372958	0.372261	0.372261
3	F	114	-0.240623	-0.300307	0.377604	0.377604
3	F	115	-0.592486	-0.00302336	0.336053	0.336053
3	F	116	-1.42488	-0.0110175	0.370106	0.370106
3	F	117	-0.847192	-0.250484	0.366421	0.366421
3	F	118	-0.466445	-0.329728	0.39227	0.39227
3	F	119	-0.571479	-0.205414	0.392646	0.392646
3	F	120	-0.697519	-0.0925403	0.38815	0.38815
3	F	121	-0.85507	0.123919	0.387331	0.387331
3	F	122	-0.996865	-0.0699739	0.379	0.379
3	F	123	-1.031	-0.351519	0.385039	0.385039
3	F	124	-0.634499	-0.452632	0.358426	0.358426
3	F	125	1.20359	0.162263	0.402896	0.402896
3	F	126	1.93883	0.0130935	0.402626	0.402626
3	F	127	3.07582	0.434117	0.444829	0.444829
3	F	128	-0.345656	-0.0740971	0.372924	0.372924
3	F	129	1.73664	0.0192158	0.406719	0.406719
3	F	130	-1.11765	-0.171315	0.410301	0.410301
3	F	131	-0.941723	-0.368176	0.421793	0.421793
3	F	132	-0.912839	-0.406754	0.404217	0.404217
3	F	133	2.68719	-0.00172423	0.328685	0.328685
3	F	134	-0.377167	0.0621229	0.369934	0.369934
3	F	135	-0.251126	0.0789465	0.37034	0.37034
3	F	136	0.670545	-0.344908	0.440322	0.440322
3	F	137	1.56596	0.022602	0.453255	0.453255
3	F	138	3.50646	0.275382	0.359488	0.359488
3	F	139	1.58696	-0.106922	0.359677	0.359677
3	F	140	0.74932	0.507142	0.43258	0.43258
3	F	141	-0.125086	0.0470244	0.374527	0.374527
3	F	142	-0.219616	0.0405619	0.489955	0.489955
3	F	143	-0.7159	0.581539	0.635001	0.635001
3	F	144	0.576014	0.534489	0.452036	0.452036
3	F	145	0.707307	0.0834187	0.393294	0.393294
3	F	146	-0.563601	0.0968514	0.374018	0.374018
3	F	147	0.0245874	0.153458	0.373237	0.373237
3	F	148	-0.453316	-0.23536	0.367696	0.367696
3	F	149	-0.306269	-0.214838	0.376012	0.376012
3	F	150	-0.476949	0.28132	0.383668	0.383668
3	F	151	-0.180228	-0.0682377	0.372615	0.372615
3	F	152	-0.340405	-0.0683271	0.360153	0.360153
3	F	153	0.720436	0.240387	0.336771	0.336771
3	F	154	0.0560976	0.0991125	0.387146	0.387146
4	F	1	0.0648348	-0.326955	0.428594	0.428594
4	F	2	0.486608	-0.120001	0.44036	0.44036
4	F	3	-1.21619	-0.323873	0.432554	0.432554
4	F	4	-0.240278	0.0415679	0.463801	0.463801
4	F	5	-0.379373	-0.639716	0.414055	0.414055
4	F	6	-0.233547	-0.374385	0.438507	0.438507
4	F	7	0.0401566	0.0539028	0.462482	0.462482
4	F	8	-0.857233	-0.570919	0.393371	0.393371
4	F	9	2.4317	-0.369158	0.418359	0.418359
4	F	10	-0.798903	-0.24356	0.42293	0.42293
4	F	11	0.0693218	-0.0953745	0.450149	0.450149
4	F	12	-1.08382	-0.440938	0.425245	0.425245
4	F	13	-1.0053	-0.136107	0.43086	0.43086
4	F	14	-0.356938	-0.177768	0.410453	0.410453
4	F	15	-0.86172	-0.167288	0.414303	0.414303
4	F	16	-0.754033	-0.275964	0.422135	0.422135
4	F	17	0.0738087	-0.307241	0.435967	0.435967
4	F	18	-0.520712	-0.134803	0.396275	0.396275
4	F	19	1.2808	0.20005	0.454126	0.454126
4	F	20	0.614486	-0.227037	0.415368	0.415368
4	F	21	0.295913	-0.458476	0.371507	0.371507
4	F	22	-0.742816	-0.489674	0.365275	0.365275
4	F	23	0.82986	0.16442	0.44316	0.44316
4	F	24	-0.0114433	-0.431133	0.419624	0.419624
4	F	25	-1.45624	-0.490129	0.366081	0.366081
4	F	26	-0.426486	-0.495141	0.366223	0.366223
4	F	27	0.378921	-0.131726	0.402115	0.402115
4	F	28	-0.610451	-0.326786	0.433794	0.433794
4	F	29	-0.244765	0.161553	0.444697	0.444697
4	F	30	1.46028	-0.385195	0.425152	0.425152
4	F	31	-0.164	0.00296039	0.438207	0.438207
4	F	32	-0.754033	-0.368948	0.459853	0.459853
4	F	33	-1.42932	-0.335088	0.433173	0.433173
4	F	34	0.102974	-0.29856	0.398262	0.398262
4	F	35	-0.576799	-0.447352	0.356093	0.356093
4	F	36	-0.294121	-0.468426	0.357022	0.357022
4	F	37	0.874729	-0.00412175	0.404224	0.404224
4	F	38	-0.399564	-0.175382	0.399778	0.399778
4	F	39	-0.0607998	-0.246758	0.3903	0.3903
4	F	40	-0.75179	-0.0371513	0.403399	0.403399
4	F	41	-0.38386	-0.394373	0.411811	0.411811
4	F	42	-0.527443	-0.204831	0.394363	0.394363
4	F	43	-0.17746	-0.448448	0.359767	0.359767
4	F	44	-0.522956	-0.27975	0.433568	0.433568
4	F	45	0.915112	-0.0588973	0.421788	0.421788
4	F	46	-0.702434	-0.370284	0.416161	0.416161
4	F	47	-0.904346	-0.28127	0.514554	0.514554
4	F	48	-1.30368	-0.110269	0.449412	0.449412
4	F	49	-0.0495824	-0.33848	0.394905	0.394905
4	F	50	-0.659808	-0.298685	0.437392	0.437392
4	F	51	0.486608	0.111087	0.455598	0.455598
4	F	52	-0.592503	-0.0750031	0.44817	0.44817
4	F	53	0.298156	-0.13654	0.398385	0.398385
4	F	54	-0.733842	-0.197461	0.387353	0.387353
4	F	55	-0.819094	-0.312505	0.425121	0.425121
4	F	56	-0.330017	-0.0974629	0.447873	0.447873
4	F	57	-0.588016	-0.231144	0.466308	0.466308
4	F	58	0.83659	0.0991903	0.482808	0.482808
4	F	59	-0.549877	-0.0559733	0.442038	0.442038
4	F	60	-1.00979	-0.390163	0.400745	0.400745
4	F	61	-0.857233	-0.411838	0.412573	0.412573
4	F	62	1.11702	-0.324921	0.4439	0.4439
4	F	63	-0.886398	-0.151392	0.385188	0.385188
4	F	64	-0.70692	-0.12233	0.420715	0.420715
4	F	65	1.26734	0.0384386	0.420358	0.420358
4	F	66	-0.926781	-0.354944	0.469897	0.469897
4	F	67	-0.543147	-0.116243	0.418423	0.418423
4	F	68	-0.155026	-0.106135	0.458491	0.458491
4	F	69	0.237582	-0.226915	0.459838	0.459838
4	F	70	1.35259	-0.309421	0.452943	0.452943
4	F	71	-1.2633	-0.303802	0.361889	0.361889
4	F	72	-0.484816	0.131325	0.398985	0.398985
4	F	73	-0.671025	-0.0769027	0.422645	0.422645
4	F	74	-0.042852	-0.0516347	0.446179	0.446179
4	F	75	2.75925	-0.151125	0.454674	0.454674
4	F	76	0.796208	0.20816	0.453486	0.453486
4	F	77	-0.884155	0.214642	0.440421	0.440421
4	F	78	-0.543147	0.235658	0.414867	0.414867
4	F	79	-0.287391	-0.180776	0.358652	0.358652
4	F	80	-0.0361216	0.0665801	0.42959	0.42959
4	F	81	-0.386104	0.00931615	0.494778	0.494778
4	F	82	0.41706	-0.278977	0.529011	0.529011
4	F	83	1.28529	-0.0844395	0.569692	0.569692
4	F	84	-0.0181738	-0.151612	0.531277	0.531277
4	F	85	0.585321	0.129107	0.476883	0.476883
4	F	86	-0.946972	-0.136914	0.449872	0.449872
4	F	87	-1.14664	0.0276444	0.415369	0.415369
4	F	88	-0.475843	0.0160883	0.401189	0.401189
4	F	89	-0.628399	0.0144455	0.397709	0.397709
4	F	90	-0.291878	0.104476	0.4299	0.4299
4	F	91	-0.260469	0.282064	0.442655	0.442655
4	F	92	-0.796659	0.178823	0.453236	0.453236
4	F	93	-0.59699	0.313222	0.403586	0.403586
4	F	94	-0.478086	0.0237311	0.373943	0.373943
4	F	95	1.04748	0.316854	0.392111	0.392111
4	F	96	-0.307582	0.0274337	0.370752	0.370752
4	F	97	-0.0877215	0.0597695	0.382866	0.382866
4	F	98	-0.132591	0.354868	0.396569	0.396569
4	F	99	-0.991842	0.0339299	0.380002	0.380002
4	F	100	-1.0412	0.390127	0.390482	0.390482
4	F	101	0.264504	0.0838118	0.390639	0.390639
4	F	102	1.45803	0.0947312	0.404798	0.404798
4	F	103	0.282452	0.709224	0.470487	0.470487
4	F	104	1.03402	0.726678	0.472207	0.472207
4	F	105	-0.17746	0.136778	0.40467	0.40467
4	F	106	0.809668	0.327823	0.407318	0.407318
4	F	107	-0.736086	0.289151	0.439342	0.439342
4	F	108	1.58142	0.0248515	0.411642	0.411642
4	F	109	0.00650446	0.0795963	0.389201	0.389201
4	F	110	-0.1124	0.718176	0.471628	0.471628
4	F	111	1.39746	0.0735564	0.385294	0.385294
4	F	112	-0.33226	0.360788	0.421399	0.421399
4	F	113	-0.235791	0.231515	0.412752	0.412752
4	F	114	0.0424001	0.141035	0.431495	0.431495
4	F	115	0.645895	0.463296	0.43758	0.43758
4	F	116	0.495582	0.474648	0.454923	0.454923
4	F	117	0.753582	0.249378	0.442539	0.442539
4	F	118	0.401356	0.40643	0.401268	0.401268
4	F	119	0.0715652	0.277415	0.43982	0.43982
4	F	120	0.268991	0.160487	0.390917	0.390917
4	F	121	-0.754033	0.380867	0.392394	0.392394
4	F	122	-0.172974	0.439159	0.401241	0.401241
4	F	123	0.820886	0.490222	0.413046	0.413046
4	F	124	-0.213356	0.335926	0.411162	0.411162
4	F	125	-0.709164	0.501738	0.421001	0.421001
4	F	126	-0.22233	0.555522	0.433893	0.433893
4	F	127	-0.374886	0.230041	0.444498	0.444498
4	F	128	0.636921	0.233212	0.432223	0.432223
4	F	129	-0.374886	0.424939	0.437771	0.437771
4	F	130	3.64766	0.852847	0.522131	0.522131
4	F	131	-0.390591	0.641336	0.471939	0.471939
4	F	132	-0.388347	0.47367	0.482036	0.482036
4	F	133	1.10581	0.527779	0.449333	0.449333
4	F	134	0.746851	0.200942	0.449596	0.449596
4	F	135	0.639164	0.704325	0.568017	0.568017
4	F	136	0.378921	0.359472	0.508487	0.508487
4	F	137	0.82986	0.295782	0.443866	0.443866
4	F	138	6.51034	0.425558	0.4632	0.4632
4	F	139	0.919599	0.228858	0.469612	0.469612
5	F	1	-0.621231	0.0824789	0.413799	0.413799
5	F	2	-0.495965	-0.112772	0.435415	0.435415
5	F	3	-0.462732	0.283446	0.436283	0.436283
5	F	4	-0.0869355	-0.101949	0.427846	0.427846
5	F	5	-0.411603	-0.505694	0.489563	0.489563
5	F	6	-0.429498	-0.0336762	0.396512	0.396512
5	F	7	0.651874	0.01589	0.454823	0.454823
5	F	8	0.726011	0.263961	0.455032	0.455032
5	F	9	-0.52153	-0.548705	0.468814	0.468814
5	F	10	-0.296563	-0.934605	0.427101	0.427101
5	F	11	-0.135508	0.0418433	0.430623	0.430623
5	F	12	-0.0690405	-0.91875	0.414904	0.414904
5	F	13	-0.40649	-0.47803	0.457099	0.457099
5	F	14	0.580294	0.113375	0.380384	0.380384
5	F	15	-0.22754	0.366745	0.368607	0.368607
5	F	16	0.0153219	0.395736	0.41549	0.41549
5	F	17	0.329764	0.103434	0.385913	0.385913
5	F	18	0.672326	0.381296	0.422023	0.422023
5	F	19	-0.3707	-0.0856483	0.413784	0.413784
5	F	20	-0.621231	-0.774306	0.416389	0.416389
5	F	21	0.414126	-0.460319	0.44124	0.44124
5	F	22	-0.0741534	0.00273678	0.360665	0.360665
5	F	23	-0.511304	-0.407542	0.384586	0.384586
5	F	24	0.968873	0.475281	0.391995	0.391995
5	F	25	-0.884544	-0.753142	0.374314	0.374314
5	F	26	-0.309345	-0.319278	0.400455	0.400455
5	F	27	0.0715635	0.250749	0.369167	0.369167
5	F	28	-0.564989	-0.370484	0.37214	0.37214
5	F	29	-0.329797	0.0759786	0.349179	0.349179
5	F	30	-1.00981	-0.620144	0.349829	0.349829
5	F	31	-1.22199	-0.754477	0.360152	0.360152
5	F	32	-0.171298	-0.33025	0.381187	0.381187
5	F	33	-1.06094	-0.724612	0.356218	0.356218
5	F	34	-0.0460326	0.486504	0.357095	0.357095
5	F	35	-0.171298	-0.356589	0.35575	0.35575
5	F	36	0.132918	0.493567	0.30795	0.30795
5	F	37	-0.697924	-0.605326	0.325937	0.325937
5	F	38	-1.09417	-0.423729	0.381211	0.381211
5	F	39	-0.575215	-0.655581	0.329842	0.329842
5	F	40	0.362997	0.453504	0.315583	0.315583
5	F	41	-0.933116	-0.755797	0.333948	0.333948
5	F	42	-0.306789	0.084525	0.330751	0.330751
5	F	43	-0.122726	-0.605835	0.318598	0.318598
5	F	44	-0.0562583	0.546797	0.313777	0.313777
5	F	45	-0.383482	0.537224	0.310884	0.310884
5	F	46	-0.444837	0.552376	0.317646	0.317646
5	F	47	-0.634013	-0.639744	0.390311	0.390311
5	F	48	-0.115056	0.310105	0.342994	0.342994
5	F	49	-0.480627	0.280441	0.328098	0.328098
5	F	50	-0.626344	-0.682789	0.361372	0.361372
5	F	51	-0.115056	-0.658828	0.3788	0.3788
5	F	52	-0.304233	0.185823	0.378762	0.378762
5	F	53	-0.480627	-0.233441	0.403471	0.403471
5	F	54	-0.0537019	0.347905	0.378927	0.378927
5	F	55	0.797591	-0.212063	0.417433	0.417433
5	F	56	1.01233	0.337988	0.352552	0.352552
5	F	57	1.24752	0.631102	0.399997	0.399997
5	F	58	6.17122	0.621075	0.361018	0.361018
5	F	59	1.05835	-0.509177	0.335687	0.335687
5	F	60	0.00253973	0.581654	0.318339	0.318339
5	F	61	-0.260773	0.58369	0.320305	0.320305
5	F	62	0.940752	0.188467	0.360455	0.360455
5	F	63	1.22452	0.200691	0.37035	0.37035
5	F	64	-0.296563	0.612814	0.343697	0.343697
5	F	65	0.140587	0.549189	0.300667	0.300667
5	F	66	1.40091	0.201051	0.328025	0.328025
5	F	67	-0.115056	-0.338831	0.348557	0.348557
5	F	68	-0.1125	0.249417	0.305217	0.305217
5	F	69	1.39068	0.487608	0.31077	0.31077
5	F	70	1.66934	0.51156	0.339624	0.339624
5	F	71	1.57986	0.0981543	0.330341	0.330341
5	F	72	-0.641682	-0.582372	0.303195	0.303195
5	F	73	-0.470401	-0.772986	0.346333	0.346333
5	F	74	0.44736	0.165449	0.375659	0.375659
5	F	75	-0.00512958	0.460288	0.3792	0.3792
5	F	76	-0.603336	-0.770144	0.35277	0.35277
5	F	77	-0.332353	-0.620304	0.322577	0.322577
5	F	78	-0.766948	-0.614233	0.328426	0.328426
5	F	79	0.273522	0.510545	0.323184	0.323184
5	F	80	0.0638942	0.532288	0.339687	0.339687
5	F	81	-0.531755	-0.27636	0.350284	0.350284
5	F	82	0.092015	0.573185	0.330748	0.330748
5	F	83	-1.0865	-0.254967	0.346354	0.346354
5	F	84	0.0869021	0.596458	0.309206	0.309206
5	F	85	-0.769504	-0.189053	0.376404	0.376404
5	F	86	-0.603336	-0.459733	0.332718	0.332718
5	F	87	-0.506191	-0.442779	0.347549	0.347549
5	F	88	0.199385	0.389681	0.34475	0.34475
5	F	89	0.0408863	0.254587	0.384955	0.384955
5	F	90	0.153369	0.25796	0.388709	0.388709
5	F	91	0.373223	0.677534	0.384755	0.384755
5	F	92	0.337433	0.64775	0.341845	0.341845
5	F	93	-0.582884	-0.449255	0.349782	0.349782
5	F	94	-0.135508	-0.439951	0.359574	0.359574
5	F	95	-0.209644	0.392184	0.354812	0.354812
5	F	96	0.0178783	0.684756	0.398177	0.398177
5	F	97	0.0741199	0.661796	0.358825	0.358825
5	F	98	0.0741199	0.395641	0.361694	0.361694
5	F	99	0.690221	0.630582	0.348337	0.348337
5	F	100	-0.253104	0.166011	0.339177	0.339177
5	F	101	-1.27568	-0.704419	0.34424	0.34424
5	F	102	-0.554763	-0.251764	0.34984	0.34984
5	F	103	-0.554763	-0.636238	0.344741	0.344741
5	F	104	-0.562433	-0.618765	0.351654	0.351654
5	F	105	1.1785	0.580916	0.33744	0.33744
5	F	106	-0.80785	-0.520407	0.304693	0.304693
5	F	107	-0.368143	0.566671	0.334891	0.334891
5	F	108	-0.728601	-0.306618	0.396454	0.396454
5	F	109	-0.201975	0.139205	0.383975	0.383975
5	F	110	-0.455062	-0.268697	0.374259	0.374259
5	F	111	-0.853866	-0.621036	0.359812	0.359812
5	F	112	0.230063	0.617237	0.333377	0.333377
5	F	113	0.74135	-0.169964	0.366851	0.366851
5	F	114	-0.902439	-0.41313	0.344575	0.344575
5	F	115	0.421795	0.372054	0.332058	0.332058
5	F	116	-0.235209	-0.172332	0.380117	0.380117
5	F	117	0.0536684	-0.120304	0.393411	0.393411
5	F	118	0.424352	0.731605	0.390834	0.390834
5	F	119	-0.991914	-0.49743	0.435986	0.435986
5	F	120	-0.682585	-0.0821692	0.419722	0.419722
5	F	121	-0.0562583	-0.39827	0.354438	0.354438
5	F	122	0.567512	0.710097	0.375387	0.375387
5	F	123	-0.869205	-0.10228	0.401816	0.401816
5	F	124	7.52869	0.702778	0.373359	0.373359
5	F	125	0.311868	0.301694	0.410701	0.410701
5	F	126	0.587964	0.728333	0.385693	0.385693
5	F	127	0.178934	0.435107	0.358761	0.358761
5	F	128	-0.603336	0.705345	0.372002	0.372002
5	F	129	-0.639126	-0.444124	0.335022	0.335022
5	F	130	-0.196862	-0.427326	0.339094	0.339094
5	F	131	-0.153403	0.679476	0.362534	0.362534
5	F	132	0.506158	0.405642	0.346069	0.346069
5	F	133	0.587964	0.336693	0.356868	0.356868
5	F	134	-0.989357	-0.47489	0.335753	0.335753
5	F	135	0.559843	0.610345	0.382349	0.382349
5	F	136	-0.345136	-0.26319	0.423309	0.423309
5	F	137	-0.54965	-0.216094	0.396581	0.396581
5	F	138	-0.138064	-0.492825	0.364017	0.364017
5	F	139	0.378336	0.31313	0.390664	0.390664
5	F	140	-0.874318	-0.502666	0.361032	0.361032
5	F	141	0.426908	0.5881	0.392874	0.392874
5	F	142	1.26031	0.597475	0.385111	0.385111
5	F	143	-0.782286	-0.49092	0.347783	0.347783
5	F	144	0.0690071	0.216921	0.400855	0.400855
5	F	145	-0.646795	-0.660255	0.415684	0.415684
5	F	146	-0.337466	0.297344	0.397988	0.397988
5	F	147	0.557286	0.524306	0.466034	0.466034
5	F	148	-0.587997	-0.745012	0.516197	0.516197
5	F	149	-0.0281375	0.0605024	0.588585	0.588585
5	F	150	-0.173854	-0.616868	0.518486	0.518486
5	F	151	0.0792328	-0.298182	0.488516	0.488516
5	F	152	0.950977	0.547046	0.476499	0.476499
5	F	153	0.278635	0.54952	0.469389	0.469389
6	F	1	0.655799	0.43928	0.434571	0.434571
6	F	2	0.363943	0.202241	0.353307	0.353307
6	F	3	1.32945	1.00889	0.34729	0.34729
6	F	4	0.384135	1.02392	0.351683	0.351683
6	F	5	2.03248	1.13946	0.382883	0.382883
6	F	6	0.376792	-0.229279	0.364338	0.364338
6	F	7	1.3423	1.01945	0.402545	0.402545
6	F	8	-0.203248	-0.0054152	0.376494	0.376494
6	F	9	-0.33908	-0.0470385	0.384898	0.384898
6	F	10	-1.85342	-0.633509	0.351316	0.351316
6	F	11	-1.74696	-1.04106	0.38313	0.38313
6	F	12	-1.80203	-0.882443	0.351389	0.351389
6	F	13	-0.522637	-0.885993	0.312766	0.312766
6	F	14	0.743906	0.566107	0.323274	0.323274
6	F	15	0.483255	-0.400287	0.30897	0.30897
6	F	16	-0.225274	-0.673529	0.309243	0.309243
6	F	17	1.28173	0.569046	0.308967	0.308967
6	F	18	-0.386804	0.744549	0.33359	0.33359
6	F	19	0.338245	-0.535598	0.272283	0.272283
6	F	20	0.371286	0.786839	0.293249	0.293249
6	F	21	0.239125	0.655493	0.313087	0.313087
6	F	22	0.38597	0.607041	0.27555	0.27555
6	F	23	0.0261986	-0.747494	0.275263	0.275263
6	F	24	0.701688	0.335049	0.261926	0.261926
6	F	25	1.36983	0.510952	0.307967	0.307967
6	F	26	0.239125	0.438277	0.293592	0.293592
6	F	27	0.180386	0.542153	0.284527	0.284527
6	F	28	0.204249	-0.737483	0.272944	0.272944
6	F	29	-0.999884	-0.62266	0.28599	0.28599
6	F	30	-0.87323	-0.726742	0.292961	0.292961
6	F	31	0.196906	-0.68378	0.283575	0.283575
6	F	32	-0.478583	-0.717063	0.29801	0.29801
6	F	33	1.37167	0.351319	0.298985	0.298985
6	F	34	1.40471	0.744657	0.318696	0.318696
6	F	35	1.01741	0.477503	0.299393	0.299393
6	F	36	-0.66214	-0.550647	0.309941	0.309941
6	F	37	-0.0178551	0.520541	0.284416	0.284416
6	F	38	0.694346	0.409182	0.263799	0.263799
6	F	39	0.909107	0.77342	0.291429	0.291429
6	F	40	1.17343	0.663096	0.292583	0.292583
6	F	41	-0.843861	-0.669095	0.288368	0.288368
6	F	42	-1.82773	-0.479237	0.302876	0.302876
6	F	43	0.503446	1.01594	0.304068	0.304068
6	F	44	1.18995	0.774967	0.276957	0.276957
6	F	45	0.551171	0.651905	0.277977	0.277977
6	F	46	-0.972351	-0.549877	0.274705	0.274705
6	F	47	-0.884244	-0.295203	0.282271	0.282271
6	F	48	2.5758	0.857969	0.303059	0.303059
6	F	49	-0.976022	-0.27105	0.288443	0.288443
6	F	50	0.180386	0.782989	0.291605	0.291605
6	F	51	-0.862217	-0.188305	0.293281	0.293281
6	F	52	-0.252808	-0.319198	0.29351	0.29351
6	F	53	1.11653	0.550266	0.287453	0.287453
6	F	54	-0.564855	0.331187	0.310827	0.310827
6	F	55	-0.849368	-0.852573	0.299605	0.299605
6	F	56	-0.4382	0.32706	0.260844	0.260844
6	F	57	-1.94704	-0.909904	0.329347	0.329347
6	F	58	0.0574032	0.306363	0.293244	0.293244
6	F	59	-1.25686	-0.841859	0.312047	0.312047
6	F	60	-1.68088	-0.815546	0.297655	0.297655
6	F	61	-0.665811	0.605974	0.290082	0.290082
6	F	62	-1.70658	-0.798222	0.325104	0.325104
6	F	63	0.400655	0.526307	0.308139	0.308139
6	F	64	-0.291355	0.304107	0.346062	0.346062
6	F	65	1.0945	0.398042	0.334899	0.334899
6	F	66	2.26192	0.730153	0.333282	0.333282
6	F	67	1.89114	0.639188	0.321849	0.321849
6	F	68	-1.42941	-0.225402	0.358227	0.358227
6	F	69	1.01924	1.06084	0.343159	0.343159
6	F	70	0.0225274	-0.122512	0.344628	0.344628
6	F	71	0.48142	0.986364	0.329243	0.329243
6	F	72	1.40288	1.02328	0.332791	0.332791
6	F	73	-1.22015	-0.535804	0.319529	0.319529
6	F	74	0.310712	0.884403	0.34116	0.34116
6	F	75	1.40104	0.967385	0.340084	0.340084
6	F	76	0.850369	1.22398	0.354171	0.354171
6	F	77	1.47446	0.0693801	0.367577	0.367577
6	F	78	-0.996213	-0.160519	0.331676	0.331676
6	F	79	0.519967	0.0590988	0.339741	0.339741
6	F	80	1.26888	0.968011	0.350629	0.350629
6	F	81	0.0720878	-0.435792	0.393084	0.393084
6	F	82	1.51301	-0.508793	0.345203	0.345203
6	F	83	-1.05679	-0.649123	0.328901	0.328901
6	F	84	1.25787	-0.615267	0.317162	0.317162
6	F	85	0.652128	0.744166	0.307259	0.307259
6	F	86	-0.676824	0.769183	0.299047	0.299047
6	F	87	-0.315217	0.843897	0.306263	0.306263
6	F	88	2.05267	1.00678	0.319852	0.319852
6	F	89	-0.6291	-0.133153	0.324036	0.324036
6	F	90	-0.726385	-0.313021	0.31925	0.31925
6	F	91	0.604403	1.03629	0.314118	0.314118
6	F	92	0.209755	-0.141966	0.305282	0.305282
6	F	93	0.0647455	-0.170315	0.299456	0.299456
6	F	94	1.54238	1.17295	0.307108	0.307108
6	F	95	0.182222	0.855092	0.276142	0.276142
6	F	96	-0.353764	-0.495348	0.280719	0.280719
6	F	97	-0.797972	-0.455679	0.273517	0.273517
6	F	98	0.453886	0.731338	0.285995	0.285995
6	F	99	0.0647455	-0.578853	0.284941	0.284941
6	F	100	-1.0366	-0.285432	0.292884	0.292884
6	F	101	-1.99109	-0.838444	0.300527	0.300527
6	F	102	0.11247	0.0893057	0.322091	0.322091
6	F	103	-1.02558	-1.20871	0.301461	0.301461
6	F	104	-1.23117	-1.23367	0.364964	0.364964
6	F	105	-0.739234	-0.112375	0.360669	0.360669
6	F	106	-0.983364	-1.59485	0.407781	0.407781
6	F	107	-0.27667	-0.259164	0.394663	0.394663
6	F	108	-0.687838	-1.81478	0.412013	0.412013
6	F	109	-0.702522	-0.529479	0.45276	0.45276
6	F	110	-1.25319	-1.40916	0.416174	0.416174
6	F	111	-1.06596	-1.3771	0.399192	0.399192
6	F	112	0.246467	-0.408116	0.352945	0.352945
6	F	113	0.442873	0.0257813	0.35356	0.35356
6	F	114	-1.38903	-1.41699	0.329494	0.329494
6	F	115	-0.069251	0.223446	0.318894	0.318894
6	F	116	-1.28807	-0.935099	0.31093	0.31093
6	F	117	-1.03109	-0.379381	0.34695	0.34695
6	F	118	-1.16692	-1.28893	0.348238	0.348238
6	F	119	-0.0215262	-0.0256319	0.281946	0.281946
6	F	120	-0.542828	0.146345	0.262783	0.262783
6	F	121	-0.796136	-1.05058	0.281254	0.281254
6	F	122	0.340081	0.192813	0.258906	0.258906
6	F	123	-1.30459	-1.15693	0.325621	0.325621
6	F	124	0.855876	0.462873	0.291524	0.291524
6	F	125	0.918285	0.287216	0.257367	0.257367
6	F	126	0.578705	0.718642	0.279938	0.279938
6	F	127	0.277672	0.48454	0.255183	0.255183
6	F	128	0.809986	0.73073	0.279034	0.279034
6	F	129	0.206084	0.654791	0.264419	0.264419
6	F	130	0.824671	-0.323557	0.29623	0.29623
6	F	131	-0.920955	-0.72422	0.285951	0.285951
6	F	132	-0.818163	-0.725553	0.285247	0.285247
7	M	1	-2.29907	-0.929771	0.397933	0.397933
7	M	2	-0.870279	-1.15805	0.349521	0.349521
7	M	3	-2.27443	-1.61631	0.34913	0.34913
7	M	4	-1.56004	-1.28658	0.387097	0.387097
7	M	5	-1.83102	-1.79928	0.392048	0.392048
7	M	6	0.657047	-0.227541	0.381156	0.381156
7	M	7	-0.459708	-0.526881	0.440791	0.440791
7	M	8	-0.254422	-0.368611	0.371244	0.371244
7	M	9	0.303955	-0.351288	0.367765	0.367765
7	M	10	-0.114828	-0.711782	0.351733	0.351733
7	M	11	-0.123039	-1.16878	0.343236	0.343236
7	M	12	-0.812799	-0.774365	0.352284	0.352284
7	M	13	-1.14947	-0.756403	0.346641	0.346641
7	M	14	-1.79817	-1.58133	0.337811	0.337811
7	M	15	-1.84744	-1.60136	0.340199	0.340199
7	M	16	1.07583	-1.18013	0.345795	0.345795
7	M	17	0.320378	-0.17964	0.381851	0.381851
7	M	18	-0.779953	-0.629575	0.384366	0.384366
7	M	19	-0.837433	-0.722334	0.344341	0.344341
7	M	20	-0.065559	-0.111521	0.397883	0.397883
7	M	21	-0.41865	-0.894429	0.35517	0.35517
7	M	22	-1.19874	-0.783981	0.323307	0.323307
7	M	23	-0.738896	-0.443741	0.326787	0.326787
7	M	24	-0.254422	-0.0475442	0.31657	0.31657
7	M	25	-1.59288	-1.36911	0.312481	0.312481
7	M	26	0.484607	0.233481	0.292403	0.292403
7	M	27	1.08404	-0.383912	0.374943	0.374943
7	M	28	-0.270845	0.348909	0.270945	0.270945
7	M	29	-1.18231	-0.532717	0.293716	0.293716
7	M	30	-1.43687	-0.791188	0.331703	0.331703
7	M	31	-1.11662	-0.846222	0.333821	0.333821
7	M	32	0.854121	0.107795	0.350008	0.350008
7	M	33	0.230052	0.0888345	0.345472	0.345472
7	M	34	-0.229788	-0.096234	0.331792	0.331792
7	M	35	-1.20695	-0.701059	0.331854	0.331854
7	M	36	-0.673205	-0.484766	0.356919	0.356919
7	M	37	0.878755	0.45531	0.259994	0.259994
7	M	38	-1.90492	0.217703	0.287025	0.287025
7	M	39	-1.61752	-1.08205	0.295269	0.295269
7	M	40	0.468184	-0.571669	0.284448	0.284448
7	M	41	-0.93597	-0.360655	0.292204	0.292204
7	M	42	0.492818	0.614233	0.311382	0.311382
7	M	43	-0.812799	-0.243637	0.350193	0.350193
7	M	44	-1.09199	-0.406122	0.385064	0.385064
7	M	45	0.123304	0.596776	0.311867	0.311867
7	M	46	-0.328325	-0.525999	0.315571	0.315571
7	M	47	0.96087	0.543052	0.289896	0.289896
7	M	48	-0.689628	-0.617119	0.353136	0.353136
7	M	49	-0.237999	-0.884931	0.400581	0.400581
7	M	50	0.21363	0.429136	0.267234	0.267234
7	M	51	0.67347	0.442155	0.262809	0.262809
7	M	52	-1.49435	-1.05786	0.304372	0.304372
7	M	53	-1.04272	-1.05972	0.303107	0.303107
7	M	54	0.221841	0.189906	0.320694	0.320694
7	M	55	-0.435073	0.174584	0.326026	0.326026
7	M	56	-0.065559	-0.401177	0.318581	0.318581
7	M	57	-0.558245	-0.14997	0.296374	0.296374
7	M	58	-0.0901933	-0.110744	0.311271	0.311271
7	M	59	0.0986696	0.54909	0.284416	0.284416
7	M	60	-0.205153	-0.559856	0.30961	0.30961
7	M	61	-0.106616	0.454585	0.399933	0.399933
7	M	62	0.197207	-0.554169	0.345404	0.345404
7	M	63	-0.779953	-0.300617	0.322132	0.322132
7	M	64	0.624201	0.824326	0.248669	0.248669
7	M	65	0.197207	0.7903	0.246864	0.246864
7	M	66	0.574932	0.508834	0.341193	0.341193
7	M	67	0.38607	0.59762	0.340874	0.340874
7	M	68	-0.377593	0.358614	0.302463	0.302463
7	M	69	0.459972	1.01342	0.25841	0.25841
7	M	70	-0.845645	-0.241732	0.342416	0.342416
7	M	71	0.854121	0.96737	0.255457	0.255457
7	M	72	0.0576124	0.761503	0.295521	0.295521
7	M	73	0.813064	-0.528512	0.326832	0.326832
7	M	74	-0.0573476	0.764439	0.288417	0.288417
7	M	75	0.188995	0.389869	0.307439	0.307439
7	M	76	-0.295479	0.845223	0.292749	0.292749
7	M	77	-0.172308	0.84093	0.293737	0.293737
7	M	78	1.60957	1.10461	0.293474	0.293474
7	M	79	0.345012	0.397667	0.318874	0.318874
7	M	80	1.06762	0.967651	0.254746	0.254746
7	M	81	-0.714262	0.0322799	0.391565	0.391565
7	M	82	0.829487	0.641111	0.447382	0.447382
7	M	83	1.66705	0.911839	0.403458	0.403458
7	M	84	0.90339	0.951534	0.343548	0.343548
7	M	85	0.550298	0.849414	0.297809	0.297809
7	M	86	-0.196942	-0.186785	0.336087	0.336087
7	M	87	0.517452	1.06148	0.278981	0.278981
7	M	88	1.68348	0.839538	0.288162	0.288162
7	M	89	-0.911336	-0.0904106	0.29315	0.29315
7	M	90	2.38145	0.898334	0.335424	0.335424
7	M	91	0.517452	0.212231	0.37212	0.37212
7	M	92	-0.99345	-0.253938	0.382761	0.382761
7	M	93	-1.23979	-0.639553	0.362297	0.362297
7	M	94	0.550298	-0.101929	0.299526	0.299526
7	M	95	0.681681	0.410679	0.309619	0.309619
7	M	96	1.36323	0.764917	0.344381	0.344381
7	M	97	0.049401	-0.0773641	0.351198	0.351198
7	M	98	-0.927759	-0.0320572	0.300426	0.300426
7	M	99	-0.615725	-0.243576	0.343969	0.343969
7	M	100	1.4125	1.09126	0.286572	0.286572
7	M	101	1.15794	0.417214	0.327282	0.327282
7	M	102	2.17616	0.728241	0.344326	0.344326
7	M	103	1.0512	0.832086	0.287454	0.287454
7	M	104	-0.237999	0.832425	0.288	0.288
7	M	105	0.928024	0.879112	0.3026	0.3026
7	M	106	0.61599	0.19747	0.310931	0.310931
7	M	107	-0.689628	0.136807	0.305289	0.305289
7	M	108	1.80665	-0.115128	0.304854	0.304854
7	M	109	0.657047	-0.0710432	0.295267	0.295267
7	M	110	1.36323	0.439001	0.317868	0.317868
7	M	111	1.28933	1.10612	0.267798	0.267798
7	M	112	-0.0491361	0.15078	0.325052	0.325052
7	M	113	-0.0409247	-0.386695	0.344373	0.344373
7	M	114	0.854121	0.150805	0.380918	0.380918
7	M	115	1.74917	1.07189	0.31617	0.31617
7	M	116	0.21363	0.159266	0.359075	0.359075
7	M	117	-0.664993	-0.248202	0.524857	0.524857
7	M	118	2.52925	1.09066	0.333182	0.333182
7	M	119	2.11868	0.681647	0.348559	0.348559
7	M	120	0.944447	1.0019	0.332098	0.332098
7	M	121	-0.508976	-0.249865	0.386389	0.386389
7	M	122	-0.172308	0.193663	0.384533	0.384533
7	M	123	0.279321	0.646329	0.401557	0.401557
7	M	124	0.147938	1.45156	0.319044	0.319044
8	M	1	0.417007	0.522328	0.399528	0.399528
8	M	2	1.0222	0.910544	0.32775	0.32775
8	M	3	-0.635986	-0.0299164	0.364447	0.364447
8	M	4	0.357051	0.565005	0.375331	0.375331
8	M	5	-0.579776	-0.0104388	0.368292	0.368292
8	M	6	0.00105642	0.0614515	0.46771	0.46771
8	M	7	0.784244	0.821681	0.416322	0.416322
8	M	8	-1.26928	-1.02004	0.31474	0.31474
8	M	9	-0.416768	0.497939	0.494656	0.494656
8	M	10	-1.02008	0.636396	0.461781	0.461781
8	M	11	-0.285613	1.30608	0.421666	0.421666
8	M	12	0.836706	-0.375394	0.341253	0.341253
8	M	13	-1.00322	-0.731001	0.389385	0.389385
8	M	14	-0.95076	-0.285675	0.35359	0.35359
8	M	15	-0.516072	-0.593943	0.335881	0.335881
8	M	16	1.22643	1.35425	0.438022	0.438022
8	M	17	-0.439252	-0.817561	0.390042	0.390042
8	M	18	1.94778	0.803486	0.415933	0.415933
8	M	19	-0.229403	-0.761187	0.385192	0.385192
8	M	20	-0.516072	-0.591369	0.432323	0.432323
8	M	21	0.508817	0.591778	0.457399	0.457399
8	M	22	-0.137594	-0.795691	0.423102	0.423102
8	M	23	-0.486093	0.701559	0.314491	0.314491
8	M	24	2.29628	1.33419	0.484174	0.484174
8	M	25	1.76416	1.16769	0.408363	0.408363
8	M	26	-0.7203	-0.630184	0.325291	0.325291
8	M	27	-0.298728	0.0610195	0.465503	0.465503
8	M	28	0.137833	0.333315	0.41034	0.41034
8	M	29	0.78237	0.593409	0.331335	0.331335
8	M	30	0.203411	-0.0623826	0.438474	0.438474
8	M	31	-0.519819	-0.378806	0.341031	0.341031
8	M	32	1.17022	0.847542	0.410597	0.410597
8	M	33	-0.800867	-0.896157	0.295371	0.295371
8	M	34	-0.536682	-0.318565	0.347213	0.347213
8	M	35	3.43359	0.844411	0.387346	0.387346
8	M	36	0.907905	0.357761	0.406912	0.406912
8	M	37	-0.517946	-0.347596	0.362351	0.362351
8	M	38	-1.00322	-0.558438	0.348508	0.348508
8	M	39	-0.360559	-0.425404	0.339217	0.339217
8	M	40	-0.763394	-0.309169	0.541845	0.541845
8	M	41	-0.918907	-0.411761	0.404039	0.404039
8	M	42	0.619362	-0.307586	0.454361	0.454361
8	M	43	-0.716553	0.281162	0.351671	0.351671
8	M	44	-0.576029	-0.348609	0.362529	0.362529
8	M	45	-0.199424	-0.850229	0.29444	0.29444
8	M	46	-0.236898	-0.788318	0.408784	0.408784
8	M	47	0.332693	-0.850243	0.39428	0.39428
8	M	48	-0.116984	-1.26125	0.398212	0.398212
8	M	49	-0.650975	-0.650667	0.495794	0.495794
8	M	50	-0.705311	-0.753168	0.38478	0.38478
8	M	51	1.16647	0.388374	0.349725	0.349725
8	M	52	1.24516	1.13739	0.423935	0.423935
8	M	53	-1.08379	-0.623654	0.387708	0.387708
8	M	54	-0.791499	-0.879171	0.295235	0.295235
8	M	55	-1.00322	-0.941309	0.411573	0.411573
8	M	56	2.66914	1.54353	0.544979	0.544979
8	M	57	-1.06693	0.393512	0.402929	0.402929
8	M	58	1.16834	0.83778	0.459359	0.459359
8	M	59	0.555658	-0.0360173	0.472427	0.472427
8	M	60	-0.716553	-0.801988	0.426957	0.426957
8	M	61	0.35143	0.700725	0.314548	0.314548
8	M	62	-0.628491	-0.483685	0.375241	0.375241
8	M	63	2.0602	0.736745	0.430779	0.430779
8	M	64	2.79842	1.08012	0.377586	0.377586
8	M	65	-0.0233011	0.668265	0.318908	0.318908
8	M	66	0.135959	-0.0479706	0.361235	0.361235
8	M	67	-0.93577	-1.15098	0.354305	0.354305
8	M	68	-0.692195	-0.977865	0.461878	0.461878
8	M	69	-0.868319	-0.374598	0.339994	0.339994
8	M	70	-1.09503	-0.574592	0.342039	0.342039
8	M	71	-1.00322	-0.694375	0.384148	0.384148
8	M	72	-0.26875	-0.20684	0.348774	0.348774
8	M	73	-0.0307957	0.294837	0.350669	0.350669
8	M	74	-1.23743	-0.736397	0.384333	0.384333
8	M	75	0.402018	0.925259	0.405877	0.405877
8	M	76	-0.808362	-0.942995	0.30036	0.30036
8	M	77	-0.362432	-0.621885	0.327585	0.327585
8	M	78	-0.315591	0.482066	0.398752	0.398752
8	M	79	-0.89455	0.442528	0.353911	0.353911
8	M	80	0.298967	0.710703	0.314938	0.314938
8	M	81	0.568773	1.08075	0.37764	0.37764
8	M	82	1.62926	0.905733	0.326853	0.326853
8	M	83	-1.43229	-0.587823	0.416523	0.416523
8	M	84	1.05967	0.787384	0.312409	0.312409
8	M	85	0.754265	0.527193	0.457219	0.457219
8	M	86	-0.664091	0.0540279	0.4764	0.4764
8	M	87	-0.54605	-0.306512	0.355685	0.355685
8	M	88	0.291473	0.0884731	0.39344	0.39344
8	M	89	0.394524	0.566574	0.337359	0.337359
8	M	90	-0.336201	-0.133192	0.429381	0.429381
8	M	91	1.14399	0.104226	0.382841	0.382841
8	M	92	-0.875813	-1.0342	0.318649	0.318649
8	M	93	-0.442999	0.248812	0.454904	0.454904
8	M	94	-1.19059	-0.981217	0.307224	0.307224
9	F	1	1.62747	2.12559	0.689149	0.689149
9	F	2	1.24964	0.716165	0.550042	0.550042
9	F	3	0.837725	1.42375	0.461269	0.461269
9	F	4	0.340581	0.289939	0.421913	0.421913
9	F	5	0.207062	1.18148	0.361464	0.361464
9	F	6	-0.321331	-0.0843704	0.363479	0.363479
9	F	7	-0.420759	-0.138952	0.378462	0.378462
9	F	8	-1.1963	-0.38673	0.377299	0.377299
9	F	9	-0.153722	0.54761	0.44989	0.44989
9	F	10	0.934312	-0.199977	0.524771	0.524771
9	F	11	-0.230424	1.1427	0.451045	0.451045
9	F	12	-0.199175	-0.149808	0.394042	0.394042
9	F	13	1.18146	0.9079	0.322732	0.322732
9	F	14	-1.29289	-0.312712	0.387912	0.387912
9	F	15	0.709888	-0.368188	0.460168	0.460168
9	F	16	0.962721	0.707146	0.529796	0.529796
9	F	17	-2.03719	-0.582434	0.39459	0.39459
9	F	18	0.530916	0.578921	0.355548	0.355548
9	F	19	2.14166	0.834873	0.336211	0.336211
9	F	20	2.04507	1.08592	0.333152	0.333152
9	F	21	-0.301445	-0.107489	0.357563	0.357563
9	F	22	-0.574164	-0.467648	0.330675	0.330675
9	F	23	0.209903	-0.663187	0.413717	0.413717
9	F	24	-0.298604	-0.792539	0.334286	0.334286
9	F	25	-0.87245	-0.499055	0.330445	0.330445
9	F	26	0.113315	0.843649	0.29469	0.29469
9	F	27	1.54793	0.618639	0.260323	0.260323
9	F	28	0.553642	0.634955	0.261307	0.261307
9	F	29	0.596255	-0.388735	0.283172	0.283172
9	F	30	-1.02585	-0.884775	0.306547	0.306547
9	F	31	-0.932107	-0.80858	0.278179	0.278179
9	F	32	-0.170767	-0.447642	0.295333	0.295333
9	F	33	-0.87245	0.4881	0.304651	0.304651
9	F	34	0.604777	0.547489	0.25999	0.25999
9	F	35	-0.920744	-0.519547	0.345401	0.345401
9	F	36	-0.230424	-0.388771	0.353177	0.353177
9	F	37	0.843406	0.781206	0.306518	0.306518
9	F	38	0.542279	0.524325	0.277644	0.277644
9	F	39	-0.90654	0.650899	0.289065	0.289065
9	F	40	-0.378147	-0.242658	0.335782	0.335782
9	F	41	1.08772	0.600401	0.305597	0.305597
9	F	42	0.275242	0.664876	0.304069	0.304069
9	F	43	1.45986	0.574693	0.257751	0.257751
9	F	44	0.161609	0.231902	0.321348	0.321348
9	F	45	0.678639	0.510068	0.310142	0.310142
9	F	46	-0.264514	-0.897854	0.346198	0.346198
9	F	47	-0.324172	0.30902	0.310291	0.310291
9	F	48	-0.878132	-0.439553	0.32304	0.32304
9	F	49	0.312173	0.814085	0.287339	0.287339
9	F	50	-0.395192	0.890812	0.297632	0.297632
9	F	51	0.317854	0.693381	0.341429	0.341429
9	F	52	0.224107	0.790775	0.287098	0.287098
9	F	53	-0.224743	-0.380592	0.330274	0.330274
9	F	54	1.86894	0.488295	0.303977	0.303977
9	F	55	1.82065	0.600172	0.31732	0.31732
9	F	56	1.23828	-0.403542	0.344166	0.344166
9	F	57	0.437169	0.691995	0.271393	0.271393
9	F	58	0.644549	-0.0927542	0.353515	0.353515
9	F	59	2.49676	-0.243752	0.337751	0.337751
9	F	60	-0.508825	-0.645928	0.289882	0.289882
9	F	61	0.136042	0.672138	0.302982	0.302982
9	F	62	0.692843	-0.479263	0.304369	0.304369
9	F	63	0.868974	0.506188	0.283787	0.283787
9	F	64	0.218425	0.338447	0.318107	0.318107
9	F	65	-0.204857	-0.718402	0.361104	0.361104
9	F	66	-0.528711	0.156372	0.32511	0.32511
9	F	67	-0.346898	-0.821884	0.280809	0.280809
9	F	68	0.178654	0.517918	0.277262	0.277262
9	F	69	-1.09972	-0.749884	0.26902	0.26902
9	F	70	-1.40368	-1.05735	0.332011	0.332011
9	F	71	0.874655	0.392829	0.298856	0.298856
9	F	72	1.0167	0.439317	0.28312	0.28312
9	F	73	-0.159404	-0.734193	0.331641	0.331641
9	F	74	-0.531552	-0.962216	0.297393	0.297393
9	F	75	-2.00026	-0.931751	0.364288	0.364288
9	F	76	1.15874	0.362592	0.297877	0.297877
9	F	77	-0.87245	-0.594964	0.322451	0.322451
9	F	78	-2.32411	-0.831832	0.300692	0.300692
9	F	79	-0.380988	-0.723775	0.337127	0.337127
9	F	80	-1.40368	-1.22122	0.383115	0.383115
9	F	81	0.937153	0.24158	0.326757	0.326757
9	F	82	-1.08267	-0.0177848	0.360535	0.360535
9	F	83	-1.23039	-0.879223	0.318087	0.318087
9	F	84	0.519553	0.314741	0.348061	0.348061
9	F	85	-1.398	-0.546659	0.343019	0.343019
9	F	86	-0.846883	-0.879544	0.321123	0.321123
9	F	87	-0.835519	-1.06685	0.37793	0.37793
9	F	88	-0.730409	-1.13852	0.331007	0.331007
9	F	89	-1.26732	-1.01789	0.30567	0.30567
9	F	90	1.31214	0.0928814	0.296967	0.296967
9	F	91	0.783749	0.0978385	0.326628	0.326628
9	F	92	0.190017	-0.188184	0.386803	0.386803
9	F	93	0.23547	0.00343314	0.369927	0.369927
9	F	94	0.357626	0.137261	0.340032	0.340032
9	F	95	0.47694	0.0748111	0.298889	0.298889
9	F	96	1.39168	0.440235	0.285827	0.285827
9	F	97	0.644549	0.158366	0.322862	0.322862
9	F	98	0.175813	0.496988	0.292742	0.292742
9	F	99	-0.505984	-0.869869	0.344671	0.344671
9	F	100	-1.30426	-0.844339	0.327417	0.327417
9	F	101	-0.679274	-1.14138	0.329172	0.329172
9	F	102	0.681479	0.0317172	0.318726	0.318726
9	F	103	1.55645	0.0615964	0.320391	0.320391
9	F	104	0.499667	0.390882	0.316988	0.316988
9	F	105	-2.72183	-0.864519	0.334159	0.334159
9	F	106	0.749659	0.31302	0.33216	0.33216
9	F	107	-0.25031	0.103748	0.31458	0.31458
9	F	108	-0.327012	0.339263	0.314038	0.314038
9	F	109	-0.483258	-0.804718	0.27293	0.27293
9	F	110	0.638867	0.570629	0.278277	0.278277
9	F	111	-1.90083	-1.14921	0.340986	0.340986
9	F	112	-0.690638	0.294408	0.307286	0.307286
9	F	113	-0.846883	0.175167	0.285049	0.285049
9	F	114	-0.912222	-0.413071	0.300512	0.300512
9	F	115	-0.929267	-0.330206	0.312793	0.312793
9	F	116	0.573528	0.215351	0.339781	0.339781
9	F	117	-0.309967	-0.0446479	0.330834	0.330834
9	F	118	-0.792907	0.0894039	0.299589	0.299589
9	F	119	0.178654	0.126845	0.310335	0.310335
9	F	120	-0.770181	-0.866147	0.319749	0.319749
9	F	121	-1.34403	-0.657084	0.341587	0.341587
9	F	122	-0.355421	-0.485113	0.318611	0.318611
9	F	123	-2.72467	-0.65261	0.352992	0.352992
9	F	124	0.394556	0.5447	0.298823	0.298823
9	F	125	-1.03722	-1.02067	0.313845	0.313845
9	F	126	0.491144	0.322545	0.294534	0.294534
9	F	127	0.0593394	0.140491	0.308476	0.308476
9	F	128	-1.20767	-0.577854	0.304525	0.304525
9	F	129	-0.818475	-0.443019	0.312338	0.312338
9	F	130	0.221266	0.286315	0.275724	0.275724
9	F	131	-0.616776	0.573839	0.323824	0.323824
9	F	132	1.1559	0.620567	0.35705	0.35705
9	F	133	1.32635	0.80591	0.348067	0.348067
9	F	134	-0.403715	-0.712253	0.270353	0.270353
9	F	135	-0.0315669	0.357537	0.29861	0.29861
9	F	136	-0.176449	0.789836	0.286079	0.286079
9	F	137	0.633185	0.600429	0.262169	0.262169
9	F	138	0.229789	0.593167	0.266608	0.266608
9	F	139	1.26101	0.939456	0.353742	0.353742
9	F	140	2.78937	0.982796	0.366107	0.366107
9	F	141	0.746818	-0.492592	0.270405	0.270405
9	F	142	0.329217	0.144747	0.384049	0.384049
9	F	143	-0.770181	-0.881569	0.314448	0.314448
10	M	1	-0.887046	0.18362	0.277841	0.277841
10	M	2	-0.291397	0.571006	0.289265	0.289265
10	M	3	-0.393635	0.152066	0.268918	0.268918
10	M	4	-0.322513	-1.29753	0.285065	0.285065
10	M	5	-0.980394	-0.907073	0.293289	0.293289
10	M	6	-0.238055	-1.38595	0.297841	0.297841
10	M	7	-0.486983	0.0728864	0.28956	0.28956
10	M	8	-0.962614	-0.962755	0.292544	0.292544
10	M	9	0.473167	0.432959	0.32253	0.32253
10	M	10	-0.84704	0.0640387	0.295372	0.295372
10	M	11	-0.06914	-0.828759	0.336061	0.336061
10	M	12	0.633193	0.435451	0.320534	0.320534
10	M	13	0.55318	0.677686	0.319251	0.319251
10	M	14	0.895456	0.682885	0.30948	0.30948
10	M	15	-0.00246285	0.740732	0.29466	0.29466
10	M	16	-0.735911	-0.868996	0.277802	0.277802
10	M	17	1.29107	0.552011	0.268623	0.268623
10	M	18	0.664309	0.775382	0.270383	0.270383
10	M	19	-0.340294	-0.690696	0.271872	0.271872
10	M	20	-1.10486	-0.91862	0.27692	0.27692
10	M	21	-0.784808	-0.811163	0.327752	0.327752
10	M	22	-1.2071	-0.744317	0.299349	0.299349
10	M	23	-0.504764	0.773697	0.270056	0.270056
10	M	24	0.846559	0.851638	0.263376	0.263376
10	M	25	0.628747	0.25407	0.263059	0.263059
10	M	26	0.730986	0.875924	0.27494	0.27494
10	M	27	1.11771	0.864961	0.26991	0.26991
10	M	28	0.166453	0.808928	0.303518	0.303518
10	M	29	-0.0424691	0.229189	0.25272	0.25272
10	M	30	-1.18932	-1.2068	0.261644	0.261644
10	M	31	-0.149153	-0.831108	0.269499	0.269499
10	M	32	1.38887	0.539419	0.278564	0.278564
10	M	33	1.04215	0.704245	0.29831	0.29831
10	M	34	-1.71384	-1.34248	0.290663	0.290663
10	M	35	-0.740357	-1.0069	0.353057	0.353057
10	M	36	-0.309178	0.427539	0.383811	0.383811
10	M	37	-1.34045	-1.02712	0.374485	0.374485
10	M	38	-0.52699	-0.797515	0.371119	0.371119
10	M	39	0.530954	-0.732344	0.301568	0.301568
10	M	40	0.255355	0.577515	0.263908	0.263908
10	M	41	-0.549215	-0.666457	0.260423	0.260423
10	M	42	-0.0424691	0.198208	0.240835	0.240835
10	M	43	-1.49603	-1.26781	0.251741	0.251741
10	M	44	-1.35823	-0.817408	0.259074	0.259074
10	M	45	0.993249	0.228913	0.233715	0.233715
10	M	46	-0.780363	0.250297	0.233104	0.233104
10	M	47	0.828779	0.720825	0.293488	0.293488
10	M	48	-1.2071	-0.525619	0.271083	0.271083
10	M	49	1.03326	0.865576	0.292934	0.292934
10	M	50	0.464277	0.70743	0.285647	0.285647
10	M	51	-0.931498	-1.17254	0.261071	0.261071
10	M	52	-0.878156	-1.19343	0.251659	0.251659
10	M	53	-0.864821	-0.515967	0.261881	0.261881
10	M	54	0.633193	0.959678	0.333269	0.333269
10	M	55	-1.32712	-1.07711	0.303	0.303
10	M	56	-0.278062	-0.559654	0.289653	0.289653
10	M	57	0.575406	0.262619	0.228462	0.228462
10	M	58	0.148672	0.306965	0.228046	0.228046
10	M	59	-1.16265	-0.729077	0.270831	0.270831
10	M	60	0.56207	0.917299	0.281415	0.281415
10	M	61	-0.727021	-0.419351	0.29298	0.29298
10	M	62	-1.22043	-1.0043	0.3236	0.3236
10	M	63	-0.193604	-0.452322	0.330853	0.330853
10	M	64	0.85545	-0.488715	0.296064	0.296064
10	M	65	-0.887046	-0.724494	0.25896	0.25896
10	M	66	1.3133	0.982143	0.235285	0.235285
10	M	67	0.797663	0.759741	0.266804	0.266804
10	M	68	-0.807034	-1.13694	0.234565	0.234565
10	M	69	0.588741	1.02058	0.24785	0.24785
10	M	70	-1.03374	-1.12482	0.233936	0.233936
10	M	71	-0.00690799	-0.426589	0.242736	0.242736
10	M	72	-0.984839	-0.532702	0.246374	0.246374
10	M	73	0.899901	1.03108	0.246241	0.246241
10	M	74	0.628747	0.376739	0.234523	0.234523
10	M	75	-0.335849	-0.417057	0.240629	0.240629
10	M	76	-0.473648	-0.418007	0.241535	0.241535
10	M	77	-0.744802	-0.589101	0.316886	0.316886
10	M	78	0.197569	0.474928	0.285088	0.285088
10	M	79	-0.664789	-0.459672	0.270781	0.270781
10	M	80	-0.309178	-0.623277	0.292698	0.292698
10	M	81	1.67336	1.06334	0.25357	0.25357
10	M	82	0.166453	-0.429381	0.23025	0.23025
10	M	83	1.62446	0.408427	0.242391	0.242391
10	M	84	-0.633673	-0.686016	0.262398	0.262398
10	M	85	1.54889	1.01455	0.230428	0.230428
10	M	86	-0.411416	-1.10965	0.235208	0.235208
10	M	87	1.33997	1.04855	0.239736	0.239736
10	M	88	1.52667	1.0439	0.238292	0.238292
10	M	89	-0.362519	-0.451786	0.219825	0.219825
10	M	90	0.179788	0.296844	0.260128	0.260128
10	M	91	0.495393	0.926055	0.248739	0.248739
10	M	92	-1.01151	-0.501929	0.230626	0.230626
10	M	93	2.38013	0.916491	0.251257	0.251257
10	M	94	1.43776	0.901455	0.257355	0.257355
10	M	95	-0.811479	-1.0977	0.260548	0.260548
10	M	96	0.730986	0.408791	0.244185	0.244185
10	M	97	1.56667	1.12977	0.265134	0.265134
10	M	98	-0.771473	-0.434525	0.25213	0.25213
10	M	99	1.0377	0.881952	0.297545	0.297545
10	M	100	-0.451422	-0.500397	0.241005	0.241005
10	M	101	-0.0913657	0.3898	0.251358	0.251358
10	M	102	-0.531435	-0.472015	0.237095	0.237095
10	M	103	1.84672	0.819165	0.281109	0.281109
10	M	104	-1.51826	-0.457045	0.244091	0.244091
10	M	105	-0.344739	-0.98831	0.266149	0.266149
10	M	106	0.384265	0.492401	0.267543	0.267543
10	M	107	0.0153177	0.470669	0.263142	0.263142
10	M	108	0.846559	1.01024	0.251592	0.251592
10	M	109	-0.638118	-0.492659	0.253708	0.253708
10	M	110	-0.887046	-1.04416	0.265217	0.265217
10	M	111	0.335368	0.971819	0.25573	0.25573
10	M	112	0.299807	0.477125	0.26531	0.26531
10	M	113	0.570961	1.15191	0.263598	0.263598
10	M	114	-1.31823	-0.424796	0.250716	0.250716
10	M	115	0.739876	0.997975	0.357433	0.357433
10	M	116	-0.335849	-0.272663	0.274036	0.274036
10	M	117	-0.607002	-0.461501	0.35307	0.35307
10	M	118	-0.22472	-0.321086	0.290261	0.290261
10	M	119	-2.3495	-0.356001	0.269684	0.269684
10	M	120	-1.34045	-0.383803	0.259323	0.259323
10	M	121	-0.464758	-0.415961	0.274875	0.274875
10	M	122	0.877675	1.00382	0.271903	0.271903
10	M	123	-0.780363	-1.04087	0.295618	0.295618
10	M	124	0.713205	1.11975	0.264703	0.264703
10	M	125	1.34442	1.03677	0.267099	0.267099
10	M	126	-0.304733	0.456234	0.289612	0.289612
10	M	127	0.882121	1.00454	0.27351	0.27351
10	M	128	-0.531435	-0.608356	0.304833	0.304833
10	M	129	-1.07819	-0.412601	0.264057	0.264057
10	M	130	-1.41157	-0.456145	0.272223	0.272223
10	M	131	0.659863	1.00562	0.278069	0.278069
10	M	132	1.15327	0.856412	0.314254	0.314254
10	M	133	0.433161	-0.33828	0.256205	0.256205
10	M	134	-1.0693	-0.441423	0.269761	0.269761
10	M	135	-0.927053	-1.03058	0.308241	0.308241
10	M	136	0.290917	1.09167	0.269956	0.269956
10	M	137	0.548735	0.856954	0.315692	0.315692
10	M	138	1.75781	0.997816	0.277714	0.277714
10	M	139	3.7359	0.984884	0.282039	0.282039
10	M	140	-0.193604	-0.504401	0.289162	0.289162
10	M	141	-0.566996	-0.440523	0.281748	0.281748
10	M	142	0.117556	1.02209	0.290434	0.290434
10	M	143	-1.33601	-1.05875	0.31937	0.31937
10	M	144	-0.478093	-0.415143	0.273343	0.273343
10	M	145	0.628747	0.864548	0.308164	0.308164
10	M	146	0.00642744	-0.463163	0.262569	0.262569
10	M	147	-0.322513	-0.349624	0.242972	0.242972
10	M	148	3.90482	1.1306	0.256223	0.256223
