# Supplementary material for: Internal states as a source of subject-dependent movement variability are represented by large-scale brain networks
Source: Nat Commun. 2023 Nov 29;14:7837. doi: 10.1038/s41467-023-43257-4 (PMC10687170; doi:10.1038/s41467-023-43257-4)
Supplement: Supplementary file 4 — Source Data [file 41467_2023_43257_MOESM4_ESM.zip › Source Data/Figure 2.xlsx]

## Sheet: Figure 2b
Figure 2b
Data to plot subject 6's normalized reaction time, both original and estimated with upper and lower bounds
x data		y data
trials	sex	observed	estimated	lower bound	upper bound
1	F	0.655799	0.43928	0.434571	0.434571
2	F	0.363943	0.202241	0.353307	0.353307
3	F	1.32945	1.00889	0.34729	0.34729
4	F	0.384135	1.02392	0.351683	0.351683
5	F	2.03248	1.13946	0.382883	0.382883
6	F	0.376792	-0.229279	0.364338	0.364338
7	F	1.3423	1.01945	0.402545	0.402545
8	F	-0.203248	-0.0054152	0.376494	0.376494
9	F	-0.33908	-0.0470385	0.384898	0.384898
10	F	-1.85342	-0.633509	0.351316	0.351316
11	F	-1.74696	-1.04106	0.38313	0.38313
12	F	-1.80203	-0.882443	0.351389	0.351389
13	F	-0.522637	-0.885993	0.312766	0.312766
14	F	0.743906	0.566107	0.323274	0.323274
15	F	0.483255	-0.400287	0.30897	0.30897
16	F	-0.225274	-0.673529	0.309243	0.309243
17	F	1.28173	0.569046	0.308967	0.308967
18	F	-0.386804	0.744549	0.33359	0.33359
19	F	0.338245	-0.535598	0.272283	0.272283
20	F	0.371286	0.786839	0.293249	0.293249
21	F	0.239125	0.655493	0.313087	0.313087
22	F	0.38597	0.607041	0.27555	0.27555
23	F	0.0261986	-0.747494	0.275263	0.275263
24	F	0.701688	0.335049	0.261926	0.261926
25	F	1.36983	0.510952	0.307967	0.307967
26	F	0.239125	0.438277	0.293592	0.293592
27	F	0.180386	0.542153	0.284527	0.284527
28	F	0.204249	-0.737483	0.272944	0.272944
29	F	-0.999884	-0.62266	0.28599	0.28599
30	F	-0.87323	-0.726742	0.292961	0.292961
31	F	0.196906	-0.68378	0.283575	0.283575
32	F	-0.478583	-0.717063	0.29801	0.29801
33	F	1.37167	0.351319	0.298985	0.298985
34	F	1.40471	0.744657	0.318696	0.318696
35	F	1.01741	0.477503	0.299393	0.299393
36	F	-0.66214	-0.550647	0.309941	0.309941
37	F	-0.0178551	0.520541	0.284416	0.284416
38	F	0.694346	0.409182	0.263799	0.263799
39	F	0.909107	0.77342	0.291429	0.291429
40	F	1.17343	0.663096	0.292583	0.292583
41	F	-0.843861	-0.669095	0.288368	0.288368
42	F	-1.82773	-0.479237	0.302876	0.302876
43	F	0.503446	1.01594	0.304068	0.304068
44	F	1.18995	0.774967	0.276957	0.276957
45	F	0.551171	0.651905	0.277977	0.277977
46	F	-0.972351	-0.549877	0.274705	0.274705
47	F	-0.884244	-0.295203	0.282271	0.282271
48	F	2.5758	0.857969	0.303059	0.303059
49	F	-0.976022	-0.27105	0.288443	0.288443
50	F	0.180386	0.782989	0.291605	0.291605
51	F	-0.862217	-0.188305	0.293281	0.293281
52	F	-0.252808	-0.319198	0.29351	0.29351
53	F	1.11653	0.550266	0.287453	0.287453
54	F	-0.564855	0.331187	0.310827	0.310827
55	F	-0.849368	-0.852573	0.299605	0.299605
56	F	-0.4382	0.32706	0.260844	0.260844
57	F	-1.94704	-0.909904	0.329347	0.329347
58	F	0.0574032	0.306363	0.293244	0.293244
59	F	-1.25686	-0.841859	0.312047	0.312047
60	F	-1.68088	-0.815546	0.297655	0.297655
61	F	-0.665811	0.605974	0.290082	0.290082
62	F	-1.70658	-0.798222	0.325104	0.325104
63	F	0.400655	0.526307	0.308139	0.308139
64	F	-0.291355	0.304107	0.346062	0.346062
65	F	1.0945	0.398042	0.334899	0.334899
66	F	2.26192	0.730153	0.333282	0.333282
67	F	1.89114	0.639188	0.321849	0.321849
68	F	-1.42941	-0.225402	0.358227	0.358227
69	F	1.01924	1.06084	0.343159	0.343159
70	F	0.0225274	-0.122512	0.344628	0.344628
71	F	0.48142	0.986364	0.329243	0.329243
72	F	1.40288	1.02328	0.332791	0.332791
73	F	-1.22015	-0.535804	0.319529	0.319529
74	F	0.310712	0.884403	0.34116	0.34116
75	F	1.40104	0.967385	0.340084	0.340084
76	F	0.850369	1.22398	0.354171	0.354171
77	F	1.47446	0.0693801	0.367577	0.367577
78	F	-0.996213	-0.160519	0.331676	0.331676
79	F	0.519967	0.0590988	0.339741	0.339741
80	F	1.26888	0.968011	0.350629	0.350629
81	F	0.0720878	-0.435792	0.393084	0.393084
82	F	1.51301	-0.508793	0.345203	0.345203
83	F	-1.05679	-0.649123	0.328901	0.328901
84	F	1.25787	-0.615267	0.317162	0.317162
85	F	0.652128	0.744166	0.307259	0.307259
86	F	-0.676824	0.769183	0.299047	0.299047
87	F	-0.315217	0.843897	0.306263	0.306263
88	F	2.05267	1.00678	0.319852	0.319852
89	F	-0.6291	-0.133153	0.324036	0.324036
90	F	-0.726385	-0.313021	0.31925	0.31925
91	F	0.604403	1.03629	0.314118	0.314118
92	F	0.209755	-0.141966	0.305282	0.305282
93	F	0.0647455	-0.170315	0.299456	0.299456
94	F	1.54238	1.17295	0.307108	0.307108
95	F	0.182222	0.855092	0.276142	0.276142
96	F	-0.353764	-0.495348	0.280719	0.280719
97	F	-0.797972	-0.455679	0.273517	0.273517
98	F	0.453886	0.731338	0.285995	0.285995
99	F	0.0647455	-0.578853	0.284941	0.284941
100	F	-1.0366	-0.285432	0.292884	0.292884
101	F	-1.99109	-0.838444	0.300527	0.300527
102	F	0.11247	0.0893057	0.322091	0.322091
103	F	-1.02558	-1.20871	0.301461	0.301461
104	F	-1.23117	-1.23367	0.364964	0.364964
105	F	-0.739234	-0.112375	0.360669	0.360669
106	F	-0.983364	-1.59485	0.407781	0.407781
107	F	-0.27667	-0.259164	0.394663	0.394663
108	F	-0.687838	-1.81478	0.412013	0.412013
109	F	-0.702522	-0.529479	0.45276	0.45276
110	F	-1.25319	-1.40916	0.416174	0.416174
111	F	-1.06596	-1.3771	0.399192	0.399192
112	F	0.246467	-0.408116	0.352945	0.352945
113	F	0.442873	0.0257813	0.35356	0.35356
114	F	-1.38903	-1.41699	0.329494	0.329494
115	F	-0.069251	0.223446	0.318894	0.318894
116	F	-1.28807	-0.935099	0.31093	0.31093
117	F	-1.03109	-0.379381	0.34695	0.34695
118	F	-1.16692	-1.28893	0.348238	0.348238
119	F	-0.0215262	-0.0256319	0.281946	0.281946
120	F	-0.542828	0.146345	0.262783	0.262783
121	F	-0.796136	-1.05058	0.281254	0.281254
122	F	0.340081	0.192813	0.258906	0.258906
123	F	-1.30459	-1.15693	0.325621	0.325621
124	F	0.855876	0.462873	0.291524	0.291524
125	F	0.918285	0.287216	0.257367	0.257367
126	F	0.578705	0.718642	0.279938	0.279938
127	F	0.277672	0.48454	0.255183	0.255183
128	F	0.809986	0.73073	0.279034	0.279034
129	F	0.206084	0.654791	0.264419	0.264419
130	F	0.824671	-0.323557	0.29623	0.29623
131	F	-0.920955	-0.72422	0.285951	0.285951
132	F	-0.818163	-0.725553	0.285247	0.285247

## Sheet: Figure 2c
Figure 2c
Data to plot cumulation of weighted trial conditions and internal states for reaction time model of subject 6
x data		y data
trials	sex	conditions	states
1	F	-0.629642	1.06892
2	F	-0.460283	0.662524
3	F	0.452515	0.556379
4	F	0.452515	0.571402
5	F	0.584432	0.555027
6	F	-0.778725	0.549447
7	F	0.584432	0.43502
8	F	-0.460283	0.454868
9	F	-0.460283	0.413245
10	F	-0.629642	-0.00386644
11	F	-0.646809	-0.394247
12	F	-0.646809	-0.235634
13	F	-0.778725	-0.107268
14	F	0.601598	-0.0354909
15	F	-0.460283	0.0599968
16	F	-0.778725	0.105197
17	F	0.452515	0.116531
18	F	0.601598	0.142951
19	F	-0.629642	0.094044
20	F	0.770957	0.0158823
21	F	0.584432	0.0710606
22	F	0.452515	0.154525
23	F	-0.629642	-0.117852
24	F	0.452515	-0.117466
25	F	0.584432	-0.07348
26	F	0.770957	-0.33268
27	F	0.770957	-0.228804
28	F	-0.629642	-0.107841
29	F	-0.460283	-0.162377
30	F	-0.646809	-0.0799339
31	F	-0.629642	-0.0541375
32	F	-0.629642	-0.0874204
33	F	0.452515	-0.101197
34	F	0.770957	-0.0263001
35	F	0.452515	0.0249878
36	F	-0.629642	0.0789953
37	F	0.601598	-0.0810568
38	F	0.452515	-0.0433336
39	F	0.770957	0.00246327
40	F	0.601598	0.0614975
41	F	-0.778725	0.10963
42	F	-0.646809	0.167572
43	F	0.770957	0.244988
44	F	0.770957	0.00400994
45	F	0.601598	0.0503065
46	F	-0.629642	0.0797655
47	F	-0.460283	0.16508
48	F	0.584432	0.273537
49	F	-0.629642	0.358592
50	F	0.584432	0.198557
51	F	-0.460283	0.271979
52	F	-0.646809	0.327611
53	F	0.584432	-0.0341656
54	F	0.584432	-0.253245
55	F	-0.646809	-0.205765
56	F	0.452515	-0.125456
57	F	-0.629642	-0.280261
58	F	0.452515	-0.146153
59	F	-0.778725	-0.063134
60	F	-0.778725	-0.0368209
61	F	0.452515	0.153459
62	F	-0.646809	-0.151413
63	F	0.601598	-0.075291
64	F	0.601598	-0.297492
65	F	0.584432	-0.18639
66	F	0.770957	-0.0408044
67	F	0.601598	0.0375895
68	F	-0.460283	0.234882
69	F	0.770957	0.289878
70	F	-0.460283	0.337771
71	F	0.601598	0.384766
72	F	0.584432	0.438844
73	F	-0.646809	0.111004
74	F	0.584432	0.299971
75	F	0.601598	0.365787
76	F	0.770957	0.453019
77	F	-0.460283	0.529663
78	F	-0.646809	0.48629
79	F	-0.460283	0.519382
80	F	0.601598	0.366412
81	F	-0.629642	0.19385
82	F	-0.646809	0.138016
83	F	-0.778725	0.129603
84	F	-0.778725	0.163458
85	F	0.452515	0.29165
86	F	0.452515	0.316667
87	F	0.452515	0.391382
88	F	0.584432	0.422347
89	F	-0.629642	0.496489
90	F	-0.778725	0.465705
91	F	0.584432	0.451862
92	F	-0.629642	0.487676
93	F	-0.629642	0.459327
94	F	0.770957	0.401992
95	F	0.770957	0.0841351
96	F	-0.646809	0.151461
97	F	-0.629642	0.173964
98	F	0.601598	0.12974
99	F	-0.778725	0.199872
100	F	-0.460283	0.174851
101	F	-0.646809	-0.191635
102	F	0.601598	-0.512293
103	F	-0.778725	-0.429986
104	F	-0.460283	-0.773391
105	F	0.601598	-0.713973
106	F	-0.629642	-0.965207
107	F	0.584432	-0.843596
108	F	-0.778725	-1.03606
109	F	0.601598	-1.13108
110	F	-0.460283	-0.948881
111	F	-0.460283	-0.916821
112	F	0.452515	-0.860632
113	F	0.770957	-0.745176
114	F	-0.778725	-0.638264
115	F	0.770957	-0.547511
116	F	-0.460283	-0.474816
117	F	0.452515	-0.831897
118	F	-0.646809	-0.642124
119	F	0.452515	-0.478147
120	F	0.452515	-0.30617
121	F	-0.778725	-0.271855
122	F	0.452515	-0.259702
123	F	-0.646809	-0.510124
124	F	0.770957	-0.308084
125	F	0.452515	-0.165299
126	F	0.770957	-0.0523156
127	F	0.452515	0.0320249
128	F	0.601598	0.129132
129	F	0.452515	0.202275
130	F	-0.646809	0.323251
131	F	-0.646809	-0.0774117
132	F	-0.778725	0.0531727

## Sheet: Figure 2d
Figure 2d
Data to plot error state and perturbed state for subject 6
x data		y data
trials	sex	error	perturbed
1	F	0	0
2	F	0.0767154	0.168611
3	F	0.187039	0.158495
4	F	0.189666	0.148985
5	F	0.218987	0.140046
6	F	0.237908	0.131643
7	F	0.351825	0.123744
8	F	0.346728	0.11632
9	F	0.395011	0.109341
10	F	0.492096	0.271391
11	F	0.581856	0.423719
12	F	0.484588	0.398296
13	F	0.411408	0.374398
14	F	0.385662	0.351934
15	F	0.336792	0.330818
16	F	0.330087	0.310969
17	F	0.351215	0.292311
18	F	0.357192	0.274772
19	F	0.146635	0.426897
20	F	0.258156	0.401283
21	F	0.249714	0.377206
22	F	0.213958	0.354574
23	F	0.208141	0.501911
24	F	0.258008	0.471796
25	F	0.266473	0.443488
26	F	0.257948	0.58549
27	F	0.225056	0.550361
28	F	0.173605	0.517339
29	F	0.273372	0.486299
30	F	0.249428	0.457121
31	F	0.272441	0.429694
32	F	0.344728	0.403912
33	F	0.397261	0.379677
34	F	0.369296	0.356897
35	F	0.35984	0.335483
36	F	0.345847	0.315354
37	F	0.237208	0.465044
38	F	0.250512	0.437141
39	F	0.253917	0.410913
40	F	0.243043	0.386258
41	F	0.239302	0.363083
42	F	0.224605	0.341298
43	F	0.190584	0.32082
44	F	0.153744	0.470182
45	F	0.160014	0.441971
46	F	0.178287	0.415453
47	F	0.144728	0.390525
48	F	0.0883001	0.367094
49	F	0.0501324	0.345068
50	F	-0.0555492	0.492975
51	F	-0.0708816	0.463397
52	F	-0.0735098	0.435593
53	F	0.00749002	0.578069
54	F	-0.0228979	0.711996
55	F	0.0065186	0.669276
56	F	0.00275724	0.62912
57	F	-0.0791146	0.759984
58	F	-0.121171	0.714385
59	F	-0.122806	0.671521
60	F	-0.0788014	0.63123
61	F	-0.183194	0.593356
62	F	-0.136515	0.726366
63	F	-0.130879	0.682784
64	F	-0.148044	0.810428
65	F	-0.164798	0.761803
66	F	-0.216778	0.716095
67	F	-0.214169	0.673129
68	F	-0.320545	0.632741
69	F	-0.305674	0.594777
70	F	-0.288347	0.55909
71	F	-0.273798	0.525545
72	F	-0.268841	0.494012
73	F	-0.211878	0.632982
74	F	-0.314939	0.595004
75	F	-0.313369	0.559303
76	F	-0.334227	0.525745
77	F	-0.349119	0.4942
78	F	-0.261495	0.464548
79	F	-0.244162	0.436675
80	F	-0.346901	0.579086
81	F	-0.418144	0.712952
82	F	-0.297667	0.670175
83	F	-0.223221	0.629965
84	F	-0.190014	0.592167
85	F	-0.243649	0.556637
86	F	-0.209995	0.523239
87	F	-0.223438	0.491844
88	F	-0.201503	0.462334
89	F	-0.220535	0.434594
90	F	-0.149958	0.408518
91	F	-0.0969054	0.384007
92	F	-0.0900263	0.360966
93	F	-0.0289586	0.339308
94	F	0.0554638	0.31895
95	F	0.0861267	0.468424
96	F	0.0737054	0.440319
97	F	0.0979376	0.4139
98	F	0.178277	0.389066
99	F	0.155447	0.365722
100	F	0.21406	0.343778
101	F	0.290023	0.491763
102	F	0.340438	0.630868
103	F	0.331076	0.593016
104	F	0.411647	0.726046
105	F	0.431959	0.682484
106	F	0.440326	0.810146
107	F	0.414291	0.761537
108	F	0.378819	0.884456
109	F	0.26985	1
110	F	0.209463	0.94
111	F	0.275264	0.8836
112	F	0.314178	0.830584
113	F	0.295607	0.780749
114	F	0.279573	0.733904
115	F	0.273081	0.68987
116	F	0.278083	0.648478
117	F	0.376244	0.77818
118	F	0.286997	0.731489
119	F	0.215793	0.6876
120	F	0.133154	0.646344
121	F	0.167594	0.607563
122	F	0.217669	0.57111
123	F	0.214181	0.705454
124	F	0.106859	0.663127
125	F	0.0474743	0.623339
126	F	0.0103494	0.585939
127	F	-0.00529775	0.550783
128	F	-0.0357021	0.517736
129	F	-0.048313	0.486672
130	F	-0.106146	0.457471
131	F	0.0112805	0.598634
132	F	-0.0438129	0.562716

## Sheet: Figure 2e
Figure 2e
Data to plot coefficient of determination of reaction time using a model without and with internal states
		coefficient of determination
subject	sex	without states	with states
1	F	2.85017	3.56812
2	F	6.074	9.24054
3	F	2.23739	10.6466
4	F	3.18582	10.2074
5	F	22.2647	23.5318
6	F	37.3177	52.9808
7	M	32.5285	52.1936
8	M	45.339	51.1989
9	F	31.3337	43.3371
10	M	58.2376	60.1433

## Sheet: Figure 2f
Figure 2f
Data to plot coefficient of determination of speed error using a model without and with internal states
		coefficient of determination
subject	sex	without states	with states
1	F	63.8425	67.0306
2	F	53.1473	56.8994
3	F	72.7882	74.5982
4	F	25.3519	29.4465
5	F	53.6056	53.9832
6	F	29.4044	32.43
7	M	48.3919	49.7274
8	M	21.7057	22.6999
9	F	49.6544	51.373
10	M	13.1175	17.3825
