# Supplementary material for: Internal states as a source of subject-dependent movement variability are represented by large-scale brain networks
Source: Nat Commun. 2023 Nov 29;14:7837. doi: 10.1038/s41467-023-43257-4 (PMC10687170; doi:10.1038/s41467-023-43257-4)
Supplement: Supplementary file 4 — Source Data [file 41467_2023_43257_MOESM4_ESM.zip › Source Data/SuppFigure 6.xlsx]

## Sheet: SuppFigure 6a
Supplementary Figure 6a
Data that plots session performance versus weight of error state on reaction time
		x data	y data
subject	sex	session performance	weight of error state on reaction time
1	F	23.9583	-0.0039
2	F	29.1339	0.4552
3	F	29.8701	0.15
4	F	49.6403	0.1576
5	F	52.9412	0.4195
6	F	56.0606	-0.2674
7	M	58.871	-0.137
8	M	62.766	-0.2357
9	F	65.7343	-0.4049
10	M	81.0811	-0.2402

## Sheet: SuppFigure 6b
Supplementary Figure 6b
Data that plots session performance versus weight of perturbed state on reaction time
		x data	y data
subject	sex	session performance	weight of perturbed state on reaction time
1	F	23.9583	0.0849
2	F	29.1339	0.3441
3	F	29.8701	0.1947
4	F	49.6403	0.1175
5	F	52.9412	-0.3357
6	F	56.0606	-0.3489
7	M	58.871	0.5004
8	M	62.766	0.1002
9	F	65.7343	-0.1623
10	M	81.0811	0.3597

## Sheet: SuppFigure 6c
Supplementary Figure 6c
Data that plots session performance versus weight of speed on reaction time
		x data	y data
subject	sex	session performance	weight of speed on reaction time
1	F	23.9583	0.1253
2	F	29.1339	0.1138
3	F	29.8701	0.1653
4	F	49.6403	0.1942
5	F	52.9412	0.8154
6	F	56.0606	1.2312
7	M	58.871	0.874
8	M	62.766	1.1438
9	F	65.7343	1.0742
10	M	81.0811	1.479

## Sheet: SuppFigure 6d
Supplementary Figure 6d
Data that plots session performance versus weight of direction on reaction time
		x data	y data
subject	sex	session performance	weight of direction on reaction time
1	F	23.9583	0.344
2	F	29.1339	0.5485
3	F	29.8701	0.4014
4	F	49.6403	0.6801
5	F	52.9412	0.5117
6	F	56.0606	0.2291
7	M	58.871	0.4689
8	M	62.766	0.5899
9	F	65.7343	0.3747
10	M	81.0811	0.5794

## Sheet: SuppFigure 6e
Supplementary Figure 6e
Data that plots session performance versus weight of error state on speed error
		x data	y data
subject	sex	session performance	weight of error state on speed error
1	F	23.9583	0.0331
2	F	29.1339	0.0351
3	F	29.8701	0.0344
4	F	49.6403	-0.0846
5	F	52.9412	-0.047
6	F	56.0606	-0.0216
7	M	58.871	-0.0258
8	M	62.766	0.0103
9	F	65.7343	-0.0276
10	M	81.0811	-0.093

## Sheet: SuppFigure 6f
Supplementary Figure 6f
Data that plots session performance versus weight of perturbed state on speed error
		x data	y data
subject	sex	session performance	weight of perturbed state on speed error
1	F	23.9583	0.0197
2	F	29.1339	-0.0134
3	F	29.8701	-0.006
4	F	49.6403	0.0839
5	F	52.9412	0.0503
6	F	56.0606	-0.0348
7	M	58.871	0.0094
8	M	62.766	-0.013
9	F	65.7343	-0.0144
10	M	81.0811	0.0992

## Sheet: SuppFigure 6g
Supplementary Figure 6g
Data that plots session performance versus weight of reaction time on speed error
		x data	y data
subject	sex	session performance	weight of reaction time on speed error
1	F	23.9583	-0.1183
2	F	29.1339	0.1296
3	F	29.8701	0.1666
4	F	49.6403	0.1709
5	F	52.9412	0.1105
6	F	56.0606	0.1303
7	M	58.871	0.1959
8	M	62.766	0.2744
9	F	65.7343	0.2173
10	M	81.0811	0.0844

## Sheet: SuppFigure 6h
Supplementary Figure 6h
Data that plots session performance versus weight of perturbation type on speed error
		x data	y data
subject	sex	session performance	weight of perturbation type on speed error
1	F	23.9583	0.4794
2	F	29.1339	0.6166
3	F	29.8701	0.635
4	F	49.6403	1.1922
5	F	52.9412	0.8908
6	F	56.0606	0.913
7	M	58.871	0.5362
8	M	62.766	0.2523
9	F	65.7343	0.9542
10	M	81.0811	0.0952
