# Supplementary material for: Internal states as a source of subject-dependent movement variability are represented by large-scale brain networks
Source: Nat Commun. 2023 Nov 29;14:7837. doi: 10.1038/s41467-023-43257-4 (PMC10687170; doi:10.1038/s41467-023-43257-4)
Supplement: Supplementary file 4 — Source Data [file 41467_2023_43257_MOESM4_ESM.zip › Source Data/SuppFigure 7.xlsx]

## Sheet: SuppFigure 7a
Supplementary Figure 7a
Plot magnitude of average second derivative of model with conditions and with states on reaction time model
subject	sex	y data
		average second derivative
		conditions	states
1	F	0.0868293	0.0354373
2	F	0.11574	0.016473
3	F	0.0929254	0.0615786
4	F	0.0949555	0.0144235
5	F	0.233326	0.0124944
6	F	0.3094	0.0582999
7	M	0.289754	0.0371669
8	M	0.333818	0.106247
9	F	0.288016	0.0767287
10	M	0.428188	0.0167276

## Sheet: SuppFigure 7b
Supplementary Figure 7b
Plot magnitude of average second derivative of model with conditions and with states on speed error model
subject	sex	y data
		average second derivative
		conditions	states
1	F	0.0816535	0.0106879
2	F	0.0917557	0.000766363
3	F	0.0966732	0.00800086
4	F	0.0532603	0.00804799
5	F	0.0598715	0.00172157
6	F	0.0436476	0.00564112
7	M	0.0616356	0.00746855
8	M	0.0327705	0.00721195
9	F	0.0543216	0.00606684
10	M	0.022599	0.00583142

## Sheet: SuppFigure 7c
Supplementary Figure 7c
Plot deviation of reaction time model with and without states
subject	sex	y data
		deviation
		with states	without states
1	F	95	91.6103
2	F	126	114.357
3	F	153	136.711
4	F	138	123.914
5	F	152	116.232
6	F	131	61.5952
7	M	123	58.8018
8	M	93	45.385
9	F	142	80.4613
10	M	147	58.5893

## Sheet: SuppFigure 7d
Supplementary Figure 7d
Plot deviation of speed error model with and without states
subject	sex	y data
		deviation
		with states	without states
1	F	3.976	1.3109
2	F	7.5086	3.2362
3	F	7.6217	1.9361
4	F	5.6446	3.9824
5	F	4.2358	1.9492
6	F	4.408	2.9785
7	M	4.6636	2.3445
8	M	1.9806	1.531
9	F	3.3938	1.6503
10	M	2.3849	1.9703

## Sheet: SuppFigure 7e
Supplementary Figure 7e
Plot mean square error of 10-fold cross validation of reaction time model without and with states
subject	sex	y data
		mean square error of 10-fold cross validation
		without states	with states
1	F	1.06799	1.09156
2	F	1.02344	1.01473
3	F	1.0371	0.981463
4	F	1.04129	1.01002
5	F	0.825062	0.835837
6	F	0.655805	0.506409
7	M	0.713066	0.525483
8	M	0.610892	0.572113
9	F	0.723022	0.624763
10	M	0.44505	0.437437

## Sheet: SuppFigure 7f
Supplementary Figure 7f
Plot mean square error of 10-fold cross validation of speed error model without and with states
subject	sex	y data
		mean square error of 10-fold cross validation
		without states	with states
1	F	0.0194222	0.0176738
2	F	0.0332856	0.0308898
3	F	0.0155679	0.0151028
4	F	0.0354281	0.0347053
5	F	0.0141842	0.0143468
6	F	0.0284779	0.0275675
7	M	0.0253287	0.0256232
8	M	0.0190422	0.0198783
9	F	0.0174361	0.0145861
10	M	0.0148757	0.0148176
