# Supplementary material for: Internal states as a source of subject-dependent movement variability are represented by large-scale brain networks
Source: Nat Commun. 2023 Nov 29;14:7837. doi: 10.1038/s41467-023-43257-4 (PMC10687170; doi:10.1038/s41467-023-43257-4)
Supplement: Supplementary file 4 — Source Data [file 41467_2023_43257_MOESM4_ESM.zip › Source Data/Figure 3.xlsx]

## Sheet: Figure 3a
Figure 3a
Data to plot session performance versus weight of error state in reaction time model
		x data	y data
subject	sex	session performance	error state weight
1	F	23.9583	-0.00393326
2	F	29.1339	0.455179
3	F	29.8701	0.149997
4	F	49.6403	0.157582
5	F	52.9412	0.419494
6	F	56.0606	-0.267389
7	M	58.871	-0.137027
8	M	62.766	-0.235695
9	F	65.7343	-0.404943
10	M	81.0811	-0.240241

## Sheet: Figure 3b
Figure 3b
Data to plot session performance versus weight of error state in speed error model
		x data	y data
subject	sex	session performance	error state weight
1	F	23.9583	0.0331482
2	F	29.1339	0.0350533
3	F	29.8701	0.034436
4	F	49.6403	-0.0845983
5	F	52.9412	-0.047029
6	F	56.0606	-0.0216292
7	M	58.871	-0.025808
8	M	62.766	0.0102914
9	F	65.7343	-0.0276019
10	M	81.0811	-0.0935584

## Sheet: Figure 3c
Figure 3c
Data to plot session performance versus weight of perturbed state in reaction time model
		x data	y data
subject	sex	session performance	perturbed state weight
1	F	23.9583	0.0849028
2	F	29.1339	0.344106
3	F	29.8701	0.194656
4	F	49.6403	0.117513
5	F	52.9412	-0.335719
6	F	56.0606	-0.348893
7	M	58.871	0.50037
8	M	62.766	0.100151
9	F	65.7343	-0.162319
10	M	81.0811	0.359658

## Sheet: Figure 3d
Figure 3d
Data to plot session performance versus weight of perturbed state in speed error model
		x data	y data
subject	sex	session performance	perturbed state weight
1	F	23.9583	0.0196698
2	F	29.1339	-0.0134108
3	F	29.8701	-0.00600013
4	F	49.6403	0.0838966
5	F	52.9412	0.0502774
6	F	56.0606	-0.0347857
7	M	58.871	0.00936966
8	M	62.766	-0.0129811
9	F	65.7343	-0.0143891
10	M	81.0811	0.0992491
